# Supplementary material for: The nuclear receptor ERR cooperates with the cardiogenic factor GATA4 to orchestrate cardiomyocyte maturation
Source: Nat Commun. 2022 Apr 13;13:1991. doi: 10.1038/s41467-022-29733-3 (PMC9008061; doi:10.1038/s41467-022-29733-3)
Supplement: Supplementary file 4 — Supplementary Data 1 [file 41467_2022_29733_MOESM4_ESM.xlsx]

## Sheet: ERRg+SE peaks
peak_id	Chr	Start	End	Strand	Peak Score	Annotation	Detailed Annotation	Distance to TSS	Nearest PromoterID	Entrez ID	Nearest Unigene	Nearest Refseq	Nearest Ensembl	Gene Name	Gene Alias	Gene Description	Gene Type
Merged-chr1-16014490-2	chr1	16011816	16019870	+	139.65	intron (NM_001349687, intron 2 of 2)	intron (NM_001349687, intron 2 of 2)	2947	NM_001349683	27129	Hs.502612	NM_014424	ENSG00000173641	HSPB7	cvHSP	heat shock protein family B (small) member 7	protein-coding
Merged-chr3-119659637-2	chr3	119638528	119677954	+	121.7	intron (NM_001369919, intron 1 of 3)	intron (NM_001369919, intron 1 of 3)	2349	NM_001308333	64091	Hs.534383	NM_022135	ENSG00000121577	POPDC2	POP2	popeye domain containing 2	protein-coding
Merged-chr3-46860493-2	chr3	46853501	46864925	+	112.45	intron (NM_000258, intron 4 of 6)	intron (NM_000258, intron 4 of 6)	4270	NM_000258	4634	Hs.517939	NM_000258	ENSG00000160808	MYL3	CMH8|MLC-lV/sb|MLC1SB|MLC1V|VLC1|VLCl	myosin light chain 3	protein-coding
Merged-chr14-23423978-7	chr14	23393297	23446637	+	84.5	exon (NM_000257, exon 27 of 40)	exon (NM_000257, exon 27 of 40)	-1904	NR_030624	100126336		NR_030624	ENSG00000215991	MIR208B	MIRN208B|mir-208b	microRNA 208b	ncRNA
Merged-chr12-3245971-5	chr12	3236173	3257206	+	78.54	intron (NM_001168320, intron 2 of 7)	intron (NM_001168320, intron 2 of 7)	119433	NR_148995	100128253	Hs.447497	NR_148995		LOC100128253	-	uncharacterized LOC100128253	ncRNA
Merged-chr2-178802018-3	chr2	178787505	178809406	+	75.4	intron (NM_133379, intron 6 of 45)	intron (NM_133379, intron 6 of 45)	8968	NM_133379	7273	Hs.134602	NM_003319	ENSG00000155657	TTN	CMD1G|CMH9|CMPD4|EOMFC|HMERF|LGMD2J|LGMDR10|MYLK5|SALMY|TMD	titin	protein-coding
Merged-chr1-201372560-2	chr1	201356472	201384538	+	74.25	intron (NM_000364, intron 4 of 15)	intron (NM_000364, intron 4 of 15)	7175	NM_001276345	7139	Hs.533613	NM_000364	ENSG00000118194	TNNT2	CMD1D|CMH2|CMPD2|LVNC6|RCM3|TnTC|cTnT	troponin T2, cardiac type	protein-coding
Merged-chr10-91598117-4	chr10	91581690	91611842	+	70.45	intron (NR_024467, intron 1 of 4)	intron (NR_024467, intron 1 of 4)	14694	NR_024467	100188947	Hs.535293	NR_024467		HECTD2-AS1	-	HECTD2 antisense RNA 1	ncRNA
Merged-chr1-26697213-2	chr1	26691868	26700144	+	69.6	promoter-TSS (NM_006015)	promoter-TSS (NM_006015)	-9	NM_006015	8289	Hs.468972	NM_006015	ENSG00000117713	ARID1A	B120|BAF250|BAF250a|BM029|C1orf4|CSS2|ELD|MRD14|OSA1|P270|SMARCF1|hELD|hOSA1	AT-rich interaction domain 1A	protein-coding
Merged-chr14-77024760-4	chr14	77013740	77044083	+	66.85	promoter-TSS (NM_024496)	promoter-TSS (NM_024496)	-203	NM_024496	64207	Hs.179260	NM_024496	ENSG00000119669	IRF2BPL	C14orf4|EAP1|NEDAMSS	interferon regulatory factor 2 binding protein like	protein-coding
Merged-chr10-86676471-3	chr10	86661674	86686303	+	66.4	intron (NM_001368066, intron 2 of 14)	intron (NM_001368066, intron 2 of 14)	5424	NM_001080116	11155	Hs.657271	NM_007078	ENSG00000122367	LDB3	CMD1C|CMH24|CMPD3|CYPHER|LDB3Z1|LDB3Z4|LVNC3|MFM4|ORACLE|PDLIM6|ZASP	LIM domain binding 3	protein-coding
Merged-chr1-31371469-4	chr1	31367855	31373847	+	65.9	intron (NM_001320996, intron 1 of 3)	intron (NM_001320996, intron 1 of 3)	2225	NM_004102	2170	Hs.576372	NM_004102	ENSG00000121769	FABP3	FABP11|H-FABP|M-FABP|MDGI|O-FABP	fatty acid binding protein 3	protein-coding
Merged-chr9-109866066-2	chr9	109855916	109870475	+	64.95	intron (NM_053016, intron 1 of 6)	intron (NM_053016, intron 1 of 6)	82997	NM_007203	445815	Hs.591908	NM_007203	ENSG00000157654	PALM2-AKAP2	AKAP-2|AKAP-KL|AKAP2|AKAPKL|MISP2|PALM2|PRKA2	PALM2-AKAP2 fusion	protein-coding
Merged-chr5-149422458-3	chr5	149416765	149431403	+	62.6	intron (NR_105060, intron 2 of 4)	intron (NR_105060, intron 2 of 4)	-4834	NR_029684	406935		NR_029684	ENSG00000284182	MIR143	MIRN143|mir-143	microRNA 143	ncRNA
Merged-chr16-4241182-4	chr16	4231308	4253903	+	62.225	promoter-TSS (NM_001323668)	promoter-TSS (NM_001323668)	-525	NM_001323668	6345	Hs.10041	NM_001098814	ENSG00000185739	SRL	SAR	sarcalumenin	protein-coding
Merged-chr1-11793840-3	chr1	11789226	11806350	+	61.7333	intron (NM_001330358, intron 4 of 11)	L3|LINE|CR1	5889	NM_001330358	4524	Hs.214142	NM_005957	ENSG00000177000	MTHFR	-	methylenetetrahydrofolate reductase	protein-coding
Merged-chr3-177338670-2	chr3	177335896	177346744	+	60.55	Intergenic	AluSg|SINE|Alu	46878	NR_047465	100820709	Hs.518409	NR_047465	ENSG00000203645	LINC00501	-	long intergenic non-protein coding RNA 501	ncRNA
Merged-chr2-168248227-3	chr2	168240979	168255096	+	55.5667	promoter-TSS (NM_013233)	promoter-TSS (NM_013233)	-442	NM_013233	27347	Hs.276271	NM_013233	ENSG00000198648	STK39	DCHT|PASK|SPAK	serine/threonine kinase 39	protein-coding
Merged-chr4-83622486-3	chr4	83616653	83627648	+	55.4333	Intergenic	THE1C|LTR|ERVL-MaLR	86042	NM_032717	84803	Hs.99196	NM_032717	ENSG00000138678	GPAT3	AGPAT 10|AGPAT10|AGPAT8|AGPAT9|HMFN0839|LPAAT-theta|MAG1	glycerol-3-phosphate acyltransferase 3	protein-coding
Merged-chr11-62798047-3	chr11	62787188	62807065	+	54.4333	intron (NM_006362, intron 13 of 20)	intron (NM_006362, intron 13 of 20)	-4355	NR_106769	102465257		NR_106769	ENSG00000274066	MIR6514	hsa-mir-6514|mir-6514	microRNA 6514	ncRNA
Merged-chr11-65492244-2	chr11	65469903	65509779	+	52.55	Intergenic	Intergenic	-7897	NR_002819	378938	Hs.621695	NR_002819	ENSG00000251562	MALAT1	HCN|LINC00047|NCRNA00047|NEAT2|PRO2853	metastasis associated lung adenocarcinoma transcript 1	ncRNA
Merged-chr11-12171002-4	chr11	12158463	12186452	+	50.825	intron (NR_144420, intron 3 of 27)	L4_C_Mam|LINE|RTE-X	8774	NR_106739	102466906		NR_106739	ENSG00000275373	MIR6124	hsa-mir-6124	microRNA 6124	ncRNA
Merged-chr4-159225217-2	chr4	159211719	159233175	+	50.4	intron (NM_001351724, intron 4 of 30)	intron (NM_001351724, intron 4 of 30)	-5185	NM_001351726	9693	Hs.744884	NM_014247	ENSG00000109756	RAPGEF2	CNrasGEF|NRAPGEP|PDZ-GEF1|PDZGEF1|RA-GEF|RA-GEF-1|RAGEF|Rap-GEP|nRap GEP	Rap guanine nucleotide exchange factor 2	protein-coding
Merged-chr1-101210804-3	chr1	101202374	101218746	+	47.8	Intergenic	Intergenic	25968	NR_104626	101928370	Hs.534209	NR_104626		LOC101928370	-	uncharacterized LOC101928370	ncRNA
Merged-chr5-173243284-3	chr5	173228236	173248875	+	46.8333	Intergenic	CpG	-3349	NM_001166176	1482	Hs.54473	NM_004387	ENSG00000183072	NKX2-5	CHNG5|CSX|CSX1|HLHS2|NKX2.5|NKX2E|NKX4-1|VSD3	NK2 homeobox 5	protein-coding
Merged-chr17-12737083-3	chr17	12730344	12745216	+	45.3	intron (NM_001146312, intron 6 of 13)	intron (NM_001146312, intron 6 of 13)	-31645	NR_104605	101928418	Hs.620346	NR_104605	ENSG00000227274	LOC101928418	-	uncharacterized LOC101928418	ncRNA
Merged-chr2-159128450-2	chr2	159118412	159138616	+	45.15	intron (NM_001350063, intron 4 of 24)	intron (NM_001350063, intron 4 of 24)	-58321	NR_106948	102465535		NR_106948	ENSG00000275141	MIR6888	hsa-mir-6888	microRNA 6888	ncRNA
Merged-chr22-17934689-8	chr22	17910189	17964483	+	43.9875	intron (NM_015241, intron 1 of 31)	intron (NM_015241, intron 1 of 31)	-30450	NM_001136004	57553	Hs.528024	NM_015241	ENSG00000243156	MICAL3	MICAL-3	microtubule associated monooxygenase, calponin and LIM domain containing 3	protein-coding
Merged-chr11-65426933-4	chr11	65416135	65439970	+	43.03	non-coding (NR_131012, exon 1 of 1)	non-coding (NR_131012, exon 1 of 1)	5254	NR_028272	283131	Hs.523789	NR_002802	ENSG00000245532	NEAT1	LINC00084|NCRNA00084|TncRNA|VINC	nuclear paraspeckle assembly transcript 1	ncRNA
Merged-chr3-157104384-4	chr3	157086148	157131017	+	42.2	intron (NR_034007, intron 1 of 3)	intron (NR_034007, intron 1 of 3)	14420	NR_034007	339894	Hs.478050	NR_034007	ENSG00000243629	LINC00880	-	long intergenic non-protein coding RNA 880	ncRNA
Merged-chr16-46747962-2	chr16	46742417	46763533	+	41.75	intron (NM_001308301, intron 1 of 11)	intron (NM_001308301, intron 1 of 11)	-4631	NM_182493	91807	Hs.130465	NM_182493	ENSG00000140795	MYLK3	MLCK|MLCK2|caMLCK	myosin light chain kinase 3	protein-coding
Merged-chr5-79694541-2	chr5	79689391	79698894	+	41.55	intron (NM_153610, intron 1 of 12)	L2a|LINE|L2	4306	NM_153610	202333	Hs.482625	NM_153610	ENSG00000164309	CMYA5	C5orf10|SPRYD2|TRIM76	cardiomyopathy associated 5	protein-coding
Merged-chr15-98719272-4	chr15	98708299	98730912	+	41.325	intron (NM_000875, intron 2 of 20)	intron (NM_000875, intron 2 of 20)	-64821	NR_039864	100616432		NR_039864	ENSG00000264480	MIR4714	-	microRNA 4714	ncRNA
Merged-chr6-118543982-2	chr6	118536131	118564177	+	40.9	intron (NM_002667, intron 1 of 1)	intron (NM_002667, intron 1 of 1)	1858	NM_002667	5350	Hs.170839	NM_002667	ENSG00000198523	PLN	CMD1P|CMH18|PLB	phospholamban	protein-coding
Merged-chr1-203555737-2	chr1	203551315	203559491	+	40.7	Intergenic	Intergenic	61250	NM_014359	26254	Hs.632468	NM_014359	ENSG00000188770	OPTC	OPT	opticin	protein-coding
Merged-chr10-110671487-4	chr10	110629038	110707856	+	40.3	intron (NM_001134363, intron 1 of 13)	intron (NM_001134363, intron 1 of 13)	24111	NM_001134363	282996	Hs.116630	NM_001134363	ENSG00000203867	RBM20	-	RNA binding motif protein 20	protein-coding
Merged-chr17-76699997-5	chr17	76688022	76710584	+	39.82	intron (NM_198530, intron 1 of 3)	AluJo|SINE|Alu	10294	NR_130926	439921	Hs.250723	NM_198530	ENSG00000182534	MXRA7	-	matrix remodeling associated 7	protein-coding
Merged-chr14-75279264-4	chr14	75258028	75296003	+	39.775	Intergenic	CpG	-1813	NM_005252	2353	Hs.25647	NM_005252	ENSG00000170345	FOS	AP-1|C-FOS|p55	Fos proto-oncogene, AP-1 transcription factor subunit	protein-coding
Merged-chr7-5698686-4	chr7	5691042	5700917	+	38.5	intron (NM_207111, intron 13 of 16)	intron (NM_207111, intron 13 of 16)	-15518	NR_046834	100874342	Hs.665728	NR_046834	ENSG00000237738	RNF216-IT1	-	RNF216 intronic transcript 1	ncRNA
Merged-chr15-82806735-2	chr15	82803463	82811184	+	37.15	Intergenic	MLT2B4|LTR|ERVL	-1254	NM_001281805	123722	Hs.719372	NM_001007122	ENSG00000186628	FSD2	SPRYD1	fibronectin type III and SPRY domain containing 2	protein-coding
Merged-chr3-39193641-3	chr3	39187102	39197666	+	36.7	intron (NM_194293, intron 1 of 1)	intron (NM_194293, intron 1 of 1)	211	NM_001198621	165904	Hs.447868	NM_194293	ENSG00000168334	XIRP1	CMYA1|Xin	xin actin binding repeat containing 1	protein-coding
Merged-chr1-234538853-3	chr1	234520658	234555881	+	36.3	Intergenic	MIRc|SINE|MIR	-6490	NR_038426	100506795	Hs.448989	NR_038426	ENSG00000231768	LINC01354	-	long intergenic non-protein coding RNA 1354	ncRNA
Merged-chr18-12373221-2	chr18	12360782	12378291	+	34.4	intron (NM_006796, intron 3 of 16)	AluSx|SINE|Alu	7740	NM_006796	10939	Hs.726355	NM_006796	ENSG00000141385	AFG3L2	SCA28|SPAX5	AFG3 like matrix AAA peptidase subunit 2	protein-coding
Merged-chr15-34796891-2	chr15	34788593	34800076	+	32.7	intron (NM_005159, intron 2 of 6)	intron (NM_005159, intron 2 of 6)	1215	NM_005159	70	Hs.118127	NM_005159	ENSG00000159251	ACTC1	ACTC|ASD5|CMD1R|CMH11|LVNC4	actin alpha cardiac muscle 1	protein-coding
Merged-chr10-73649695-2	chr10	73643946	73656606	+	32.5	intron (NM_001114133, intron 3 of 3)	intron (NM_001114133, intron 3 of 3)	764	NM_024875	79933	Hs.645273	NM_024875	ENSG00000166317	SYNPO2L	-	synaptopodin 2 like	protein-coding
Merged-chr1-63698366-2	chr1	63696566	63700101	+	32.25	Intergenic	Intergenic	75117	NM_001172818	5236	Hs.1869	NM_002633	ENSG00000079739	PGM1	CDG1T|GSD14	phosphoglucomutase 1	protein-coding
Merged-chr7-123652265-5	chr7	123643401	123666222	+	31.82	Intergenic	Intergenic	-1055	NM_207163	442721	Hs.592260	NM_207163	ENSG00000170807	LMOD2	C-LMOD|CLMOD	leiomodin 2	protein-coding
Merged-chr11-19201309-2	chr11	19196413	19210440	+	31.45	Intergenic	AluJb|SINE|Alu	-1443	NM_001369404	8048	Hs.83577	NM_003476	ENSG00000129170	CSRP3	CLP|CMD1M|CMH12|CRP3|LMO4|MLP	cysteine and glycine rich protein 3	protein-coding
Merged-chr22-36325894-2	chr22	36322541	36334454	+	31.2	intron (NM_002473, intron 3 of 40)	MIRb|SINE|MIR	-41590	NR_106877	102465491		NR_106877	ENSG00000278420	MIR6819	hsa-mir-6819	microRNA 6819	ncRNA
Merged-chr3-52451728-2	chr3	52446011	52455427	+	31	TTS (NM_003280)	TTS (NM_003280)	3322	NM_003280	7134	Hs.118845	NM_003280	ENSG00000114854	TNNC1	CMD1Z|CMH13|TN-C|TNC|TNNC	troponin C1, slow skeletal and cardiac type	protein-coding
Merged-chr2-237625393-2	chr2	237614026	237629458	+	30.8	Intergenic	L1ME2|LINE|L1	-5845	NM_001137550	9208	Hs.471779	NM_004735	ENSG00000124831	LRRFIP1	FLAP-1|FLAP1|FLIIAP1|GCF-2|GCF2|HUFI-1|TRIP	LRR binding FLII interacting protein 1	protein-coding
Merged-chr2-85539327-3	chr2	85537225	85541005	+	30.5333	promoter-TSS (NR_038942)	promoter-TSS (NR_038942)	-53	NM_005911	4144	Hs.516157	NM_005911	ENSG00000168906	MAT2A	MATA2|MATII|SAMS2	methionine adenosyltransferase 2A	protein-coding
Merged-chr8-66127827-2	chr8	66113051	66144245	+	29.75	intron (NM_184085, intron 2 of 9)	intron (NM_184085, intron 2 of 9)	1519	NM_033058	84675	Hs.85524	NM_033058	ENSG00000147573	TRIM55	MURF-2|RNF29|muRF2	tripartite motif containing 55	protein-coding
Merged-chr1-150567429-2	chr1	150560944	150580580	+	29.1	intron (NR_104133, intron 2 of 3)	intron (NR_104133, intron 2 of 3)	3790	NR_104133	574406	Hs.516243	NM_001025493	ENSG00000203804	ADAMTSL4-AS1	C1orf138	ADAMTSL4 antisense RNA 1	ncRNA
Merged-chr1-145983566-4	chr1	145978365	145997597	+	29	Intergenic	FAM|SINE|Alu	7763	NM_001313972	10628	Hs.533977	NM_006472	ENSG00000265972	TXNIP	ARRDC6|EST01027|HHCPA78|THIF|VDUP1	thioredoxin interacting protein	protein-coding
Merged-chr17-47213080-2	chr17	47204753	47226494	+	28.9	intron (NM_001002841, intron 3 of 7)	MIRc|SINE|MIR	6275	NM_002476	4635	Hs.463300	NM_002476	ENSG00000198336	MYL4	ALC1|AMLC|GT1|PRO1957	myosin light chain 4	protein-coding
Merged-chr1-63784038-4	chr1	63773335	63796760	+	27.95	intron (NM_005012, intron 1 of 8)	intron (NM_005012, intron 1 of 8)	11030	NM_005012	4919	Hs.128753	NM_005012	ENSG00000185483	ROR1	NTRKR1|dJ537F10.1	receptor tyrosine kinase like orphan receptor 1	protein-coding
Merged-chr6-75490327-2	chr6	75486593	75495514	+	27.2	intron (NR_110608, intron 1 of 1)	intron (NR_110608, intron 1 of 1)	2747	NR_110608	27145	Hs.201488	NM_015687	ENSG00000118407	FILIP1	FILIP	filamin A interacting protein 1	protein-coding
Merged-chr3-186943184-3	chr3	186930544	186949694	+	27.1333	intron (NM_173216, intron 1 of 7)	intron (NM_173216, intron 1 of 7)	9593	NM_173217	6480	Hs.207459	NM_003032	ENSG00000073849	ST6GAL1	SIAT1|ST6GalI|ST6N	ST6 beta-galactoside alpha-2,6-sialyltransferase 1	protein-coding
Merged-chr16-81000096-3	chr16	80992905	81007903	+	27.1333	intron (NM_001351968, intron 1 of 4)	AluSx4|SINE|Alu	-2728	NM_001351973	56942	Hs.55028	NM_020188	ENSG00000103121	CMC2	2310061C15Rik|C16orf61|DC13	C-X9-C motif containing 2	protein-coding
Merged-chr4-83540196-3	chr4	83535211	83543613	+	26.8667	intron (NM_001256421, intron 2 of 12)	intron (NM_001256421, intron 2 of 12)	3304	NM_032717	84803	Hs.99196	NM_032717	ENSG00000138678	GPAT3	AGPAT 10|AGPAT10|AGPAT8|AGPAT9|HMFN0839|LPAAT-theta|MAG1	glycerol-3-phosphate acyltransferase 3	protein-coding
Merged-chr2-178863038-3	chr2	178853174	178866742	+	26.4333	intron (NM_173648, intron 17 of 23)	intron (NM_173648, intron 17 of 23)	-52535	NM_133437	7273	Hs.134602	NM_003319	ENSG00000155657	TTN	CMD1G|CMH9|CMPD4|EOMFC|HMERF|LGMD2J|LGMDR10|MYLK5|SALMY|TMD	titin	protein-coding
Merged-chr3-134367645-3	chr3	134357319	134375513	+	26.0333	exon (NM_001278685, exon 4 of 10)	exon (NM_001278685, exon 4 of 10)	1446	NR_106885	102466744		NR_106885	ENSG00000277723	MIR6827	hsa-mir-6827	microRNA 6827	ncRNA
Merged-chr4-185848600-2	chr4	185832362	185866798	+	25.75	intron (NM_021069, intron 1 of 20)	intron (NM_021069, intron 1 of 20)	-37324	NM_001145670	8470	Hs.481342	NM_003603	ENSG00000154556	SORBS2	ARGBP2|PRO0618	sorbin and SH3 domain containing 2	protein-coding
Merged-chr21-39449726-3	chr21	39444203	39454704	+	25.6	intron (NM_001317741, intron 1 of 5)	intron (NM_001317741, intron 1 of 5)	-2377	NM_001317740	6450	Hs.473847	NM_007341	ENSG00000185437	SH3BGR	21-GARP	SH3 domain binding glutamate rich protein	protein-coding
Merged-chr6-17282231-2	chr6	17276581	17298397	+	25.5	intron (NM_153020, intron 2 of 2)	intron (NM_153020, intron 2 of 2)	4788	NM_153020	221662	Hs.519904	NM_153020	ENSG00000112183	RBM24	RNPC6|dJ259A10.1	RNA binding motif protein 24	protein-coding
Merged-chr17-76732472-3	chr17	76726367	76740974	+	25.4667	TTS (NM_001195427)	TTS (NM_001195427)	2878	NR_030366	693221		NR_030366	ENSG00000283805	MIR636	MIRN636|hsa-mir-636	microRNA 636	ncRNA
Merged-chr1-236695969-4	chr1	236685643	236706801	+	25	intron (NM_001278344, intron 1 of 22)	AluSx|SINE|Alu	9723	NM_001278343	88	Hs.498178	NM_001103	ENSG00000077522	ACTN2	CMD1AA|CMH23	actinin alpha 2	protein-coding
Merged-chr1-203284597-3	chr1	203278133	203291797	+	24.3333	Intergenic	Intergenic	-2187	NR_117097	100506775	Hs.443859	NR_117097	ENSG00000231507	LINC01353	-	long intergenic non-protein coding RNA 1353	ncRNA
Merged-chr20-44169103-7	chr20	44134955	44189386	+	24.2857	intron (NM_020433, intron 1 of 5)	intron (NM_020433, intron 1 of 5)	25018	NM_175913	57158	Hs.441737	NM_020433	ENSG00000149596	JPH2	CMH17|JP-2|JP2	junctophilin 2	protein-coding
Merged-chr9-72364749-2	chr9	72361249	72366301	+	24.05	intron (NM_001102420, intron 1 of 6)	intron (NM_001102420, intron 1 of 6)	781	NM_001278243	7763	Hs.406096	NM_006007	ENSG00000107372	ZFAND5	ZA20D2|ZFAND5A|ZNF216	zinc finger AN1-type containing 5	protein-coding
Merged-chr2-88069315-3	chr2	88066586	88077564	+	23.9333	intron (NM_001330364, intron 1 of 8)	intron (NM_001330364, intron 1 of 8)	4250	NM_001330364	150572	Hs.516176	NM_198274	ENSG00000115593	SMYD1	BOP|KMT3D|ZMYND18|ZMYND22	SET and MYND domain containing 1	protein-coding
Merged-chr15-92820712-3	chr15	92808941	92832934	+	23.9	Intergenic	Intergenic	25453	NR_033769	728619	Hs.684129	NR_033769		ASB9P1	-	ankyrin repeat and SOCS box containing 9 pseudogene 1	pseudo
Merged-chr2-46549439-3	chr2	46543396	46569710	+	23.2	intron (NM_012249, intron 2 of 4)	intron (NM_012249, intron 2 of 4)	-13976	NM_001371281
Merged-chr19-50501465-2	chr19	50490556	50511366	+	23	Intergenic	Intergenic	10230	NM_138334	126119	Hs.467151	NM_138334	ENSG00000161677	JOSD2	SBBI54	Josephin domain containing 2	protein-coding
Merged-chr15-85342649-4	chr15	85328473	85363068	+	22.985	Intergenic	MIRb|SINE|MIR	-34826	NR_106993	102465803		NR_106993	ENSG00000284160	MIR7706	hsa-mir-7706	microRNA 7706	ncRNA
Merged-chr14-54566897-2	chr14	54564215	54572097	+	22.8	intron (NM_015589, intron 1 of 11)	intron (NM_015589, intron 1 of 11)	544	NM_015589	23034	Hs.98259	NM_015589	ENSG00000020577	SAMD4A	SAMD4|SMAUG|SMAUG1|SMG|SMGA	sterile alpha motif domain containing 4A	protein-coding
Merged-chr17-68467766-2	chr17	68457707	68475376	+	22.35	intron (NM_001278433, intron 1 of 10)	AluSz6|SINE|Alu	-9017	NR_135471	55062	Hs.463964	NM_017983	ENSG00000070540	WIPI1	ATG18|ATG18A|WIPI49	WD repeat domain, phosphoinositide interacting 1	protein-coding
Merged-chr10-86755064-3	chr10	86752304	86758914	+	21.6667	Intergenic	Intergenic	-1030	NM_004329	657	Hs.524477	NM_004329	ENSG00000107779	BMPR1A	10q23del|ACVRLK3|ALK3|CD292|SKR5	bone morphogenetic protein receptor type 1A	protein-coding
Merged-chr3-71250349-3	chr3	71242312	71255261	+	21.3667	intron (NR_146142, intron 5 of 19)	intron (NR_146142, intron 5 of 19)	-3709	NM_001244814	27086	Hs.59368	NM_032682	ENSG00000114861	FOXP1	12CC4|HSPC215|MFH|QRF1|hFKH1B	forkhead box P1	protein-coding
Merged-chr6-27139638-2	chr6	27131431	27147654	+	20.9	exon (NM_003495, exon 1 of 1)	exon (NM_003495, exon 1 of 1)	233	NM_003495	8294	Hs.248172	NM_003495	ENSG00000276180	HIST1H4I	H4/m|H4FM|H4M	histone cluster 1 H4 family member i	protein-coding
Merged-chr8-42502778-2	chr8	42498584	42514171	+	20.05	intron (NM_006749, intron 1 of 10)	MIRb|SINE|MIR	-5146	NM_001257180	6575	Hs.653173	NM_006749	ENSG00000168575	SLC20A2	GLVR-2|GLVR2|IBGC1|IBGC3|MLVAR|PIT-2|PIT2|RAM1|Ram-1	solute carrier family 20 member 2	protein-coding
Merged-chr1-234724989-2	chr1	234723338	234726767	+	18.75	intron (NR_038856, intron 1 of 2)	intron (NR_038856, intron 1 of 2)	1010	NR_038856	100506810	Hs.586634	NR_038856	ENSG00000227630	LINC01132	-	long intergenic non-protein coding RNA 1132	ncRNA
Merged-chr18-3255656-2	chr18	3245849	3263065	+	18.55	TTS (NR_130144)	TTS (NR_130144)	2244	NM_001303049	10627	Hs.190086	NM_006471	ENSG00000101608	MYL12A	HEL-S-24|MLC-2B|MLCB|MRCL3|MRLC3|MYL2B	myosin light chain 12A	protein-coding
Merged-chr10-90923145-2	chr10	90910963	90938891	+	18.35	Intergenic	Intergenic	-3652	NM_014391	27063	Hs.448589	NM_014391	ENSG00000148677	ANKRD1	ALRP|C-193|CARP|CVARP|MCARP|bA320F15.2	ankyrin repeat domain 1	protein-coding
Merged-chr12-106130542-3	chr12	106123153	106149007	+	18.2667	intron (NM_014840, intron 1 of 6)	intron (NM_014840, intron 1 of 6)	3953	NM_014840	9891	Hs.524692	NM_014840	ENSG00000074590	NUAK1	ARK5	NUAK family kinase 1	protein-coding
Merged-chr1-234609721-2	chr1	234599121	234614098	+	17.7	3' UTR (NM_182972, exon 2 of 2)	3' UTR (NM_182972, exon 2 of 2)	2916	NM_182972	359948	Hs.350268	NM_182972	ENSG00000168264	IRF2BP2	CVID14	interferon regulatory factor 2 binding protein 2	protein-coding
Merged-chr13-75796007-2	chr13	75792206	75806190	+	15.8	intron (NM_005358, intron 7 of 29)	L4_C_Mam|LINE|RTE-X	38537	NM_015842	4008	Hs.207631	NM_005358	ENSG00000136153	LMO7	FBX20|FBXO20|LMO7b|LOMP	LIM domain 7	protein-coding
Merged-chr9-121359820-2	chr9	121350699	121370439	+	15.4	intron (NM_198194, intron 1 of 2)	intron (NM_198194, intron 1 of 2)	9681	NM_001270526	2040	Hs.253903	NM_004099	ENSG00000148175	STOM	BND7|EPB7|EPB72	stomatin	protein-coding
Merged-chr7-128831810-2	chr7	128826415	128833809	+	15.2	promoter-TSS (NM_001458)	promoter-TSS (NM_001458)	-294	NM_001127487	2318	Hs.58414	NM_001458	ENSG00000128591	FLNC	ABP-280|ABP280A|ABPA|ABPL|CMH26|FLN2|MFM5|MPD4|RCM5	filamin C	protein-coding
Merged-chr5-157379147-3	chr5	157371039	157388145	+	14.9	intron (NR_136204, intron 1 of 3)	AluJb|SINE|Alu	-33915	NM_001001343	408263	Hs.437066	NM_001001343	ENSG00000172568	FNDC9	C5orf40	fibronectin type III domain containing 9	protein-coding
Merged-chr18-22177242-2	chr18	22162961	22195855	+	13.7	intron (NM_005257, intron 3 of 6)	intron (NM_005257, intron 3 of 6)	9971	NM_005257	2627	Hs.514746	NM_005257	ENSG00000141448	GATA6	-	GATA binding protein 6	protein-coding
Merged-chr8-74259371-2	chr8	74249443	74286210	+	13.5	intron (NM_020647, intron 2 of 5)	L2|LINE|L2	53535	NM_001363051	56704	Hs.657367	NM_020647	ENSG00000104369	JPH1	CMT2K|JP-1|JP1	junctophilin 1	protein-coding
Merged-chr5-157565673-2	chr5	157560293	157574136	+	13.1	intron (NM_033274, intron 2 of 22)	intron (NM_033274, intron 2 of 22)	8561	NM_033274	8728	Hs.483944	NM_023038	ENSG00000135074	ADAM19	FKSG34|MADDAM|MLTNB	ADAM metallopeptidase domain 19	protein-coding
Merged-chr1-67697107-2	chr1	67685039	67701536	+	13.1	Intergenic	Intergenic	8086	NM_001199741	1647	Hs.80409	NM_001924	ENSG00000116717	GADD45A	DDIT1|GADD45	growth arrest and DNA damage inducible alpha	protein-coding
Merged-chr15-62498400-2	chr15	62494913	62507792	+	13.1	Intergenic	Intergenic	143829	NR_026897	197003	Hs.352253	NM_152648	ENSG00000259458	MGC15885	-	uncharacterized protein MGC15885	ncRNA
Merged-chr19-3968901-2	chr19	3966867	3971480	+	13.1	intron (NM_001348, intron 2 of 8)	AluJr|SINE|Alu	1926	NM_001348	1613	Hs.631844	NM_001348	ENSG00000167657	DAPK3	DLK|ZIP|ZIPK	death associated protein kinase 3	protein-coding
Merged-chr1-201737552-3	chr1	201721577	201743974	+	12.8	intron (NM_020443, intron 3 of 29)	intron (NM_020443, intron 3 of 29)	-7125	NM_001167738	89796	Hs.585374	NM_020443	ENSG00000134369	NAV1	POMFIL3|STEERIN1|UNC53H1	neuron navigator 1	protein-coding
Merged-chr15-92905243-2	chr15	92899724	92918258	+	12.25	intron (NM_001042572, intron 2 of 12)	AluSx1|SINE|Alu	4592	NR_036136	100422995		NR_036136	ENSG00000284324	MIR3175	mir-3175	microRNA 3175	ncRNA
Merged-chr20-25251447-2	chr20	25246529	25254867	+	12	intron (NM_002862, intron 1 of 19)	intron (NM_002862, intron 1 of 19)	2613	NM_002862	5834	Hs.368157	NM_002862	ENSG00000100994	PYGB	GPBB	glycogen phosphorylase B	protein-coding
Merged-chr3-42021454-2	chr3	42013825	42043104	+	12	Intergenic	L2a|LINE|L2	-58736	NR_146089	22906	Hs.535711	NM_014965	ENSG00000182606	TRAK1	EIEE68|MILT1|OIP106	trafficking kinesin protein 1	protein-coding
Merged-chr14-54777025-2	chr14	54769761	54785082	+	11.8	intron (NM_015589, intron 10 of 11)	L2a|LINE|L2	22588	NM_001161577	23034	Hs.98259	NM_015589	ENSG00000020577	SAMD4A	SAMD4|SMAUG|SMAUG1|SMG|SMGA	sterile alpha motif domain containing 4A	protein-coding
Merged-chr10-110765118-2	chr10	110761417	110766441	+	11.6	intron (NM_001134363, intron 1 of 13)	MER20|DNA|hAT-Charlie	106975	NR_026932	282997	Hs.599931	NR_026932		PDCD4-AS1	-	PDCD4 antisense RNA 1	ncRNA
Merged-chr1-149895893-2	chr1	149884296	149899869	+	11.4	Intergenic	Intergenic	-4166	NM_175065	317772	Hs.664173	NM_175065	ENSG00000184270	HIST2H2AB	H2AB	histone cluster 2 H2A family member b	protein-coding
Merged-chr9-109777571-2	chr9	109765211	109782920	+	11.4	intron (NM_001037293, intron 1 of 6)	intron (NM_001037293, intron 1 of 6)	-6133	NM_053016	445815	Hs.591908	NM_007203	ENSG00000157654	PALM2-AKAP2	AKAP-2|AKAP-KL|AKAP2|AKAPKL|MISP2|PALM2|PRKA2	PALM2-AKAP2 fusion	protein-coding
Merged-chr7-16650879-3	chr7	16645177	16664517	+	10.9667	intron (NM_001362718, intron 1 of 10)	intron (NM_001362718, intron 1 of 10)	-6367	NM_001362717	28969	Hs.487635	NM_014038	ENSG00000136261	BZW2	HSPC028|MST017|MSTP017	basic leucine zipper and W2 domains 2	protein-coding
Merged-chr6-17923200-2	chr6	17919192	17934243	+	10.55	intron (NM_001105567, intron 2 of 36)	intron (NM_001105567, intron 2 of 36)	60918	NM_001105566	63971	Hs.94499	NM_022113	ENSG00000137177	KIF13A	RBKIN|bA500C11.2	kinesin family member 13A	protein-coding
Merged-chr12-46266623-2	chr12	46259803	46269573	+	9.9	intron (NM_001278387, intron 1 of 17)	L1PB3|LINE|L1	1828	NM_001278389	81539	Hs.533770	NM_030674	ENSG00000111371	SLC38A1	ATA1|NAT2|SAT1|SNAT1	solute carrier family 38 member 1	protein-coding
Merged-chr2-8680666-2	chr2	8676346	8684228	+	9.5	non-coding (NR_110153, exon 2 of 2)	non-coding (NR_110153, exon 2 of 2)	1574	NR_110153	100506299	Hs.439031	NR_110153	ENSG00000235092	ID2-AS1	-	ID2 antisense RNA 1	ncRNA
Merged-chr8-38453949-3	chr8	38442308	38468436	+	9.4	intron (NM_001174064, intron 2 of 18)	AluY|SINE|Alu	12352	NM_001174065	2260	Hs.264887	NM_015850	ENSG00000077782	FGFR1	BFGFR|CD331|CEK|ECCL|FGFBR|FGFR-1|FLG|FLT-2|FLT2|HBGFR|HH2|HRTFDS|KAL2|N-SAM|OGD|bFGF-R-1	fibroblast growth factor receptor 1	protein-coding
Merged-chr4-173528238-2	chr4	173515593	173534044	+	8.85	Intergenic	Intergenic	-3782	NR_136197	79804	Hs.61435	NR_003679	ENSG00000237125	HAND2-AS1	DEIN|NBLA00301|UPH	HAND2 antisense RNA 1	ncRNA
Merged-chr1-56648569-2	chr1	56645296	56656850	+	8.65	intron (NM_006252, intron 1 of 8)	MIR3|SINE|MIR	-5755	NR_135111	101929935		NR_135111		LOC101929935	-	uncharacterized LOC101929935	ncRNA
Merged-chr2-37661220-2	chr2	37653822	37673411	+	8.65	intron (NM_001270436, intron 1 of 1)	intron (NM_001270436, intron 1 of 1)	8583	NM_001270438	10602	Hs.369574	NM_006449	ENSG00000163171	CDC42EP3	BORG2|CEP3|UB1	CDC42 effector protein 3	protein-coding
Merged-chr11-100736277-2	chr11	100726149	100741205	+	7.8	intron (NM_001367945, intron 1 of 25)	AluSx|SINE|Alu	-45722	NR_133571	100128386	Hs.635125	NR_133571	ENSG00000248027	LOC100128386	-	uncharacterized LOC100128386	ncRNA
Merged-chr3-159855015-2	chr3	159852173	159858384	+	7.8	intron (NM_001197109, intron 1 of 6)	intron (NM_001197109, intron 1 of 6)	15417	NM_001197109	29970	Hs.134665	NM_014575	ENSG00000151967	SCHIP1	SCHIP-1	schwannomin interacting protein 1	protein-coding
Merged-chr5-140298188-2	chr5	140292437	140303142	+	7.15	intron (NM_002622, intron 2 of 3)	intron (NM_002622, intron 2 of 3)	5312	NM_002622	5201	Hs.483564	NM_002622	ENSG00000113068	PFDN1	PDF|PFD1	prefoldin subunit 1	protein-coding
Merged-chr17-68514193-2	chr17	68509900	68520519	+	6.95	promoter-TSS (NM_001276290)	promoter-TSS (NM_001276290)	-185	NM_001276290	5573	Hs.280342	NM_002734	ENSG00000108946	PRKAR1A	ACRDYS1|ADOHR|CAR|CNC|CNC1|PKR1|PPNAD1|PRKAR1|TSE1	protein kinase cAMP-dependent type I regulatory subunit alpha	protein-coding
Merged-chr3-188156706-2	chr3	188152004	188160271	+	6.95	intron (NM_001167672, intron 1 of 9)	intron (NM_001167672, intron 1 of 9)	-2049	NR_036497	339929	Hs.596639	NR_036497	ENSG00000270959	LPP-AS2	MYCLo-5|MYCLo-6	LPP antisense RNA 2	ncRNA
Merged-chr2-150484406-2	chr2	150477854	150487917	+	5.9	intron (NM_005168, intron 3 of 5)	intron (NM_005168, intron 3 of 5)	4810	NM_005168	390	Hs.6838	NM_005168	ENSG00000115963	RND3	ARHE|Rho8|RhoE|memB	Rho family GTPase 3	protein-coding
Merged-chr12-42741783-2	chr12	42734950	42744843	+	5.25	Intergenic	Intergenic	47680	NR_135028	105369739	Hs.126660	NR_135028	ENSG00000257114	LINC02450	-	long intergenic non-protein coding RNA 2450	ncRNA
Merged-chr3-57890762-2	chr3	57889325	57893460	+	5.05	intron (NM_001304420, intron 13 of 21)	L1MA4|LINE|L1	1390	NM_001304422	7871	Hs.476432	NM_007159	ENSG00000163681	SLMAP	SLAP	sarcolemma associated protein	protein-coding
Merged-chr9-70415377-2	chr9	70412652	70422841	+	3.585	Intergenic	Intergenic	-3089	NM_001206	687	Hs.150557	NM_001206	ENSG00000119138	KLF9	BTEB|BTEB1	Kruppel like factor 9	protein-coding
