# Supplementary material for: The nuclear receptor ERR cooperates with the cardiogenic factor GATA4 to orchestrate cardiomyocyte maturation
Source: Nat Commun. 2022 Apr 13;13:1991. doi: 10.1038/s41467-022-29733-3 (PMC9008061; doi:10.1038/s41467-022-29733-3)
Supplement: Supplementary file 5 — Supplementary Data 2 [file 41467_2022_29733_MOESM5_ESM.xlsx]

## Sheet: ERRg+GATA4 peaks
peak_id	Chr	Start	End	Strand	Peak Score	Annotation	Detailed Annotation	Distance to TSS	Nearest PromoterID	Entrez ID	Nearest Unigene	Nearest Refseq	Nearest Ensembl	Gene Name	Gene Alias	Gene Description	Gene Type
Merged-3-119661046-2	chr3	119660833	119661259	+	133	promoter-TSS (NM_001308333)	promoter-TSS (NM_001308333)	-456	NM_001308333	64091	Hs.534383	NM_022135	ENSG00000121577	POPDC2	POP2	popeye domain containing 2	protein-coding
Merged-20-57157520-2	chr20	57157196	57157845	+	132.65	Intergenic	Intergenic	-56176	NR_110631	102723590	Hs.667674	NR_110631		BMP7-AS1	-	BMP7 antisense RNA 1	ncRNA
Merged-17-50533917-2	chr17	50533701	50534133	+	123.8	intron (NM_017957, intron 1 of 9)	intron (NM_017957, intron 1 of 9)	1182	NM_017957	55040	Hs.670090	NM_017957	ENSG00000049283	EPN3	-	epsin 3	protein-coding
Merged-8-94760670-2	chr8	94760414	94760927	+	121	intron (NM_181787, intron 7 of 18)	intron (NM_181787, intron 7 of 18)	40770	NM_181787	286148	Hs.567828	NM_181787	ENSG00000156162	DPY19L4	-	dpy-19 like 4	protein-coding
Merged-11-9759079-2	chr11	9758841	9759317	+	120.6	intron (NR_036485, intron 1 of 2)	intron (NR_036485, intron 1 of 2)	454	NR_033972	440028	Hs.677541	NR_033972	ENSG00000245522	LINC02709	-	long intergenic non-protein coding RNA 2709	ncRNA
Merged-10-119668118-2	chr10	119667890	119668346	+	120.45	intron (NM_004281, intron 1 of 3)	intron (NM_004281, intron 1 of 3)	16748	NM_004281	9531	Hs.523309	NM_004281	ENSG00000151929	BAG3	BAG-3|BIS|CAIR-1|MFM6	BCL2 associated athanogene 3	protein-coding
Merged-7-35375118-2	chr7	35374845	35375391	+	117.3	non-coding (NR_038864, exon 3 of 3)	non-coding (NR_038864, exon 3 of 3)	61263	NR_038864	401324	Hs.377034	NR_038864		LOC401324	-	uncharacterized LOC401324	ncRNA
Merged-6-136103806-2	chr6	136103521	136104091	+	116.585	intron (NM_018945, intron 2 of 12)	intron (NM_018945, intron 2 of 12)	-30979	NR_149042	644135	Hs.126980	NR_149042	ENSG00000237596	LOC644135	-	uncharacterized LOC644135	ncRNA
Merged-20-33441425-2	chr20	33441193	33441658	+	114.765	intron (NM_003098, intron 1 of 7)	MIR3|SINE|MIR	2467	NM_003098	6640	Hs.31121	NM_003098	ENSG00000101400	SNTA1	LQT12|SNT1|TACIP1|dJ1187J4.5	syntrophin alpha 1	protein-coding
Merged-13-45440594-2	chr13	45440378	45440810	+	114.3	Intergenic	Intergenic	-22139	NM_001286806	253512	Hs.591230	NM_001010875	ENSG00000174032	SLC25A30	KMCP1	solute carrier family 25 member 30	protein-coding
Merged-1-236890830-2	chr1	236890608	236891052	+	113.84	intron (NM_000254, intron 28 of 32)	intron (NM_000254, intron 28 of 32)	95538	NM_001291940	4548	Hs.498187	NM_000254	ENSG00000116984	MTR	HMAG|MS|cblG	5-methyltetrahydrofolate-homocysteine methyltransferase	protein-coding
Merged-1-10820669-2	chr1	10820445	10820893	+	113.755	Intergenic	Intergenic	-24023	NM_017766	54897	Hs.439894	NM_017766	ENSG00000130940	CASZ1	CAS11|CST|SRG|ZNF693|dJ734G22.1	castor zinc finger 1	protein-coding
Merged-18-2857861-2	chr18	2857635	2858088	+	113.6	intron (NM_032048, intron 2 of 7)	intron (NM_032048, intron 2 of 7)	10855	NM_032048	84034	Hs.532815	NM_032048	ENSG00000132205	EMILIN2	EMILIN-2|FOAP-10	elastin microfibril interfacer 2	protein-coding
Merged-14-23442825-2	chr14	23442584	23443067	+	112.7	Intergenic	Intergenic	-7165	NM_000257	4625	Hs.719946	NM_000257	ENSG00000092054	MYH7	CMD1S|CMH1|MPD1|MYHCB|SPMD|SPMM	myosin heavy chain 7	protein-coding
Merged-12-2812637-2	chr12	2812249	2813025	+	111.835	promoter-TSS (NR_147202)	promoter-TSS (NR_147202)	-31	NM_018463	55846	Hs.239	NM_018463	ENSG00000111203	ITFG2	FGGAP1|MDS028	integrin alpha FG-GAP repeat containing 2	protein-coding
Merged-1-237044497-2	chr1	237044269	237044725	+	111.65	intron (NM_001035, intron 1 of 104)	intron (NM_001035, intron 1 of 104)	2313	NM_001035	6262	Hs.109514	NM_001035	ENSG00000198626	RYR2	ARVC2|ARVD2|RYR-2|RyR|VTSIP	ryanodine receptor 2	protein-coding
Merged-1-231850970-2	chr1	231850740	231851201	+	109.085	intron (NM_001164541, intron 9 of 9)	intron (NM_001164541, intron 9 of 9)	-32453	NR_002227	27184	Hs.720568	NR_002227		DISC2	DISC1-AS1|DISC1OS|NCRNA00015	disrupted in schizophrenia 2	ncRNA
Merged-14-23443605-2	chr14	23443359	23443851	+	109.05	Intergenic	Intergenic	-7945	NM_000257	4625	Hs.719946	NM_000257	ENSG00000092054	MYH7	CMD1S|CMH1|MPD1|MYHCB|SPMD|SPMM	myosin heavy chain 7	protein-coding
Merged-15-91892063-2	chr15	91891837	91892290	+	107.6	intron (NR_135775, intron 1 of 10)	LTR37B|LTR|ERV1	37759	NR_135775	28232	Hs.311187	NM_013272	ENSG00000176463	SLCO3A1	OATP-D|OATP-RP3|OATP3A1|OATPD|OATPRP3|SLC21A11	solute carrier organic anion transporter family member 3A1	protein-coding
Merged-5-146059691-2	chr5	146059484	146059899	+	104.25	intron (NM_152550, intron 8 of 9)	intron (NM_152550, intron 8 of 9)	45886	NM_001029869	153770	Hs.162369	NM_001029869	ENSG00000173261	PLAC8L1	-	PLAC8 like 1	protein-coding
Merged-4-42392103-2	chr4	42391881	42392325	+	102.9	promoter-TSS (NR_134668)	promoter-TSS (NR_134668)	-835	NR_134668	105374428	Hs.245131	NR_134668	ENSG00000250781	LOC105374428	-	uncharacterized LOC105374428	ncRNA
Merged-12-3250228-2	chr12	3250008	3250449	+	101.965	intron (NM_001168320, intron 2 of 7)	X7C_LINE|LINE|CR1	115894	NR_148995	100128253	Hs.447497	NR_148995		LOC100128253	-	uncharacterized LOC100128253	ncRNA
Merged-16-3481742-2	chr16	3481484	3482001	+	101.41	intron (NM_001317094, intron 3 of 3)	intron (NM_001317094, intron 3 of 3)	3727	NR_106741	102465134		NR_106741	ENSG00000273776	MIR6126	hsa-mir-6126	microRNA 6126	ncRNA
Merged-4-149203485-2	chr4	149203264	149203707	+	100.95	intron (NR_125887, intron 3 of 12)	intron (NR_125887, intron 3 of 12)	49190	NR_125887	101927849	Hs.434595	NR_125887	ENSG00000248210	LINC02355	-	long intergenic non-protein coding RNA 2355	ncRNA
Merged-11-16936881-2	chr11	16936646	16937117	+	100	intron (NM_001329630, intron 3 of 26)	intron (NM_001329630, intron 3 of 26)	-10859	NR_145810	109623465		NR_145810		SNORD147	-	small nucleolar RNA, C/D box 147	snoRNA
Merged-20-34977574-2	chr20	34977356	34977793	+	99.6	intron (NM_020884, intron 3 of 44)	intron (NM_020884, intron 3 of 44)	-12802	NR_030223	574501		NR_030223	ENSG00000207635	MIR499A	MIR499|MIRN499|hsa-mir-499a|mir-499a	microRNA 499a	ncRNA
Merged-6-158707290-2	chr6	158707076	158707505	+	99.55	intron (NM_001242394, intron 7 of 17)	intron (NM_001242394, intron 7 of 17)	43887	NM_001318745	94120	Hs.436977	NM_001009991	ENSG00000164674	SYTL3	SLP3	synaptotagmin like 3	protein-coding
Merged-4-78099239-2	chr4	78099037	78099442	+	99.125	intron (NM_001166133, intron 2 of 41)	intron (NM_001166133, intron 2 of 41)	41669	NM_001166133	80144	Hs.369448	NM_020875	ENSG00000138759	FRAS1	FRASRS1	Fraser extracellular matrix complex subunit 1	protein-coding
Merged-5-154691664-2	chr5	154691449	154691880	+	98.2	intron (NM_001367715, intron 1 of 17)	intron (NM_001367715, intron 1 of 17)	5888	NR_031638	100302284		NR_031638	ENSG00000221552	MIR1303	MIRN1303|hsa-mir-1303	microRNA 1303	ncRNA
Merged-5-176395336-2	chr5	176395085	176395587	+	96.82	intron (NR_045724, intron 5 of 5)	L2c|LINE|L2	-6409	NM_001256539	51491	Hs.696283	NM_016391	ENSG00000048162	NOP16	HSPC111|HSPC185	NOP16 nucleolar protein	protein-coding
Merged-2-105438612-2	chr2	105438382	105438842	+	96.15	promoter-TSS (NM_001318897)	promoter-TSS (NM_001318897)	-99	NM_001318897	2274	Hs.443687	NM_001450	ENSG00000115641	FHL2	AAG11|DRAL|FHL-2|SLIM-3|SLIM3	four and a half LIM domains 2	protein-coding
Merged-6-167670023-2	chr6	167669634	167670413	+	96.1	non-coding (NR_117091, exon 3 of 3)	non-coding (NR_117091, exon 3 of 3)	9200	NR_117091	401286	Hs.487182	NR_117091	ENSG00000272549	LINC02538	-	long intergenic non-protein coding RNA 2538	ncRNA
Merged-11-9362501-2	chr11	9362231	9362771	+	95.49	Intergenic	Intergenic	-22151	NM_006391	10527	Hs.744911	NM_006391	ENSG00000205339	IPO7	Imp7|RANBP7	importin 7	protein-coding
Merged-10-76626615-2	chr10	76626407	76626823	+	95.135	Intergenic	Intergenic	-261429	NR_120655	101929328	Hs.664552	NR_120655	ENSG00000236467	KCNMA1-AS1	-	KCNMA1 antisense RNA 1	ncRNA
Merged-22-32949964-2	chr22	32949745	32950183	+	94.55	intron (NM_003490, intron 3 of 13)	intron (NM_003490, intron 3 of 13)	56857	NM_133633	8224	Hs.608750	NM_003490	ENSG00000185666	SYN3	-	synapsin III	protein-coding
Merged-17-75579144-2	chr17	75578936	75579352	+	94.51	Intergenic	Intergenic	-8914	NM_001309242	80022	Hs.390817	NM_001080847	ENSG00000266714	MYO15B	MYO15BP	myosin XVB	protein-coding
Merged-1-71019491-2	chr1	71019289	71019694	+	93.15	intron (NM_198719, intron 1 of 3)	intron (NM_198719, intron 1 of 3)	-27015	NR_038420	100132618	Hs.720513	NR_038420		ZRANB2-AS1	-	ZRANB2 antisense RNA 1	ncRNA
Merged-3-32436585-2	chr3	32436373	32436798	+	93.13	intron (NM_138410, intron 1 of 4)	intron (NM_138410, intron 1 of 4)	44732	NM_181472	112616	Hs.440494	NM_138410	ENSG00000153551	CMTM7	CKLFSF7	CKLF like MARVEL transmembrane domain containing 7	protein-coding
Merged-9-68690273-2	chr9	68690049	68690497	+	92.76	Intergenic	Intergenic	-14967	NM_003558	8395	Hs.534371	NM_003558	ENSG00000107242	PIP5K1B	MSS4|STM7	phosphatidylinositol-4-phosphate 5-kinase type 1 beta	protein-coding
Merged-12-105982181-2	chr12	105981972	105982390	+	92.25	Intergenic	Intergenic	157852	NM_014840	9891	Hs.524692	NM_014840	ENSG00000074590	NUAK1	ARK5	NUAK family kinase 1	protein-coding
Merged-1-168498288-2	chr1	168498048	168498528	+	92.175	Intergenic	Intergenic	-2644	NR_125956	101928565	Hs.563806	NR_125956	ENSG00000228697	LOC101928565	-	uncharacterized LOC101928565	ncRNA
Merged-1-11979982-2	chr1	11979776	11980188	+	92.15	promoter-TSS (NM_014874)	promoter-TSS (NM_014874)	-199	NM_001127660	9927	Hs.376681	NM_014874	ENSG00000116688	MFN2	CMT2A|CMT2A2|CMT2A2A|CMT2A2B|CPRP1|HMSN6A|HSG|MARF	mitofusin 2	protein-coding
Merged-3-55907812-2	chr3	55907596	55908029	+	91.35	intron (NR_132749, intron 12 of 17)	MIRb|SINE|MIR	-55218	NR_037502	100500875		NR_037502	ENSG00000264013	MIR3938	-	microRNA 3938	ncRNA
Merged-2-40551257-2	chr2	40551023	40551491	+	91.25	Intergenic	MIRc|SINE|MIR	-38822	NM_001112802	6546	Hs.31961	NM_021097	ENSG00000183023	SLC8A1	NCX1	solute carrier family 8 member A1	protein-coding
Merged-4-128358383-2	chr4	128358129	128358638	+	91.15	Intergenic	Intergenic	-69633	NR_125882	100507487	Hs.549644	NR_125882	ENSG00000251432	LINC02615	-	long intergenic non-protein coding RNA 2615	ncRNA
Merged-10-132193325-2	chr10	132193043	132193607	+	90.49	intron (NM_006426, intron 3 of 13)	intron (NM_006426, intron 3 of 13)	6377	NM_006426	10570	Hs.100058	NM_006426	ENSG00000151640	DPYSL4	CRMP3|DRP-4|ULIP4	dihydropyrimidinase like 4	protein-coding
Merged-5-124806687-2	chr5	124806478	124806896	+	90.4	Intergenic	Intergenic	-61575	NM_020747	57507	Hs.266616	NM_020747	ENSG00000168916	ZNF608	NY-REN-36	zinc finger protein 608	protein-coding
Merged-1-147510098-2	chr1	147509870	147510326	+	90.245	intron (NR_038423, intron 3 of 3)	MIR3|SINE|MIR	7777	NR_038423	100289211	Hs.323484	NR_038423	ENSG00000278811	LINC00624	-	long intergenic non-protein coding RNA 624	ncRNA
Merged-10-86361345-2	chr10	86361140	86361551	+	89.75	intron (NM_017551, intron 2 of 15)	intron (NM_017551, intron 2 of 15)	5450	NM_017551	2894	Hs.530653	NM_017551	ENSG00000182771	GRID1	GluD1	glutamate ionotropic receptor delta type subunit 1	protein-coding
Merged-16-5002997-2	chr16	5002762	5003233	+	89.515	intron (NM_014692, intron 10 of 15)	MER85|DNA|PiggyBac	-30705	NR_038913	100507589	Hs.729936	NR_038913		NAGPA-AS1	-	NAGPA antisense RNA 1	ncRNA
Merged-2-169078043-2	chr2	169077803	169078284	+	89.445	intron (NM_001142270, intron 2 of 5)	intron (NM_001142270, intron 2 of 5)	-3064	NM_001142271	10170	Hs.179608	NM_005771	ENSG00000073737	DHRS9	3-alpha-HSD|3ALPHA-HSD|RDH-E2|RDH-TBE|RDH15|RDHL|RDHTBE|RETSDR8|SDR9C4	dehydrogenase/reductase 9	protein-coding
Merged-6-149194977-2	chr6	149194777	149195177	+	89.35	Intergenic	Intergenic	-22947	NR_125861	23118	Hs.269775	NM_015093	ENSG00000055208	TAB2	CHTD2|MAP3K7IP2|TAB-2	TGF-beta activated kinase 1 (MAP3K7) binding protein 2	protein-coding
Merged-5-149694192-2	chr5	149693965	149694419	+	89.295	Intergenic	Intergenic	-36118	NM_133263	133522	Hs.483816	NM_133263	ENSG00000155846	PPARGC1B	ERRL1|PERC|PGC-1(beta)|PGC1B	PPARG coactivator 1 beta	protein-coding
Merged-2-218307898-2	chr2	218307693	218308104	+	89.12	intron (NM_015488, intron 2 of 9)	intron (NM_015488, intron 2 of 9)	-15281	NM_022572	25953	Hs.98475	NM_015488	ENSG00000127838	PNKD	BRP17|DYT8|FKSG19|FPD1|KIPP1184|MR-1|MR-1S|MR1|PDC|PKND1|PNKD1|TAHCCP2	PNKD metallo-beta-lactamase domain containing	protein-coding
Merged-6-154714005-2	chr6	154713797	154714213	+	89.05	Intergenic	Intergenic	-19373	NM_001286199	22828	Hs.591329	NM_014892	ENSG00000213079	SCAF8	RBM16	SR-related CTD associated factor 8	protein-coding
Merged-3-194476999-2	chr3	194476746	194477252	+	88.65	intron (NM_001367549, intron 2 of 33)	intron (NM_001367549, intron 2 of 33)	-8760	NM_024524	79572	Hs.529609	NM_024524	ENSG00000133657	ATP13A3	AFURS1	ATPase 13A3	protein-coding
Merged-17-17547653-2	chr17	17547327	17547980	+	88.445	intron (NM_148173, intron 2 of 6)	(CCT)n|Simple_repeat|Simple_repeat	29843	NM_148173	10400	Hs.714193	NM_007169	ENSG00000133027	PEMT	PEAMT|PEMPT|PEMT2|PLMT|PNMT	phosphatidylethanolamine N-methyltransferase	protein-coding
Merged-19-52343930-2	chr19	52343566	52344294	+	88.315	intron (NM_001161425, intron 1 of 5)	intron (NM_001161425, intron 1 of 5)	-1499	NM_173530	162963	Hs.147025	NM_173530	ENSG00000167554	ZNF610	-	zinc finger protein 610	protein-coding
Merged-9-95044028-2	chr9	95043816	95044240	+	87.725	intron (NM_032823, intron 11 of 14)	MIR|SINE|MIR	-21322	NR_106729	102466518		NR_106729	ENSG00000274115	MIR6081	hsa-mir-6081	microRNA 6081	ncRNA
Merged-18-59470788-2	chr18	59470587	59470989	+	87.55	intron (NM_133459, intron 3 of 10)	intron (NM_133459, intron 3 of 10)	-111523	NM_005570	3998	Hs.465295	NM_005570	ENSG00000074695	LMAN1	ERGIC-53|ERGIC53|F5F8D|FMFD1|MCFD1|MR60|gp58	lectin, mannose binding 1	protein-coding
Merged-10-79223494-2	chr10	79223154	79223834	+	87.5	intron (NM_020338, intron 7 of 24)	intron (NM_020338, intron 7 of 24)	-123975	NM_005729	10105	Hs.381072	NM_005729	ENSG00000108179	PPIF	CYP3|CyP-M|Cyp-D|CypD	peptidylprolyl isomerase F	protein-coding
Merged-6-126030248-2	chr6	126029999	126030498	+	87.425	intron (NM_001031712, intron 12 of 12)	intron (NM_001031712, intron 12 of 12)	43708	NM_001031712	60487	Hs.404186	NM_021820	ENSG00000066651	TRMT11	C6orf75|MDS024|TRM11|TRMT11-1	tRNA methyltransferase 11 homolog	protein-coding
Merged-1-92994237-2	chr1	92994013	92994462	+	86.64	Intergenic	ERVL-E-int|LTR|ERVL	-32715	NM_001252269	388650	Hs.180946	NM_001006605	ENSG00000154511	DIPK1A	FAM69A	divergent protein kinase domain 1A	protein-coding
Merged-2-65003180-2	chr2	65002950	65003411	+	86.2	intron (NM_003038, intron 2 of 7)	intron (NM_003038, intron 2 of 7)	13781	NM_003038	6509	Hs.654352	NM_003038	ENSG00000115902	SLC1A4	ASCT1|SATT|SPATCCM	solute carrier family 1 member 4	protein-coding
Merged-3-81645513-2	chr3	81645231	81645796	+	86.125	intron (NM_000158, intron 6 of 15)	L2-3_Crp|LINE|L2	116132	NM_000158	2632	Hs.436062	NM_000158	ENSG00000114480	GBE1	APBD|GBE|GSD4	1,4-alpha-glucan branching enzyme 1	protein-coding
Merged-13-50017979-2	chr13	50017777	50018181	+	85.54	3' UTR (NM_213590, exon 2 of 2)	3' UTR (NM_213590, exon 2 of 2)	2535	NM_173605	283518	Hs.660161	NM_173605	ENSG00000198553	KCNRG	DLTET	potassium channel regulator	protein-coding
Merged-10-46020500-2	chr10	46020278	46020722	+	85.365	promoter-TSS (NM_001145262)	promoter-TSS (NM_001145262)	-963	NM_001145262	8031	Hs.643658	NM_005437	ENSG00000266412	NCOA4	ARA70|ELE1|PTC3|RFG	nuclear receptor coactivator 4	protein-coding
Merged-6-163965723-2	chr6	163965520	163965926	+	85.25	Intergenic	Intergenic	-294239	NR_134620	102724152	Hs.738183	NR_134620		LOC102724152	-	uncharacterized LOC102724152	ncRNA
Merged-4-184388374-2	chr4	184388110	184388638	+	85	3' UTR (NM_002199, exon 9 of 9)	3' UTR (NM_002199, exon 9 of 9)	-6068	NR_125934	102723766	Hs.432281	NR_125933	ENSG00000249096	LINC02362	-	long intergenic non-protein coding RNA 2362	ncRNA
Merged-16-54483377-2	chr16	54483176	54483579	+	84.75	Intergenic	Intergenic	-112678	NR_134923	100996345	Hs.112680	NR_134922	ENSG00000261803	LINC02140	-	long intergenic non-protein coding RNA 2140	ncRNA
Merged-4-118746728-2	chr4	118746470	118746986	+	84.705	intron (NM_014822, intron 13 of 22)	Chap1_Mam|DNA|hAT-Charlie	61336	NM_020961	57721	Hs.596872	NM_020961	ENSG00000145388	METTL14	hMETTL14	methyltransferase like 14	protein-coding
Merged-11-47220731-2	chr11	47220525	47220937	+	84.7	intron (NM_001300734, intron 3 of 5)	intron (NM_001300734, intron 3 of 5)	5789	NM_000107	1643	Hs.700338	NM_000107	ENSG00000134574	DDB2	DDBB|UV-DDB2|XPE	damage specific DNA binding protein 2	protein-coding
Merged-5-31631112-2	chr5	31630886	31631338	+	84.55	Intergenic	Intergenic	-8019	NM_178140	23037	Hs.481819	NM_015022	ENSG00000133401	PDZD2	AIPC|PAPIN|PDZK3|PIN1	PDZ domain containing 2	protein-coding
Merged-5-149808483-2	chr5	149808281	149808685	+	84.4	intron (NM_001172699, intron 1 of 10)	intron (NM_001172699, intron 1 of 10)	36543	NM_001172699	133522	Hs.483816	NM_133263	ENSG00000155846	PPARGC1B	ERRL1|PERC|PGC-1(beta)|PGC1B	PPARG coactivator 1 beta	protein-coding
Merged-8-125334156-2	chr8	125333874	125334438	+	84.35	intron (NM_001349486, intron 5 of 7)	intron (NM_001349486, intron 5 of 7)	-96202	NM_025195	10221	Hs.444947	NM_025195	ENSG00000173334	TRIB1	C8FW|GIG-2|GIG2|SKIP1|TRB-1|TRB1	tribbles pseudokinase 1	protein-coding
Merged-17-78256790-2	chr17	78256574	78257007	+	84	Intergenic	Intergenic	21702	NR_073178	100996291	Hs.744493	NR_073178	ENSG00000204277	LINC01993	-	long intergenic non-protein coding RNA 1993	ncRNA
Merged-11-47401087-2	chr11	47400752	47401423	+	83.825	TTS (NR_039707)	TTS (NR_039707)	117	NR_039707	100616222		NR_039707	ENSG00000264583	MIR4487	mir-4487	microRNA 4487	ncRNA
Merged-2-217937588-2	chr2	217937378	217937799	+	83.675	intron (NM_022648, intron 1 of 32)	intron (NM_022648, intron 1 of 32)	6482	NM_022648	7145	Hs.471381	NM_022648	ENSG00000079308	TNS1	MST091|MST122|MST127|MSTP091|MSTP122|MSTP127|MXRA6|PPP1R155|TNS	tensin 1	protein-coding
Merged-22-17938707-2	chr22	17938448	17938966	+	82.9	intron (NM_015241, intron 1 of 31)	intron (NM_015241, intron 1 of 31)	-31821	NM_001122731	57553	Hs.528024	NM_015241	ENSG00000243156	MICAL3	MICAL-3	microtubule associated monooxygenase, calponin and LIM domain containing 3	protein-coding
Merged-4-185143064-2	chr4	185142832	185143296	+	82.785	promoter-TSS (NM_001151)	promoter-TSS (NM_001151)	-202	NM_001151	291	Hs.246506	NM_001151	ENSG00000151729	SLC25A4	AAC1|ANT|ANT 1|ANT1|MTDPS12|MTDPS12A|PEO2|PEO3|PEOA2|T1	solute carrier family 25 member 4	protein-coding
Merged-17-15247526-2	chr17	15247313	15247740	+	82.42	intron (NR_104018, intron 1 of 2)	intron (NR_104018, intron 1 of 2)	4170	NR_039884	100616125		NR_039884	ENSG00000265110	MIR4731	-	microRNA 4731	ncRNA
Merged-9-113559340-2	chr9	113559109	113559571	+	82.37	intron (NM_001276261, intron 10 of 14)	intron (NM_001276261, intron 10 of 14)	-5614	NM_134427	5998	Hs.494875	NM_017790	ENSG00000138835	RGS3	C2PA|RGP3	regulator of G protein signaling 3	protein-coding
Merged-4-142155464-2	chr4	142155140	142155789	+	82.18	intron (NM_001331040, intron 17 of 25)	intron (NM_001331040, intron 17 of 25)	518881	NM_000585	3600	Hs.168132	NM_000585	ENSG00000164136	IL15	IL-15	interleukin 15	protein-coding
Merged-5-72227003-2	chr5	72226763	72227243	+	81.83	intron (NM_015084, intron 8 of 10)	intron (NM_015084, intron 8 of 10)	47216	NM_001324255	4131	Hs.335079	NM_005909	ENSG00000131711	MAP1B	FUTSCH|MAP5|PPP1R102	microtubule associated protein 1B	protein-coding
Merged-1-151941336-2	chr1	151941133	151941539	+	81.7	Intergenic	Intergenic	-31825	NM_053055	117145	Hs.164070	NM_053055	ENSG00000159445	THEM4	CTMP	thioesterase superfamily member 4	protein-coding
Merged-15-68168889-2	chr15	68168666	68169112	+	81.045	intron (NM_016166, intron 8 of 13)	intron (NM_016166, intron 8 of 13)	37221	NM_001286694	91860	Hs.709550	NM_033429	ENSG00000129007	CALML4	NY-BR-20	calmodulin like 4	protein-coding
Merged-18-28112141-2	chr18	28111871	28112411	+	80.85	intron (NM_001792, intron 2 of 15)	intron (NM_001792, intron 2 of 15)	64989	NM_001792	1000	Hs.464829	NM_001792	ENSG00000170558	CDH2	CD325|CDHN|CDw325|NCAD	cadherin 2	protein-coding
Merged-2-160331481-2	chr2	160331280	160331683	+	80.85	intron (NM_002897, intron 2 of 13)	L2c|LINE|L2	-59586	NR_103775	100505984	Hs.729532	NR_103775	ENSG00000285373	LINC02478	-	long intergenic non-protein coding RNA 2478	ncRNA
Merged-6-140639185-2	chr6	140638954	140639416	+	80.85	Intergenic	Intergenic	-44629	NR_039675	100616180		NR_039675	ENSG00000264390	MIR4465	-	microRNA 4465	ncRNA
Merged-2-170229364-2	chr2	170229132	170229597	+	80.545	intron (NM_001083615, intron 6 of 33)	intron (NM_001083615, intron 6 of 33)	51217	NM_001083615	140469	Hs.671900	NM_138995	ENSG00000071909	MYO3B	-	myosin IIIB	protein-coding
Merged-10-33460486-2	chr10	33460210	33460763	+	80.49	Intergenic	Intergenic	-125581	NM_001244972	8829	Hs.131704	NM_003873	ENSG00000099250	NRP1	BDCA4|CD304|NP1|NRP|VEGF165R	neuropilin 1	protein-coding
Merged-22-24146054-2	chr22	24145851	24146258	+	80.44	intron (NM_012295, intron 29 of 36)	intron (NM_012295, intron 29 of 36)	-35433	NM_019601	56241	Hs.131819	NM_019601	ENSG00000099994	SUSD2	BK65A6.2|W5C5	sushi domain containing 2	protein-coding
Merged-9-131298006-2	chr9	131297788	131298224	+	79.9	intron (NM_032728, intron 1 of 1)	L1ME4a|LINE|L1	8283	NM_032728	84814	Hs.134292	NM_032728	ENSG00000160539	PLPP7	C9orf67|NET39|PPAPDC3	phospholipid phosphatase 7 (inactive)	protein-coding
Merged-2-213066248-2	chr2	213066042	213066455	+	79.85	intron (NM_001371277, intron 3 of 6)	intron (NM_001371277, intron 3 of 6)	84189	NM_016260	22807	Hs.604950	NM_016260	ENSG00000030419	IKZF2	ANF1A2|HELIOS|ZNF1A2|ZNFN1A2	IKAROS family zinc finger 2	protein-coding
Merged-12-43338983-2	chr12	43338722	43339245	+	79.845	Intergenic	Intergenic	183668	NR_146866	105369740	Hs.577746	NR_146866	ENSG00000258331	LINC02461	-	long intergenic non-protein coding RNA 2461	ncRNA
Merged-12-42791036-2	chr12	42790772	42791301	+	79.8	Intergenic	Intergenic	98820	NR_135028	105369739	Hs.126660	NR_135028	ENSG00000257114	LINC02450	-	long intergenic non-protein coding RNA 2450	ncRNA
Merged-15-69195084-2	chr15	69194875	69195294	+	79.755	intron (NM_001324093, intron 2 of 5)	MIRc|SINE|MIR	34449	NM_001324093	26035	Hs.183006	NM_015554	ENSG00000138604	GLCE	HSEPI	glucuronic acid epimerase	protein-coding
Merged-15-73517765-2	chr15	73517528	73518002	+	79.705	intron (NM_001348772, intron 2 of 4)	L2|LINE|L2	51778	NR_103844	101241892	Hs.656678	NR_103844	ENSG00000281183	NPTN-IT1	lncRNA-LET	NPTN intronic transcript 1	ncRNA
Merged-7-136941046-2	chr7	136940829	136941264	+	79.575	intron (NR_046103, intron 2 of 3)	L2|LINE|L2	37879	NR_030165	574443		NR_030165	ENSG00000207597	MIR490	MIRN490|hsa-mir-490|miR-490	microRNA 490	ncRNA
Merged-2-219645334-2	chr2	219645126	219645543	+	79.2	Intergenic	Intergenic	17704	NM_005070	6508	Hs.1176	NM_005070	ENSG00000114923	SLC4A3	AE3|CAE3/BAE3|SLC2C	solute carrier family 4 member 3	protein-coding
Merged-15-73374862-2	chr15	73374631	73375094	+	79.065	Intergenic	Intergenic	-5904	NM_005477	10021	Hs.86941	NM_005477	ENSG00000138622	HCN4	SSS2	hyperpolarization activated cyclic nucleotide gated potassium channel 4	protein-coding
Merged-5-95856843-2	chr5	95856625	95857061	+	78.515	intron (NR_026936, intron 1 of 2)	intron (NR_026936, intron 1 of 2)	4611	NR_026936	202299	Hs.8373	NM_175616	ENSG00000236882	LINC01554	C5orf27|FIS	long intergenic non-protein coding RNA 1554	ncRNA
Merged-9-124835531-2	chr9	124835327	124835736	+	78.5	Intergenic	MIRb|SINE|MIR	-17886	NM_001276376	401551	Hs.343383	NM_001045476	ENSG00000136918	WDR38	-	WD repeat domain 38	protein-coding
Merged-5-160287719-2	chr5	160287517	160287921	+	78.5	intron (NR_131769, intron 2 of 7)	intron (NR_131769, intron 2 of 7)	24845	NM_024565	79616	Hs.14070	NM_024565	ENSG00000135083	CCNJL	-	cyclin J like	protein-coding
Merged-12-56646224-2	chr12	56645912	56646536	+	78.235	promoter-TSS (NM_001686)	promoter-TSS (NM_001686)	-240	NM_001686	506	Hs.406510	NM_001686	ENSG00000110955	ATP5F1B	ATP5B|ATPMB|ATPSB|HEL-S-271	ATP synthase F1 subunit beta	protein-coding
Merged-10-35153903-2	chr10	35153638	35154169	+	78.05	intron (NM_001352467, intron 2 of 3)	intron (NM_001352467, intron 2 of 3)	-13636	NM_001267565	1390	Hs.200250	NM_001881	ENSG00000095794	CREM	CREM-2|ICER|hCREM-2	cAMP responsive element modulator	protein-coding
Merged-4-140529563-2	chr4	140529339	140529788	+	78.05	intron (NM_153702, intron 3 of 8)	L2a|LINE|L2	5395	NM_153702	255520	Hs.450105	NM_153702	ENSG00000179387	ELMOD2	9830169G11Rik	ELMO domain containing 2	protein-coding
Merged-17-79027738-2	chr17	79027512	79027965	+	78.045	promoter-TSS (NR_040018)	promoter-TSS (NR_040018)	-83	NR_040019	100507410	Hs.666723	NR_040018	ENSG00000265096	C1QTNF1-AS1	-	C1QTNF1 antisense RNA 1	ncRNA
Merged-10-86672571-2	chr10	86672346	86672797	+	78.015	intron (NM_001368066, intron 2 of 14)	intron (NM_001368066, intron 2 of 14)	4007	NM_001080116	11155	Hs.657271	NM_007078	ENSG00000122367	LDB3	CMD1C|CMH24|CMPD3|CYPHER|LDB3Z1|LDB3Z4|LVNC3|MFM4|ORACLE|PDLIM6|ZASP	LIM domain binding 3	protein-coding
Merged-1-116416026-2	chr1	116415788	116416265	+	77.95	intron (NR_024126, intron 1 of 2)	intron (NR_024126, intron 1 of 2)	2533	NR_024126	84852	Hs.664752	NM_032766	ENSG00000203865	ATP1A1-AS1	ATP1A1OS|C1orf203	ATP1A1 antisense RNA 1	ncRNA
Merged-6-156791436-2	chr6	156791206	156791666	+	77.55	intron (NM_020732, intron 1 of 19)	intron (NM_020732, intron 1 of 19)	-11705	NR_039676	100616154		NR_039676	ENSG00000271899	MIR4466	mir-4466	microRNA 4466	ncRNA
Merged-12-124490920-2	chr12	124490700	124491140	+	77.35	intron (NM_001077261, intron 3 of 47)	intron (NM_001077261, intron 3 of 47)	76692	NM_001077261	9612	Hs.137510	NM_006312	ENSG00000196498	NCOR2	CTG26|N-CoR2|SMAP270|SMRT|SMRTE|SMRTE-tau|TNRC14|TRAC|TRAC-1|TRAC1	nuclear receptor corepressor 2	protein-coding
Merged-2-178806791-2	chr2	178806581	178807001	+	77.23	intron (NM_133379, intron 1 of 45)	intron (NM_133379, intron 1 of 45)	632	NM_133437	7273	Hs.134602	NM_003319	ENSG00000155657	TTN	CMD1G|CMH9|CMPD4|EOMFC|HMERF|LGMD2J|LGMDR10|MYLK5|SALMY|TMD	titin	protein-coding
Merged-11-47351961-2	chr11	47351736	47352187	+	77.2	intron (NM_000256, intron 1 of 33)	intron (NM_000256, intron 1 of 33)	741	NM_000256	4607	Hs.524906	NM_000256	ENSG00000134571	MYBPC3	CMD1MM|CMH4|FHC|LVNC10|MYBP-C	myosin binding protein C, cardiac	protein-coding
Merged-10-18312856-2	chr10	18312641	18313072	+	77.095	intron (NM_000724, intron 1 of 12)	intron (NM_000724, intron 1 of 12)	-27853	NM_201590	783	Hs.59093	NM_000724	ENSG00000165995	CACNB2	CACNLB2|CAVB2|MYSB	calcium voltage-gated channel auxiliary subunit beta 2	protein-coding
Merged-2-83081997-2	chr2	83081764	83082230	+	77.05	Intergenic	MER58A|DNA|hAT-Charlie	225194	NR_033423	1720	Hs.169235	NR_033423		DHFRP3	-	dihydrofolate reductase pseudogene 3	pseudo
Merged-5-138575625-2	chr5	138575394	138575857	+	76.935	promoter-TSS (NM_004134)	promoter-TSS (NM_004134)	-224	NM_004134	3313	Hs.184233	NM_004134	ENSG00000113013	HSPA9	CRP40|CSA|EVPLS|GRP-75|GRP75|HEL-S-124m|HSPA9B|MOT|MOT2|MTHSP75|PBP74|SAAN|SIDBA4	heat shock protein family A (Hsp70) member 9	protein-coding
Merged-3-72144949-2	chr3	72144732	72145167	+	76.65	Intergenic	Intergenic	-6308	NR_038221	201617	Hs.382623	NR_038221	ENSG00000243083	LINC00870	-	long intergenic non-protein coding RNA 870	ncRNA
Merged-2-177754666-2	chr2	177754451	177754881	+	76.58	intron (NM_001077197, intron 11 of 20)	intron (NM_001077197, intron 11 of 20)	81344	NR_136171	105373764	Hs.666361	NR_136171	ENSG00000229941	LOC105373764	-	uncharacterized LOC105373764	ncRNA
Merged-13-76418605-2	chr13	76418378	76418833	+	76.27	Intergenic	MLT1J|LTR|ERVL-MaLR	467800	NM_138444	115207	Hs.644125	NM_138444	ENSG00000178695	KCTD12	C13orf2|PFET1|PFETIN	potassium channel tetramerization domain containing 12	protein-coding
Merged-5-36648616-2	chr5	36648387	36648846	+	76.13	intron (NM_004172, intron 3 of 9)	intron (NM_004172, intron 3 of 9)	42010	NM_004172	6507	Hs.481918	NM_004172	ENSG00000079215	SLC1A3	EA6|EAAT1|GLAST|GLAST1	solute carrier family 1 member 3	protein-coding
Merged-12-95755576-2	chr12	95755367	95755786	+	76.05	intron (NM_001329701, intron 2 of 9)	intron (NM_001329701, intron 2 of 9)	34619	NM_001329702	59277	Hs.201034	NM_021229	ENSG00000074527	NTN4	PRO3091	netrin 4	protein-coding
Merged-5-136618552-2	chr5	136618331	136618773	+	75.745	Intergenic	MIR|SINE|MIR	-253076	NM_001167577	57113	Hs.591263	NM_020389	ENSG00000069018	TRPC7	TRP7	transient receptor potential cation channel subfamily C member 7	protein-coding
Merged-6-4371596-2	chr6	4371323	4371869	+	75.1	Intergenic	MIR1_Amn|SINE|MIR	-117202	NR_149117	105374895	Hs.436882	NR_149117		LINC02533	-	long intergenic non-protein coding RNA 2533	ncRNA
Merged-20-25192006-2	chr20	25191783	25192230	+	75	intron (NR_109994, intron 1 of 5)	MER70A|LTR|ERVL	-3664	NM_001322381	955	Hs.500375	NM_001247	ENSG00000197586	ENTPD6	CD39L2|IL-6SAG|IL6ST2|NTPDase-6|dJ738P15.3	ectonucleoside triphosphate diphosphohydrolase 6	protein-coding
Merged-5-168908374-2	chr5	168908129	168908619	+	74.405	intron (NM_003062, intron 4 of 35)	intron (NM_003062, intron 4 of 35)	-104853	NR_109897	728095	Hs.145601	NR_109897		LOC728095	-	uncharacterized LOC728095	ncRNA
Merged-1-26698421-2	chr1	26698220	26698622	+	74.25	intron (NM_139135, intron 1 of 19)	intron (NM_139135, intron 1 of 19)	2406	NM_006015	8289	Hs.468972	NM_006015	ENSG00000117713	ARID1A	B120|BAF250|BAF250a|BM029|C1orf4|CSS2|ELD|MRD14|OSA1|P270|SMARCF1|hELD|hOSA1	AT-rich interaction domain 1A	protein-coding
Merged-3-183636860-2	chr3	183636517	183637203	+	73.655	intron (NM_001349424, intron 2 of 7)	CpG-20502	1237	NM_001349420	54800	Hs.407709	NM_017644	ENSG00000114796	KLHL24	DRE1|EBSSH|KRIP6	kelch like family member 24	protein-coding
Merged-3-3675975-2	chr3	3675760	3676191	+	73.6	Intergenic	MER102b|DNA|hAT-Charlie	-123456	NM_001324189	57633	Hs.163244	NM_020873	ENSG00000175928	LRRN1	FIGLER3|NLRR-1	leucine rich repeat neuronal 1	protein-coding
Merged-22-41857751-2	chr22	41857519	41857984	+	73.545	intron (NR_103834, intron 1 of 21)	intron (NR_103834, intron 1 of 21)	-23086	NR_157279	112637020		NR_157279		SREBF2-AS1	821D11.7|RP5	SREBF2 antisense RNA 1	ncRNA
Merged-2-173428029-2	chr2	173427804	173428255	+	73.34	Intergenic	Intergenic	73157	NM_145810	83879	Hs.470654	NM_031942	ENSG00000144354	CDCA7	ICF3|JPO1	cell division cycle associated 7	protein-coding
Merged-2-159031125-2	chr2	159030899	159031352	+	73.265	intron (NM_001350063, intron 2 of 24)	intron (NM_001350063, intron 2 of 24)	62485	NR_146421	85461	Hs.61590	NM_033394	ENSG00000115183	TANC1	ROLSB|TANC	tetratricopeptide repeat, ankyrin repeat and coiled-coil containing 1	protein-coding
Merged-15-36605972-2	chr15	36605750	36606195	+	73.1	intron (NM_001290232, intron 1 of 10)	intron (NM_001290232, intron 1 of 10)	11095	NM_001290232	84529	Hs.48348	NM_032499	ENSG00000186073	C15orf41	HH114	chromosome 15 open reading frame 41	protein-coding
Merged-2-163120181-2	chr2	163119962	163120400	+	73.1	Intergenic	MER83|LTR|ERV1	-281414	NM_173162	90134	Hs.657413	NM_033272	ENSG00000184611	KCNH7	ERG3|HERG3|Kv11.3	potassium voltage-gated channel subfamily H member 7	protein-coding
Merged-19-46984815-2	chr19	46984550	46985080	+	73.095	intron (NM_004491, intron 3 of 6)	intron (NM_004491, intron 3 of 6)	-35022	NM_002517	4861	Hs.79564	NM_002517	ENSG00000130751	NPAS1	MOP5|PASD5|bHLHe11	neuronal PAS domain protein 1	protein-coding
Merged-5-54457332-2	chr5	54457095	54457570	+	72.9	TTS (NM_006308)	TTS (NM_006308)	1633	NM_006308	8988	Hs.41707	NM_006308	ENSG00000169271	HSPB3	DHMN2C|HMN2C|HSPL27	heat shock protein family B (small) member 3	protein-coding
Merged-10-127012900-2	chr10	127012657	127013143	+	72.885	intron (NM_001290223, intron 12 of 51)	intron (NM_001290223, intron 12 of 51)	107491	NM_001380	1793	Hs.159195	NM_001380	ENSG00000150760	DOCK1	DOCK180|ced5	dedicator of cytokinesis 1	protein-coding
Merged-15-43879930-2	chr15	43879718	43880142	+	72.56	intron (NM_032892, intron 13 of 13)	intron (NM_032892, intron 13 of 13)	-1759	NR_003571	728758	Hs.658099	NR_003571		PIN4P1	-	peptidylprolyl cis/trans isomerase, NIMA-interacting 4 pseudogene 1	pseudo
Merged-16-28863391-2	chr16	28863169	28863614	+	72.095	promoter-TSS (NM_001308294)	promoter-TSS (NM_001308294)	-366	NM_001145795	25970	Hs.15744	NM_015503	ENSG00000178188	SH2B1	PSM|SH2B	SH2B adaptor protein 1	protein-coding
Merged-16-58792400-2	chr16	58792193	58792608	+	71.98	Intergenic	Intergenic	-58084	NM_001286220	2806	Hs.599470	NM_002080	ENSG00000125166	GOT2	KAT4|KATIV|KYAT4|mitAAT	glutamic-oxaloacetic transaminase 2	protein-coding
Merged-1-100469770-2	chr1	100469567	100469974	+	71.85	intron (NM_001319212, intron 9 of 13)	intron (NM_001319212, intron 9 of 13)	-68369	NM_022049	54112	Hs.170053	NM_022049	ENSG00000181656	GPR88	COCPMR|STRG	G protein-coupled receptor 88	protein-coding
Merged-14-51005214-2	chr14	51004932	51005497	+	71.75	intron (NM_015163, intron 5 of 9)	intron (NM_015163, intron 5 of 9)	-60731	NM_002863	5836	Hs.282417	NM_002863	ENSG00000100504	PYGL	GSD6	glycogen phosphorylase L	protein-coding
Merged-4-75869331-2	chr4	75869126	75869536	+	71.6	intron (NM_006239, intron 13 of 16)	MIR|SINE|MIR	33121	NM_006239	5470	Hs.290873	NM_006239	ENSG00000156194	PPEF2	PPP7CB	protein phosphatase with EF-hand domain 2	protein-coding
Merged-10-121594218-2	chr10	121593942	121594495	+	71.505	promoter-TSS (NM_001144914)	promoter-TSS (NM_001144914)	40	NM_001144916	2263	Hs.533683	NM_000141	ENSG00000066468	FGFR2	BBDS|BEK|BFR-1|CD332|CEK3|CFD1|ECT1|JWS|K-SAM|KGFR|TK14|TK25	fibroblast growth factor receptor 2	protein-coding
Merged-6-123442102-2	chr6	123441881	123442323	+	71.5	intron (NR_110844, intron 1 of 2)	intron (NR_110844, intron 1 of 2)	2498	NR_110844	101927990	Hs.660877	NR_110844		TRDN-AS1	HRAT13	TRDN antisense RNA 1	ncRNA
Merged-11-16880366-2	chr11	16880164	16880569	+	71.45	intron (NM_001329630, intron 3 of 26)	MIRb|SINE|MIR	45656	NR_145810	109623465		NR_145810		SNORD147	-	small nucleolar RNA, C/D box 147	snoRNA
Merged-1-185594659-2	chr1	185594440	185594879	+	71.4	intron (NR_110793, intron 2 of 3)	L2c|LINE|L2	33829	NR_110793	101929093	Hs.535227	NR_110793	ENSG00000228309	LINC01350	GS1-204I12.1	long intergenic non-protein coding RNA 1350	ncRNA
Merged-1-10155356-2	chr1	10155125	10155588	+	71.305	intron (NM_006048, intron 20 of 26)	MIR|SINE|MIR	-55214	NM_001365951	23095	Hs.97858	NM_015074	ENSG00000054523	KIF1B	CMT2|CMT2A|CMT2A1|HMSNII|KLP|NBLST1	kinesin family member 1B	protein-coding
Merged-2-240259410-2	chr2	240259159	240259661	+	71.3	Intergenic	Intergenic	-118752	NM_148961	150677	Hs.148586	NM_148961	ENSG00000178602	OTOS	OTOSP	otospiralin	protein-coding
Merged-14-61599284-2	chr14	61599040	61599529	+	71.295	intron (NR_039985, intron 1 of 2)	intron (NR_039985, intron 1 of 2)	-28631	NR_110416	101927780	Hs.254789	NR_110416	ENSG00000250548	LINC01303	-	long intergenic non-protein coding RNA 1303	ncRNA
Merged-8-141108342-2	chr8	141108102	141108583	+	71.08	Intergenic	Intergenic	-20247	NM_001352890	22898	Hs.18166	NM_014957	ENSG00000105339	DENND3	-	DENN domain containing 3	protein-coding
Merged-15-99472551-2	chr15	99472301	99472802	+	70.9	Intergenic	Intergenic	-92866	NM_001352617	4205	Hs.268675	NM_005587	ENSG00000068305	MEF2A	ADCAD1|RSRFC4|RSRFC9|mef2	myocyte enhancer factor 2A	protein-coding
Merged-5-16418613-2	chr5	16418342	16418885	+	70.85	intron (NR_104625, intron 7 of 8)	intron (NR_104625, intron 7 of 8)	22489	NR_104625	101929505	Hs.639360	NR_104625	ENSG00000248150	LINC02150	-	long intergenic non-protein coding RNA 2150	ncRNA
Merged-2-223539129-2	chr2	223538894	223539364	+	70.75	Intergenic	Intergenic	63232	NM_003469	7857	Hs.516726	NM_003469	ENSG00000171951	SCG2	CHGC|EM66|SN|SgII	secretogranin II	protein-coding
Merged-1-244673130-2	chr1	244672925	244673336	+	70.655	intron (NM_016076, intron 1 of 4)	intron (NM_016076, intron 1 of 4)	20004	NM_001297746	51029	Hs.498317	NM_016076	ENSG00000121644	DESI2	C1orf121|CGI-146|DESI|DESI1|DeSI-2|FAM152A|PNAS-4|PPPDE1	desumoylating isopeptidase 2	protein-coding
Merged-5-16378873-2	chr5	16378657	16379089	+	70.65	intron (NR_104625, intron 8 of 8)	intron (NR_104625, intron 8 of 8)	62229	NR_104625	101929505	Hs.639360	NR_104625	ENSG00000248150	LINC02150	-	long intergenic non-protein coding RNA 2150	ncRNA
Merged-6-162187346-2	chr6	162187132	162187561	+	70.45	intron (NM_004562, intron 4 of 11)	LTR78|LTR|ERV1	-539786	NM_001080378	135138	Hs.25791	NM_152410	ENSG00000112530	PACRG	GLUP|HAK005771|PACRG2.1|PARK2CRG	parkin coregulated	protein-coding
Merged-11-64386155-2	chr11	64385912	64386399	+	70.285	Intergenic	Intergenic	17553	NR_031602	100302280		NR_031602	ENSG00000221273	MIR1237	MIRN1237|hsa-mir-1237	microRNA 1237	ncRNA
Merged-5-115460656-2	chr5	115460443	115460870	+	70.15	Intergenic	Intergenic	84119	NM_020177	56929	Hs.47367	NM_020177	ENSG00000145780	FEM1C	EUROIMAGE686608|EUROIMAGE783647|FEM1A	fem-1 homolog C	protein-coding
Merged-18-59469819-2	chr18	59469555	59470083	+	70.1	intron (NM_133459, intron 3 of 10)	intron (NM_133459, intron 3 of 10)	-110554	NM_005570	3998	Hs.465295	NM_005570	ENSG00000074695	LMAN1	ERGIC-53|ERGIC53|F5F8D|FMFD1|MCFD1|MR60|gp58	lectin, mannose binding 1	protein-coding
Merged-7-138245858-2	chr7	138245609	138246108	+	70.01	Intergenic	L1MB4|LINE|L1	122100	NR_039678	100616226		NR_039678	ENSG00000284028	MIR4468	-	microRNA 4468	ncRNA
Merged-1-23167433-2	chr1	23167197	23167669	+	69.855	intron (NM_033631, intron 1 of 4)	intron (NM_033631, intron 1 of 4)	1423	NM_033631	7798	Hs.257900	NM_033631	ENSG00000169641	LUZP1	LUZP	leucine zipper protein 1	protein-coding
Merged-6-7537944-2	chr6	7537729	7538159	+	69.6	Intergenic	Intergenic	-3727	NM_001008844	1832	Hs.519873	NM_004415	ENSG00000096696	DSP	DCWHKTA|DP	desmoplakin	protein-coding
Merged-3-41266085-2	chr3	41265879	41266292	+	69.58	intron (NR_136342, intron 33 of 34)	intron (NR_136342, intron 33 of 34)	66580	NM_001098210	1499	Hs.476018	NM_001904	ENSG00000168036	CTNNB1	CTNNB|EVR7|MRD19|NEDSDV|armadillo	catenin beta 1	protein-coding
Merged-6-156288632-2	chr6	156288389	156288876	+	69.57	Intergenic	Intergenic	-90118	NR_145751	109617011		NR_145751	ENSG00000212295	SNORD28B	-	small nucleolar RNA, C/D box 28B	snoRNA
Merged-15-39213767-2	chr15	39213565	39213969	+	69.515	Intergenic	Intergenic	-36902	NR_144508	400360	Hs.376109	NM_207445	ENSG00000175746	C15orf54	-	chromosome 15 open reading frame 54 (putative)	ncRNA
Merged-14-72828954-2	chr14	72828732	72829177	+	69.2	intron (NM_001280542, intron 1 of 10)	intron (NM_001280542, intron 1 of 10)	63695	NM_001280544	8110	Hs.162868	NM_012074	ENSG00000205683	DPF3	BAF45C|CERD4	double PHD fingers 3	protein-coding
Merged-1-116430133-2	chr1	116429914	116430353	+	68.98	intron (NR_125972, intron 2 of 3)	intron (NR_125972, intron 2 of 3)	-11511	NR_027646	84852	Hs.664752	NM_032766	ENSG00000203865	ATP1A1-AS1	ATP1A1OS|C1orf203	ATP1A1 antisense RNA 1	ncRNA
Merged-6-118372678-2	chr6	118372427	118372930	+	68.85	Intergenic	Intergenic	-128695	NR_002730	23629	Hs.648050	NR_002730		BRD7P3	BP75	bromodomain containing 7 pseudogene 3	pseudo
Merged-2-30612548-2	chr2	30612321	30612776	+	68.8	intron (NM_182551, intron 6 of 6)	intron (NM_182551, intron 6 of 6)	165302	NM_001002257	253558	Hs.468048	NM_182551	ENSG00000172954	LCLAT1	1AGPAT8|AGPAT8|ALCAT1|HSRG1849|LYCAT|UNQ1849	lysocardiolipin acyltransferase 1	protein-coding
Merged-10-102334281-2	chr10	102334070	102334492	+	68.75	intron (NM_001199378, intron 3 of 39)	intron (NM_001199378, intron 3 of 39)	-59829	NM_001288724	4791	Hs.73090	NM_002502	ENSG00000077150	NFKB2	CVID10|H2TF1|LYT-10|LYT10|NF-kB2|p100|p49/p100|p52	nuclear factor kappa B subunit 2	protein-coding
Merged-3-30129951-2	chr3	30129750	30130152	+	68.745	Intergenic	L2|LINE|L2	-195795	NR_046556	100873977	Hs.581453	NR_046556	ENSG00000235593	RBMS3-AS1	-	RBMS3 antisense RNA 1	ncRNA
Merged-8-130226607-2	chr8	130226380	130226835	+	68.71	intron (NM_001362925, intron 4 of 29)	intron (NM_001362925, intron 4 of 29)	69926	NR_002765	29065	Hs.639318	NR_002765		ASAP1-IT1	ASAP1-IT|ASAP1IT|ASAP1IT1|DDEF1IT1|HSPC054|NCRNA00050	ASAP1 intronic transcript 1	ncRNA
Merged-2-201124153-2	chr2	201123920	201124386	+	68.6	intron (NM_001351593, intron 1 of 8)	L4_C_Mam|LINE|RTE-X	-4812	NM_001308042	8837	Hs.390736	NM_003879	ENSG00000003402	CFLAR	CASH|CASP8AP1|CLARP|Casper|FLAME|FLAME-1|FLAME1|FLIP|I-FLICE|MRIT|c-FLIP|c-FLIPL|c-FLIPR|c-FLIPS|cFLIP	CASP8 and FADD like apoptosis regulator	protein-coding
Merged-3-14651546-2	chr3	14651291	14651802	+	68.45	promoter-TSS (NR_135523)	promoter-TSS (NR_135523)	-200	NR_135523	51244	Hs.517820	NM_016474	ENSG00000154781	CCDC174	C3orf19|HSPC212|IHPM|IHPMR	coiled-coil domain containing 174	protein-coding
Merged-3-54954193-2	chr3	54953956	54954430	+	68.29	intron (NM_001304389, intron 1 of 2)	intron (NM_001304389, intron 1 of 2)	12909	NM_001304389	57408	Hs.591668	NM_020678	ENSG00000144771	LRTM1	HT017	leucine rich repeats and transmembrane domains 1	protein-coding
Merged-3-187679721-2	chr3	187679508	187679935	+	68.235	Intergenic	Intergenic	-9327	NM_001048	6750	Hs.12409	NM_001048	ENSG00000157005	SST	SMST	somatostatin	protein-coding
Merged-10-99430925-2	chr10	99430630	99431220	+	67.705	promoter-TSS (NM_002079)	promoter-TSS (NM_002079)	-301	NM_002079	2805	Hs.500756	NM_002079	ENSG00000120053	GOT1	AST1|ASTQTL1|GIG18|cAspAT|cCAT	glutamic-oxaloacetic transaminase 1	protein-coding
Merged-12-49233236-2	chr12	49233030	49233442	+	67.65	intron (NM_001303114, intron 1 of 3)	intron (NM_001303114, intron 1 of 3)	5217	NM_001303116	84790	Hs.652390	NM_032704	ENSG00000167553	TUBA1C	TUBA6|bcm948	tubulin alpha 1c	protein-coding
Merged-6-34392913-2	chr6	34392656	34393170	+	67.405	promoter-TSS (NM_006703)	promoter-TSS (NM_006703)	-244	NM_006703	11165	Hs.188882	NM_006703	ENSG00000272325	NUDT3	DIPP|DIPP-1|DIPP1	nudix hydrolase 3	protein-coding
Merged-12-90836894-2	chr12	90836670	90837119	+	67.3	Intergenic	Intergenic	-81129	NR_038868	439916	Hs.350600	NM_001039384	ENSG00000196243	LINC00615	C12orf37	long intergenic non-protein coding RNA 615	ncRNA
Merged-6-72787786-2	chr6	72787566	72788007	+	67.3	intron (NM_001160132, intron 1 of 13)	MamRep605|LTR?|LTR?	157291	NR_120503	100507381	Hs.662412	NR_120503	ENSG00000233844	KCNQ5-IT1	-	KCNQ5 intronic transcript 1	ncRNA
Merged-2-168241814-2	chr2	168241533	168242095	+	67.245	intron (NM_013233, intron 1 of 17)	MIR|SINE|MIR	5781	NM_013233	27347	Hs.276271	NM_013233	ENSG00000198648	STK39	DCHT|PASK|SPAK	serine/threonine kinase 39	protein-coding
Merged-5-169185885-2	chr5	169185611	169186159	+	67.24	intron (NM_003062, intron 4 of 35)	MIRb|SINE|MIR	77809	NR_030311	693170		NR_030311	ENSG00000207619	MIR585	MIRN585|hsa-mir-585|mir-585	microRNA 585	ncRNA
Merged-12-109131745-2	chr12	109131439	109132052	+	67.23	intron (NM_001093, intron 1 of 52)	intron (NM_001093, intron 1 of 52)	15158	NM_001093	32	Hs.234898	NM_001093	ENSG00000076555	ACACB	ACC2|ACCB|HACC275	acetyl-CoA carboxylase beta	protein-coding
Merged-1-178174688-2	chr1	178174438	178174939	+	67	intron (NM_170692, intron 1 of 17)	intron (NM_170692, intron 1 of 17)	80584	NM_170692	9462	Hs.496139	NM_004841	ENSG00000075391	RASAL2	NGAP	RAS protein activator like 2	protein-coding
Merged-10-59223034-2	chr10	59222806	59223262	+	67	intron (NM_001143774, intron 1 of 4)	MIRb|SINE|MIR	45567	NM_001143774	84457	Hs.499704	NM_032439	ENSG00000165443	PHYHIPL	-	phytanoyl-CoA 2-hydroxylase interacting protein like	protein-coding
Merged-9-38677863-2	chr9	38677591	38678136	+	66.9	Intergenic	Intergenic	56775	NR_027294	158228	Hs.632652	NR_027294		FAM201A	C9orf122	family with sequence similarity 201 member A	ncRNA
Merged-7-134594057-2	chr7	134593774	134594340	+	66.65	Intergenic	Intergenic	44947	NR_160302	441282	Hs.729418	NM_001080538	ENSG00000227471	AKR1B15	AKR1B10L|AKR1B10L, AK1R1B7|AKR1R1B7	aldo-keto reductase family 1 member B15	protein-coding
Merged-20-37880846-2	chr20	37880537	37881155	+	66.45	Intergenic	Intergenic	-22281	NM_080607	128434	Hs.517029	NM_080607	ENSG00000132821	VSTM2L	C20orf102|dJ1118M15.2	V-set and transmembrane domain containing 2 like	protein-coding
Merged-14-71001920-2	chr14	71001714	71002127	+	66.425	intron (NM_014982, intron 8 of 35)	MLT1J|LTR|ERVL-MaLR	94461	NM_014982	22990	Hs.446559	NM_014982	ENSG00000100731	PCNX1	PCNX|PCNXL1|pecanex	pecanex 1	protein-coding
Merged-12-27292037-2	chr12	27291792	27292283	+	66.075	intron (NM_015000, intron 1 of 13)	intron (NM_015000, intron 1 of 13)	-40799	NM_020183	56938	Hs.445447	NM_020183	ENSG00000029153	ARNTL2	BMAL2|CLIF|MOP9|PASD9|bHLHe6	aryl hydrocarbon receptor nuclear translocator like 2	protein-coding
Merged-8-110460432-2	chr8	110460192	110460672	+	66.07	Intergenic	Intergenic	-484661	NM_014379	27012	Hs.13285	NM_014379	ENSG00000164794	KCNV1	HNKA|KCNB3|KV2.3|KV8.1	potassium voltage-gated channel modifier subfamily V member 1	protein-coding
Merged-11-61861865-2	chr11	61861636	61862094	+	66.06	intron (NM_001281502, intron 7 of 11)	L2|LINE|L2	16413	NR_106804	102465446		NR_106804	ENSG00000277892	MIR6746	hsa-mir-6746	microRNA 6746	ncRNA
Merged-5-138668627-2	chr5	138668420	138668834	+	66	Intergenic	Intergenic	84682	NR_134245	105379194	Hs.445981	NR_134244	ENSG00000253404	LOC105379194	-	uncharacterized LOC105379194	ncRNA
Merged-8-124413685-2	chr8	124413461	124413910	+	65.985	Intergenic	Intergenic	-37135	NM_017956	55039	Hs.9925	NM_017956	ENSG00000183665	TRMT12	TRM12|TYW2	tRNA methyltransferase 12 homolog	protein-coding
Merged-11-130454401-2	chr11	130454190	130454612	+	65.835	intron (NM_139055, intron 1 of 7)	intron (NM_139055, intron 1 of 7)	5427	NM_139055	170689	Hs.534221	NM_139055	ENSG00000166106	ADAMTS15	-	ADAM metallopeptidase with thrombospondin type 1 motif 15	protein-coding
Merged-19-1383827-2	chr19	1383623	1384031	+	65.69	promoter-TSS (NM_001363602)	promoter-TSS (NM_001363602)	-80	NM_024407	374291	Hs.211914	NM_024407	ENSG00000115286	NDUFS7	CI-20|CI-20KD|MC1DN3|MY017|PSST	NADH:ubiquinone oxidoreductase core subunit S7	protein-coding
Merged-6-162448485-2	chr6	162448280	162448690	+	65.25	intron (NM_004562, intron 1 of 11)	L2|LINE|L2	-278647	NM_001080378	135138	Hs.25791	NM_152410	ENSG00000112530	PACRG	GLUP|HAK005771|PACRG2.1|PARK2CRG	parkin coregulated	protein-coding
Merged-2-171991185-2	chr2	171990983	171991388	+	65.115	Intergenic	MIR|SINE|MIR	-8768	NM_001322279	254042	Hs.298250	NM_199227	ENSG00000172878	METAP1D	MAP 1D|MAP1D|MetAP 1D|Metap1l	methionyl aminopeptidase type 1D, mitochondrial	protein-coding
Merged-3-50619134-2	chr3	50618921	50619348	+	65.065	intron (NM_004635, intron 2 of 10)	MIRb|SINE|MIR	1983	NM_001243925	7867	Hs.234521	NM_004635	ENSG00000114738	MAPKAPK3	3PK|MAPKAP-K3|MAPKAP3|MAPKAPK-3|MDPT3|MK-3	MAPK activated protein kinase 3	protein-coding
Merged-4-186685127-2	chr4	186684921	186685334	+	65.05	intron (NM_005245, intron 2 of 26)	intron (NM_005245, intron 2 of 26)	38729	NM_005245	2195	Hs.481371	NM_005245	ENSG00000083857	FAT1	CDHF7|CDHR8|FAT|ME5|hFat1	FAT atypical cadherin 1	protein-coding
Merged-9-87505133-2	chr9	87504932	87505334	+	64.95	intron (NM_004938, intron 2 of 25)	intron (NM_004938, intron 2 of 25)	6598	NM_001288729	1612	Hs.380277	NM_004938	ENSG00000196730	DAPK1	DAPK|ROCO3	death associated protein kinase 1	protein-coding
Merged-8-123413535-2	chr8	123413333	123413738	+	64.95	Intergenic	MIR|SINE|MIR	-3190	NR_133926	55093	Hs.18029	NM_018024	ENSG00000156795	WDYHV1	C8orf32	WDYHV motif containing 1	protein-coding
Merged-17-3917639-2	chr17	3917307	3917972	+	64.52	Intergenic	Intergenic	-1174	NM_002558	5023	Hs.41735	NM_002558	ENSG00000108405	P2RX1	P2X1	purinergic receptor P2X 1	protein-coding
Merged-6-157187490-2	chr6	157187266	157187715	+	64.38	intron (NM_020732, intron 13 of 19)	intron (NM_020732, intron 13 of 19)	136769	NM_018452	729515	Hs.157212	NM_018452	ENSG00000215712	TMEM242	BM033|C6orf35	transmembrane protein 242	protein-coding
Merged-10-113627959-2	chr10	113627681	113628238	+	64.275	intron (NM_001322945, intron 20 of 40)	intron (NM_001322945, intron 20 of 40)	36082	NM_198060	4892	Hs.268788	NM_006175	ENSG00000197893	NRAP	N-RAP	nebulin related anchoring protein	protein-coding
Merged-12-93683000-2	chr12	93682796	93683205	+	64.21	intron (NM_001320100, intron 2 of 2)	intron (NM_001320100, intron 2 of 2)	4231	NM_001330126	8738	Hs.38533	NM_003805	ENSG00000169372	CRADD	MRT34|RAIDD	CASP2 and RIPK1 domain containing adaptor with death domain	protein-coding
Merged-12-31630212-2	chr12	31629957	31630468	+	64.195	Intergenic	MIR|SINE|MIR	-16948	NM_001135864	254013	Hs.740628	NM_173802	ENSG00000139160	ETFBKMT	C12orf72|ETFB-KMT|METTL20	electron transfer flavoprotein subunit beta lysine methyltransferase	protein-coding
Merged-3-126866372-2	chr3	126866163	126866582	+	64.17	intron (NM_032343, intron 5 of 7)	intron (NM_032343, intron 5 of 7)	-122222	NM_032242	5361	Hs.432329	NM_032242	ENSG00000114554	PLXNA1	NOV|NOVP|PLEXIN-A1|PLXN1	plexin A1	protein-coding
Merged-10-31152636-2	chr10	31152408	31152864	+	64.065	Intergenic	Intergenic	-35247	NR_134478	101929352	Hs.209289	NR_134478		LINC02664	-	long intergenic non-protein coding RNA 2664	ncRNA
Merged-1-58899226-2	chr1	58898988	58899464	+	63.995	non-coding (NR_034014, exon 4 of 4)	non-coding (NR_034014, exon 4 of 4)	114075	NR_108106	100131060	Hs.680604	NR_034014	ENSG00000234807	LINC01135	-	long intergenic non-protein coding RNA 1135	ncRNA
Merged-7-30253444-2	chr7	30253240	30253649	+	63.76	intron (NR_136267, intron 3 of 3)	intron (NR_136267, intron 3 of 3)	-31153	NM_147128	223082	Hs.263912	NM_147128	ENSG00000180233	ZNRF2	RNF202	zinc and ring finger 2	protein-coding
Merged-16-75002669-2	chr16	75002462	75002877	+	63.695	intron (NM_032268, intron 1 of 4)	MIR3|SINE|MIR	3645	NM_032268	84937	Hs.427284	NM_032268	ENSG00000186187	ZNRF1	NIN283	zinc and ring finger 1	protein-coding
Merged-1-203597549-2	chr1	203597274	203597825	+	63.64	Intergenic	L2b|LINE|L2	-29238	NM_001001396	493	Hs.343522	NM_001684	ENSG00000058668	ATP2B4	ATP2B2|MXRA1|PMCA4|PMCA4b|PMCA4x	ATPase plasma membrane Ca2+ transporting 4	protein-coding
Merged-6-44921970-2	chr6	44921736	44922204	+	63.6	intron (NM_001350324, intron 10 of 11)	intron (NM_001350324, intron 10 of 11)	275800	NR_030313	693171		NR_030313	ENSG00000207769	MIR586	MIRN586|hsa-mir-586	microRNA 586	ncRNA
Merged-18-10799061-2	chr18	10798827	10799295	+	63.6	intron (NM_022068, intron 11 of 51)	intron (NM_022068, intron 11 of 51)	-39412	NR_106846	102466735		NR_106846	ENSG00000274838	MIR6788	hsa-mir-6788	microRNA 6788	ncRNA
Merged-1-231828453-2	chr1	231828250	231828657	+	63.6	intron (NM_001164541, intron 9 of 9)	intron (NM_001164541, intron 9 of 9)	-9936	NR_002227	27184	Hs.720568	NR_002227		DISC2	DISC1-AS1|DISC1OS|NCRNA00015	disrupted in schizophrenia 2	ncRNA
Merged-11-117145135-2	chr11	117144929	117145342	+	63.3	intron (NR_110282, intron 1 of 2)	MIR3|SINE|MIR	848	NM_001184747	5049	Hs.728488	NM_002572	ENSG00000168092	PAFAH1B2	HEL-S-303	platelet activating factor acetylhydrolase 1b catalytic subunit 2	protein-coding
Merged-3-59606954-2	chr3	59606710	59607198	+	63.21	Intergenic	Intergenic	51543	NR_149028	339902	Hs.132446	NR_149028		LOC339902	-	hCG1813818	ncRNA
Merged-4-113488449-2	chr4	113488233	113488665	+	62.915	intron (NM_001221, intron 14 of 18)	MER85|DNA|PiggyBac	195610	NM_001354279	287	Hs.620557	NM_001148	ENSG00000145362	ANK2	ANK-2|LQT4|brank-2	ankyrin 2	protein-coding
Merged-10-63628814-2	chr10	63628458	63629170	+	62.885	Intergenic	Intergenic	-106924	NM_001318154	221037	Hs.413416	NM_004241	ENSG00000171988	JMJD1C	KDM3C|TRIP-8|TRIP8	jumonji domain containing 1C	protein-coding
Merged-22-39236604-2	chr22	39236360	39236848	+	62.85	intron (NM_002608, intron 1 of 6)	intron (NM_002608, intron 1 of 6)	4305	NM_033016	5155	Hs.1976	NM_002608	ENSG00000100311	PDGFB	IBGC5|PDGF-2|PDGF2|SIS|SSV|c-sis	platelet derived growth factor subunit B	protein-coding
Merged-2-236593088-2	chr2	236592822	236593355	+	62.83	Intergenic	Intergenic	23263	NM_020311	57007	Hs.471751	NM_020311	ENSG00000144476	ACKR3	CMKOR1|CXC-R7|CXCR-7|CXCR7|GPR159|RDC-1|RDC1	atypical chemokine receptor 3	protein-coding
Merged-6-149196269-2	chr6	149196060	149196479	+	62.76	Intergenic	MamRTE1|LINE|RTE-BovB	-21655	NR_125861	23118	Hs.269775	NM_015093	ENSG00000055208	TAB2	CHTD2|MAP3K7IP2|TAB-2	TGF-beta activated kinase 1 (MAP3K7) binding protein 2	protein-coding
Merged-5-156261736-2	chr5	156261522	156261950	+	62.725	Intergenic	Tigger3b|DNA|TcMar-Tigger	-65021	NM_000337	6444	Hs.387207	NM_000337	ENSG00000170624	SGCD	35DAG|CMD1L|DAGD|LGMDR6|SG-delta|SGCDP|SGD	sarcoglycan delta	protein-coding
Merged-12-104668524-2	chr12	104668284	104668765	+	62.45	intron (NM_018413, intron 2 of 2)	intron (NM_018413, intron 2 of 2)	76891	NR_037487	100500843		NR_037487	ENSG00000264295	MIR3922	-	microRNA 3922	ncRNA
Merged-10-44261497-2	chr10	44261274	44261720	+	62.45	Intergenic	Intergenic	-31253	NM_001258000	100130539	Hs.694626	NM_001258000	ENSG00000277288	C10orf142	-	chromosome 10 open reading frame 142	protein-coding
Merged-10-20897439-2	chr10	20897089	20897789	+	62.45	5' UTR (NM_006393, exon 1 of 28)	5' UTR (NM_006393, exon 1 of 28)	163	NM_006393	10529	Hs.5025	NM_006393	ENSG00000078114	NEBL	LASP2|LNEBL	nebulette	protein-coding
Merged-12-92988673-2	chr12	92988463	92988883	+	62.45	Intergenic	Intergenic	-59378	NM_003566	8411	Hs.567367	NM_003566	ENSG00000102189	EEA1	MST105|MSTP105|ZFYVE2	early endosome antigen 1	protein-coding
Merged-6-134517397-2	chr6	134517157	134517637	+	62.385	Intergenic	MamRTE1|LINE|RTE-BovB	22608	NR_125856	101928304	Hs.555076	NR_125855		LOC101928304	-	uncharacterized LOC101928304	ncRNA
Merged-18-40437750-2	chr18	40437549	40437952	+	62.35	Intergenic	Intergenic	371464	NR_110791	101927900	Hs.385522	NR_110791	ENSG00000261715	LINC01477	-	long intergenic non-protein coding RNA 1477	ncRNA
Merged-5-151238497-2	chr5	151238221	151238774	+	62.335	Intergenic	Intergenic	-14405	NM_015621	26112	Hs.655336	NM_015621	ENSG00000198624	CCDC69	-	coiled-coil domain containing 69	protein-coding
Merged-1-7363628-2	chr1	7363428	7363829	+	62.335	intron (NM_001349608, intron 4 of 21)	intron (NM_001349608, intron 4 of 21)	26126	NR_146199	102725193	Hs.666120	NR_146199	ENSG00000237728	LOC102725193	-	uncharacterized LOC102725193	ncRNA
Merged-19-4855372-2	chr19	4855137	4855608	+	62.29	intron (NM_001164189, intron 4 of 7)	intron (NM_001164189, intron 4 of 7)	12295	NM_001164189	10226	Hs.140452	NM_005817	ENSG00000105355	PLIN3	M6PRBP1|PP17|TIP47	perilipin 3	protein-coding
Merged-7-138666518-2	chr7	138666304	138666733	+	62.2	intron (NM_001139456, intron 3 of 14)	LTR51|LTR|ERV1	-2294	NM_174959	136306	Hs.99414	NM_174959	ENSG00000157703	SVOPL	-	SVOP like	protein-coding
Merged-6-145350433-2	chr6	145350219	145350647	+	62.09	Intergenic	Intergenic	336444	NM_001368132	7957	Hs.486696	NM_005670	ENSG00000112425	EPM2A	EPM2|MELF	EPM2A glucan phosphatase, laforin	protein-coding
Merged-8-140818402-2	chr8	140818189	140818615	+	62.035	intron (NR_148037, intron 10 of 34)	intron (NR_148037, intron 10 of 34)	-85749	NR_029892	442893		NR_029892	ENSG00000254324	MIR151A	MIR151|MIRN151|hsa-mir-151|hsa-mir-151a	microRNA 151a	ncRNA
Merged-4-1882969-2	chr4	1882731	1883207	+	62.025	intron (NM_001042424, intron 1 of 21)	L2b|LINE|L2	-9813	NM_133331	7468	Hs.113876	NM_007331	ENSG00000109685	NSD2	KMT3F|KMT3G|MMSET|REIIBP|TRX5|WHS|WHSC1	nuclear receptor binding SET domain protein 2	protein-coding
Merged-5-169768077-2	chr5	169767861	169768294	+	61.965	intron (NR_156756, intron 25 of 52)	MLT1I|LTR|ERVL-MaLR	130802	NM_004946	1794	Hs.586174	NM_004946	ENSG00000134516	DOCK2	IMD40	dedicator of cytokinesis 2	protein-coding
Merged-12-115791472-2	chr12	115791248	115791697	+	61.915	Intergenic	Intergenic	357182	NR_030351	693205		NR_030351	ENSG00000207967	MIR620	MIRN620|hsa-mir-620	microRNA 620	ncRNA
Merged-6-21167014-2	chr6	21166774	21167255	+	61.785	intron (NM_017774, intron 13 of 15)	MIRc|SINE|MIR	344878	NR_103790	100874531	Hs.112750	NR_103790	ENSG00000280989	LINC00581	linc-MBOAT1-4	long intergenic non-protein coding RNA 581	ncRNA
Merged-1-201420494-2	chr1	201420129	201420860	+	61.65	intron (NM_003281, intron 1 of 7)	intron (NM_003281, intron 1 of 7)	1236	NM_003281	7135	Hs.320890	NM_003281	ENSG00000159173	TNNI1	SSTNI|TNN1	troponin I1, slow skeletal type	protein-coding
Merged-2-45675695-2	chr2	45675477	45675914	+	61.545	intron (NM_005400, intron 1 of 14)	intron (NM_005400, intron 1 of 14)	24020	NM_005400	5581	Hs.580351	NM_005400	ENSG00000171132	PRKCE	PKCE|nPKC-epsilon	protein kinase C epsilon	protein-coding
Merged-10-95467465-2	chr10	95467249	95467682	+	61.49	intron (NM_001290295, intron 2 of 24)	intron (NM_001290295, intron 2 of 24)	-26285	NM_001290298	10580	Hs.38621	NM_006434	ENSG00000095637	SORBS1	CAP|FLAF2|R85FL|SH3D5|SH3P12|SORB1	sorbin and SH3 domain containing 1	protein-coding
Merged-2-39500716-2	chr2	39500500	39500933	+	61.4	intron (NR_037875, intron 3 of 5)	intron (NR_037875, intron 3 of 5)	63300	NR_037875	728730	Hs.655344	NR_037875	ENSG00000231312	MAP4K3-DT	-	MAP4K3 divergent transcript	ncRNA
Merged-8-97798835-2	chr8	97798595	97799075	+	61.3	intron (NM_018407, intron 1 of 6)	intron (NM_018407, intron 1 of 6)	23047	NM_018407	55353	Hs.492314	NM_018407	ENSG00000104341	LAPTM4B	LAPTM4beta|LC27	lysosomal protein transmembrane 4 beta	protein-coding
Merged-13-22428273-2	chr13	22428056	22428491	+	61.25	Intergenic	Intergenic	217988	NR_103810	100506622	Hs.255773	NR_103810	ENSG00000276476	LINC00540	-	long intergenic non-protein coding RNA 540	ncRNA
Merged-12-93300849-2	chr12	93300551	93301147	+	61.15	intron (NR_040096, intron 2 of 4)	MIR|SINE|MIR	76887	NR_040096	643339	Hs.741299	NR_040096		LOC643339	-	uncharacterized LOC643339	ncRNA
Merged-22-27913566-2	chr22	27913183	27913949	+	61.1	intron (NM_001284278, intron 2 of 11)	intron (NM_001284278, intron 2 of 11)	5648	NM_001284278	23760	Hs.705323	NM_012399	ENSG00000180957	PITPNB	PI-TP-beta|PtdInsTP|VIB1B	phosphatidylinositol transfer protein beta	protein-coding
Merged-17-73719838-2	chr17	73719501	73720175	+	60.965	Intergenic	Intergenic	-18016	NM_001278587	100134391	Hs.694655	NM_001278587		LOC100134391	-	uncharacterized LOC100134391	protein-coding
Merged-9-126125400-2	chr9	126125189	126125611	+	60.86	Intergenic	L1MD3|LINE|L1	150515	NR_121584	101929116	Hs.382124	NR_121584	ENSG00000228392	LOC101929116	-	uncharacterized LOC101929116	ncRNA
Merged-2-30438338-2	chr2	30438119	30438557	+	60.85	Intergenic	Intergenic	-8908	NM_001304445	253558	Hs.468048	NM_182551	ENSG00000172954	LCLAT1	1AGPAT8|AGPAT8|ALCAT1|HSRG1849|LYCAT|UNQ1849	lysocardiolipin acyltransferase 1	protein-coding
Merged-10-31404810-2	chr10	31404573	31405047	+	60.695	intron (NM_001323646, intron 4 of 11)	intron (NM_001323646, intron 4 of 11)	-5055	NM_001368169	100505502	Hs.730227	NM_001368169		LOC100505502	-	putative UPF0607 protein FLJ37424	protein-coding
Merged-1-183287523-2	chr1	183287321	183287726	+	60.5	intron (NM_170706, intron 4 of 10)	intron (NM_170706, intron 4 of 10)	17351	NM_170706	23057	Hs.497123	NM_015039	ENSG00000157064	NMNAT2	C1orf15|PNAT2	nicotinamide nucleotide adenylyltransferase 2	protein-coding
Merged-7-92695410-2	chr7	92695205	92695616	+	60.45	intron (NM_001259, intron 4 of 7)	intron (NM_001259, intron 4 of 7)	-105020	NM_001040057	257415	Hs.18564	NM_152789	ENSG00000234545	FAM133B	-	family with sequence similarity 133 member B	protein-coding
Merged-8-126467144-2	chr8	126466899	126467389	+	60.35	Intergenic	MER41B|LTR|ERV1	91334	NR_156466	157638	Hs.124951	NM_174911	ENSG00000168672	LRATD2	BCMP101|FAM84B|NSE2	LRAT domain containing 2	protein-coding
Merged-22-29359870-2	chr22	29359654	29360087	+	60.335	exon (NM_145730, exon 4 of 21)	exon (NM_145730, exon 4 of 21)	-26612	NR_003686	100113380		NR_003686	ENSG00000239127	SNORD125	-	small nucleolar RNA, C/D box 125	snoRNA
Merged-4-168257991-2	chr4	168257788	168258195	+	60.2	intron (NM_017631, intron 25 of 37)	MER65D|LTR|ERV1	60761	NM_017631	55601	Hs.591710	NM_017631	ENSG00000137628	DDX60	-	DExD/H-box helicase 60	protein-coding
Merged-11-12095067-2	chr11	12094863	12095272	+	60.18	Intergenic	Intergenic	-15509	NM_001282668	9645	Hs.501928	NM_014632	ENSG00000133816	MICAL2	MICAL-2|MICAL2PV1|MICAL2PV2	microtubule associated monooxygenase, calponin and LIM domain containing 2	protein-coding
Merged-13-59345495-2	chr13	59345270	59345721	+	60.15	Intergenic	Intergenic	-667223	NR_109838	100874195	Hs.664101	NR_046539	ENSG00000227528	DIAPH3-AS1	-	DIAPH3 antisense RNA 1	ncRNA
Merged-1-12342714-2	chr1	12342511	12342917	+	60.15	intron (NM_015378, intron 41 of 69)	intron (NM_015378, intron 41 of 69)	112684	NM_015378	55187	Hs.439381	NM_015378	ENSG00000048707	VPS13D	SCAR4	vacuolar protein sorting 13 homolog D	protein-coding
Merged-7-1713802-2	chr7	1713410	1714194	+	60.05	intron (NM_001128636, intron 2 of 2)	intron (NM_001128636, intron 2 of 2)	25683	NM_001128636	392617	Hs.42896	NM_001128636	ENSG00000225968	ELFN1	PPP1R28	extracellular leucine rich repeat and fibronectin type III domain containing 1	protein-coding
Merged-3-184015696-2	chr3	184015480	184015912	+	59.865	intron (NR_135125, intron 1 of 6)	intron (NR_135125, intron 1 of 6)	2188	NM_001320032	10057	Hs.368563	NM_005688	ENSG00000114770	ABCC5	ABC33|EST277145|MOAT-C|MOATC|MRP5|SMRP|pABC11	ATP binding cassette subfamily C member 5	protein-coding
Merged-11-9552058-2	chr11	9551851	9552266	+	59.75	Intergenic	Intergenic	-21612	NM_003390	7465	Hs.249441	NM_003390	ENSG00000166483	WEE1	WEE1A|WEE1hu	WEE1 G2 checkpoint kinase	protein-coding
Merged-5-15837677-2	chr5	15837456	15837898	+	59.68	intron (NM_001278317, intron 2 of 3)	intron (NM_001278317, intron 2 of 3)	-97505	NR_030616	100126347		NR_030616	ENSG00000216077	MIR887	MIRN887|hsa-mir-887	microRNA 887	ncRNA
Merged-17-71964789-2	chr17	71964576	71965003	+	59.47	Intergenic	Intergenic	61190	NR_110876	102723505	Hs.547482	NR_110876		ROCR	LINC02095	regulator of chondrogenesis RNA	ncRNA
Merged-8-123616465-2	chr8	123616254	123616677	+	59.4	Intergenic	Intergenic	37336	NM_001081675	340359	Hs.450252	NM_001081675	ENSG00000175946	KLHL38	C8ORFK36	kelch like family member 38	protein-coding
Merged-3-69866203-2	chr3	69865988	69866418	+	59.35	promoter-TSS (NM_198177)	promoter-TSS (NM_198177)	-21	NM_198177	4286	Hs.166017	NM_000248	ENSG00000187098	MITF	CMM8|COMMAD|MI|WS2|WS2A|bHLHe32	melanocyte inducing transcription factor	protein-coding
Merged-1-113030028-2	chr1	113029795	113030262	+	59.285	intron (NR_103777, intron 2 of 2)	intron (NR_103777, intron 2 of 2)	43074	NR_103777	100996251	Hs.382067	NR_103777	ENSG00000238198	LRIG2-DT	-	LRIG2 divergent transcript	ncRNA
Merged-2-205594069-2	chr2	205593821	205594318	+	59.28	intron (NM_205863, intron 21 of 21)	intron (NM_205863, intron 21 of 21)	-88431	NM_201264	8828	Hs.471200	NM_003872	ENSG00000118257	NRP2	NP2|NPN2|PRO2714|VEGF165R2	neuropilin 2	protein-coding
Merged-20-44542255-2	chr20	44542024	44542487	+	59.25	intron (NM_007066, intron 1 of 3)	MIRc|SINE|MIR	10380	NM_007066	11142	Hs.472831	NM_007066	ENSG00000168734	PKIG	PKI-gamma	cAMP-dependent protein kinase inhibitor gamma	protein-coding
Merged-9-121765282-2	chr9	121765032	121765533	+	59.14	intron (NM_032552, intron 8 of 16)	intron (NM_032552, intron 8 of 16)	22497	NM_138709	153090	Hs.522378	NM_032552	ENSG00000136848	DAB2IP	AF9Q34|AIP-1|AIP1|DIP1/2	DAB2 interacting protein	protein-coding
Merged-17-76406088-2	chr17	76405870	76406306	+	59.085	intron (NM_022066, intron 1 of 17)	intron (NM_022066, intron 1 of 17)	20810	NM_001142602	8877	Hs.68061	NM_021972	ENSG00000176170	SPHK1	SPHK	sphingosine kinase 1	protein-coding
Merged-11-33291551-2	chr11	33291340	33291763	+	59.04	intron (NM_001278162, intron 2 of 15)	intron (NM_001278162, intron 2 of 15)	33220	NM_001278162	10114	Hs.201918	NM_005734	ENSG00000110422	HIPK3	DYRK6|FIST3|PKY|YAK1	homeodomain interacting protein kinase 3	protein-coding
Merged-14-72823438-2	chr14	72823206	72823671	+	58.95	intron (NM_001280542, intron 1 of 10)	intron (NM_001280542, intron 1 of 10)	69211	NM_001280544	8110	Hs.162868	NM_012074	ENSG00000205683	DPF3	BAF45C|CERD4	double PHD fingers 3	protein-coding
Merged-X-150501415-2	chrX	150501210	150501621	+	58.905	intron (NM_005491, intron 4 of 6)	intron (NM_005491, intron 4 of 6)	55961	NM_001177466	10046	Hs.20136	NM_005491	ENSG00000013619	MAMLD1	CG1|CXorf6|F18|HYSP2	mastermind like domain containing 1	protein-coding
Merged-2-108595093-2	chr2	108594891	108595296	+	58.69	intron (NM_001193488, intron 1 of 9)	intron (NM_001193488, intron 1 of 9)	6787	NM_004987	3987	Hs.597715	NM_004987	ENSG00000169756	LIMS1	PINCH|PINCH-1|PINCH1	LIM zinc finger domain containing 1	protein-coding
Merged-1-11792747-2	chr1	11792546	11792949	+	58.51	intron (NM_001330358, intron 9 of 11)	intron (NM_001330358, intron 9 of 11)	10930	NM_001330358	4524	Hs.214142	NM_005957	ENSG00000177000	MTHFR	-	methylenetetrahydrofolate reductase	protein-coding
Merged-13-103005070-2	chr13	103004855	103005285	+	58.45	Intergenic	Intergenic	61347	NM_000452	6555	Hs.194783	NM_000452	ENSG00000125255	SLC10A2	ASBT|IBAT|ISBT|NTCP2|PBAM	solute carrier family 10 member 2	protein-coding
Merged-11-22725294-2	chr11	22725075	22725513	+	58.35	intron (NM_005256, intron 2 of 6)	intron (NM_005256, intron 2 of 6)	50520	NM_005256	2620	Hs.711297	NM_005256	ENSG00000148935	GAS2	GAS-2	growth arrest specific 2	protein-coding
Merged-15-58546702-2	chr15	58546389	58547016	+	58.32	intron (NM_000236, intron 5 of 8)	intron (NM_000236, intron 5 of 8)	-47967	NR_120338	101928694	Hs.655781	NR_120338	ENSG00000259293	LIPC-AS1	-	LIPC antisense RNA 1	ncRNA
Merged-7-35446267-2	chr7	35446021	35446513	+	58.25	Intergenic	UCON1|Unknown|Unknown	132412	NR_038864	401324	Hs.377034	NR_038864		LOC401324	-	uncharacterized LOC401324	ncRNA
Merged-4-14117835-2	chr4	14117622	14118048	+	58.245	intron (NR_033931, intron 1 of 2)	MIR3|SINE|MIR	5867	NR_033931	152742	Hs.135435	NR_033931	ENSG00000248698	LINC01085	-	long intergenic non-protein coding RNA 1085	ncRNA
Merged-4-143344980-2	chr4	143344760	143345200	+	58.2	intron (NM_207123, intron 1 of 10)	intron (NM_207123, intron 1 of 10)	1520	NR_036091	100423017		NR_036091	ENSG00000265623	MIR3139	-	microRNA 3139	ncRNA
Merged-3-119332868-2	chr3	119332642	119333094	+	58.1	intron (NM_020754, intron 1 of 11)	MIRb|SINE|MIR	-10108	NR_046748	100874246	Hs.607097	NR_046748	ENSG00000241155	ARHGAP31-AS1	-	ARHGAP31 antisense RNA 1	ncRNA
Merged-1-101204310-2	chr1	101204045	101204576	+	58.045	Intergenic	Intergenic	32218	NR_104626	101928370	Hs.534209	NR_104626		LOC101928370	-	uncharacterized LOC101928370	ncRNA
Merged-8-141290433-2	chr8	141290223	141290643	+	58	Intergenic	Intergenic	-35804	NM_001286646	57210	Hs.372492	NM_001080431	ENSG00000022567	SLC45A4	-	solute carrier family 45 member 4	protein-coding
Merged-2-37828262-2	chr2	37828035	37828489	+	57.865	intron (NR_110012, intron 3 of 3)	UCON55|DNA|TcMar-Tigger	1449	NR_110011	101929559	Hs.468200	NR_110011	ENSG00000237803	LINC00211	NCRNA00211	long intergenic non-protein coding RNA 211	ncRNA
Merged-14-50705342-2	chr14	50705120	50705565	+	57.865	Intergenic	Intergenic	-37036	NM_021818	60485	Hs.642842	NM_021818	ENSG00000151748	SAV1	SAV|WW45|WWP4	salvador family WW domain containing protein 1	protein-coding
Merged-11-63008109-2	chr11	63007905	63008313	+	57.77	intron (NM_001184736, intron 1 of 9)	intron (NM_001184736, intron 1 of 9)	7732	NM_004254	9376	Hs.266223	NM_004254	ENSG00000149452	SLC22A8	OAT3	solute carrier family 22 member 8	protein-coding
Merged-2-235852700-2	chr2	235852496	235852904	+	57.66	exon (NM_001244888, exon 10 of 10)	exon (NM_001244888, exon 10 of 10)	315686	NM_001485	2637	Hs.184945	NM_001485	ENSG00000168505	GBX2	-	gastrulation brain homeobox 2	protein-coding
Merged-2-37866667-2	chr2	37866461	37866874	+	57.55	intron (NR_110012, intron 1 of 3)	intron (NR_110012, intron 1 of 3)	9196	NR_110012	101929559	Hs.468200	NR_110011	ENSG00000237803	LINC00211	NCRNA00211	long intergenic non-protein coding RNA 211	ncRNA
Merged-5-166505217-2	chr5	166504983	166505451	+	57.4	Intergenic	Intergenic	421153	NR_108020	102557615		NR_108020	ENSG00000254130	LINC01947	CTB-7E3.1	long intergenic non-protein coding RNA 1947	ncRNA
Merged-6-168093292-2	chr6	168093078	168093506	+	57.39	Intergenic	Intergenic	-11735	NR_110312	79981	Hs.266746	NM_024919	ENSG00000153303	FRMD1	bA164L23.1	FERM domain containing 1	protein-coding
Merged-2-67561571-2	chr2	67561320	67561822	+	57.3	Intergenic	Intergenic	164238	NM_019002	54465	Hs.353022	NM_019002	ENSG00000143971	ETAA1	ETAA16	ETAA1 activator of ATR kinase	protein-coding
Merged-8-28561969-2	chr8	28561747	28562191	+	57.3	intron (NM_017412, intron 7 of 7)	intron (NM_017412, intron 7 of 7)	-56787	NR_036250	100422903		NR_036250	ENSG00000265251	MIR4288	-	microRNA 4288	ncRNA
Merged-9-69131297-2	chr9	69131096	69131498	+	57.25	intron (NM_001369871, intron 1 of 24)	intron (NM_001369871, intron 1 of 24)	8282	NM_001369871	9414	Hs.50382	NM_004817	ENSG00000119139	TJP2	C9DUPq21.11|DFNA51|DUP9q21.11|PFIC4|X104|ZO2	tight junction protein 2	protein-coding
Merged-7-44141445-2	chr7	44141210	44141681	+	56.99	promoter-TSS (NM_021223)	promoter-TSS (NM_021223)	-113	NM_021223	58498	Hs.75636	NM_021223	ENSG00000106631	MYL7	MYL2A|MYLC2A	myosin light chain 7	protein-coding
Merged-5-76258421-2	chr5	76258219	76258624	+	56.875	intron (NM_014979, intron 4 of 12)	intron (NM_014979, intron 4 of 12)	-144864	NM_006633	10788	Hs.291030	NM_006633	ENSG00000145703	IQGAP2	-	IQ motif containing GTPase activating protein 2	protein-coding
Merged-11-126348467-2	chr11	126348222	126348713	+	56.85	3' UTR (NM_001350236, exon 6 of 6)	3' UTR (NM_001350236, exon 6 of 6)	7120	NR_033839	399972	Hs.585206	NR_033839		GSEC	DCPS-AS1|ST3GAL4-AS1	G-quadruplex forming sequence containing lncRNA	ncRNA
Merged-3-57016902-2	chr3	57016646	57017158	+	56.705	intron (NM_001128615, intron 2 of 12)	intron (NM_001128615, intron 2 of 12)	-43762	NM_181727	353324	Hs.129794	NM_181727	ENSG00000186451	SPATA12	SRG5	spermatogenesis associated 12	protein-coding
Merged-22-46346850-2	chr22	46346622	46347078	+	56.705	intron (NM_001282783, intron 3 of 9)	intron (NM_001282783, intron 3 of 9)	11136	NM_001282782	55687	Hs.439524	NM_018006	ENSG00000100416	TRMU	LCAL3|MTO2|MTU1|TRMT|TRMT1	tRNA 5-methylaminomethyl-2-thiouridylate methyltransferase	protein-coding
Merged-4-83618655-2	chr4	83618453	83618858	+	56.7	Intergenic	Intergenic	82547	NM_032717	84803	Hs.99196	NM_032717	ENSG00000138678	GPAT3	AGPAT 10|AGPAT10|AGPAT8|AGPAT9|HMFN0839|LPAAT-theta|MAG1	glycerol-3-phosphate acyltransferase 3	protein-coding
Merged-6-12103327-2	chr6	12103127	12103527	+	56.555	intron (NM_002114, intron 3 of 8)	MIRb|SINE|MIR	91015	NM_002114	3096	Hs.567284	NM_002114	ENSG00000095951	HIVEP1	CIRIP|CRYBP1|GAAP|MBP-1|PRDII-BF1|Schnurri-1|ZAS1|ZNF40|ZNF40A	human immunodeficiency virus type I enhancer binding protein 1	protein-coding
Merged-7-29147175-2	chr7	29146920	29147430	+	56.49	promoter-TSS (NM_019029)	promoter-TSS (NM_019029)	628	NM_001293069	1124	Hs.654611	NM_004067	ENSG00000106069	CHN2	ARHGAP3|BCH|CHN2-3|RHOGAP3	chimerin 2	protein-coding
Merged-9-96476853-2	chr9	96476641	96477065	+	56.45	intron (NM_014282, intron 5 of 7)	intron (NM_014282, intron 5 of 7)	26684	NM_014282	22927	Hs.494567	NM_014282	ENSG00000130956	HABP4	IHABP-4|IHABP4|Ki-1/57|SERBP1L	hyaluronan binding protein 4	protein-coding
Merged-12-89848896-2	chr12	89848688	89849104	+	56.45	Intergenic	Intergenic	-98797	NR_135019	105369891	Hs.148998	NR_135019	ENSG00000257725	LINC02399	-	long intergenic non-protein coding RNA 2399	ncRNA
Merged-10-114479579-2	chr10	114479354	114479804	+	56.435	intron (NM_001352440, intron 8 of 20)	intron (NM_001352440, intron 8 of 20)	47334	NM_006720	3983	Hs.438236	NM_002313	ENSG00000099204	ABLIM1	ABLIM|LIMAB1|LIMATIN|abLIM-1	actin binding LIM protein 1	protein-coding
Merged-1-245042969-2	chr1	245042600	245043339	+	56.425	intron (NM_032328, intron 3 of 7)	intron (NM_032328, intron 3 of 7)	-72100	NR_111907	101928068	Hs.134857	NR_111907		LOC101928068	-	uncharacterized LOC101928068	ncRNA
Merged-10-91682096-2	chr10	91681789	91682403	+	56.405	Intergenic	Intergenic	-49025	NM_005398	5507	Hs.303090	NM_005398	ENSG00000119938	PPP1R3C	PPP1R5|PTG	protein phosphatase 1 regulatory subunit 3C	protein-coding
Merged-20-3159932-2	chr20	3159675	3160189	+	56.35	promoter-TSS (NM_014948)	promoter-TSS (NM_014948)	-67	NM_199415	22888	Hs.654646	NM_014948	ENSG00000185019	UBOX5	RNF37|UBCE7IP5|UIP5|hUIP5	U-box domain containing 5	protein-coding
Merged-9-71990672-2	chr9	71990460	71990885	+	56.31	Intergenic	ERVL-E-int|LTR|ERVL	69933	NM_001128618	138240	Hs.371235	NM_001128618	ENSG00000204669	C9orf57	-	chromosome 9 open reading frame 57	protein-coding
Merged-3-2466020-2	chr3	2465815	2466225	+	56.265	intron (NM_175607, intron 3 of 24)	intron (NM_175607, intron 3 of 24)	227191	NM_001206955	152330	Hs.298705	NM_175607	ENSG00000144619	CNTN4	AXCAM|BIG-2	contactin 4	protein-coding
Merged-8-41333063-2	chr8	41332844	41333282	+	56.25	Intergenic	MamTip2|DNA|hAT-Tip100	-23590	NM_003012	6422	Hs.213424	NM_003012	ENSG00000104332	SFRP1	FRP|FRP-1|FRP1|FrzA|SARP2	secreted frizzled related protein 1	protein-coding
Merged-6-93222647-2	chr6	93222430	93222864	+	56.235	Intergenic	Intergenic	196912	NM_004440	2045	Hs.73962	NM_004440	ENSG00000135333	EPHA7	EHK-3|EHK3|EK11|HEK11	EPH receptor A7	protein-coding
Merged-4-94897155-2	chr4	94896929	94897381	+	56.22	intron (NM_001203, intron 2 of 12)	intron (NM_001203, intron 2 of 12)	-99077	NM_001256792	658	Hs.598475	NM_001203	ENSG00000138696	BMPR1B	ALK-6|ALK6|AMDD|BDA1D|BDA2|CDw293	bone morphogenetic protein receptor type 1B	protein-coding
Merged-1-76024203-2	chr1	76023996	76024410	+	56.215	Intergenic	Intergenic	12879	NR_125939	101927342	Hs.216363	NR_125939		LOC101927342	-	uncharacterized LOC101927342	ncRNA
Merged-15-64522062-2	chr15	64521849	64522275	+	56.2	intron (NM_015042, intron 1 of 8)	intron (NM_015042, intron 1 of 8)	22642	NM_015042	23060	Hs.595451	NM_015042	ENSG00000180357	ZNF609	-	zinc finger protein 609	protein-coding
Merged-2-30224240-2	chr2	30224038	30224442	+	56.2	Intergenic	L2a|LINE|L2	-7294	NM_030915	81606	Hs.567598	NM_030915	ENSG00000213626	LBH	-	LBH regulator of WNT signaling pathway	protein-coding
Merged-4-94819691-2	chr4	94819478	94819905	+	56.075	intron (NM_001203, intron 1 of 12)	intron (NM_001203, intron 1 of 12)	61736	NM_001203	658	Hs.598475	NM_001203	ENSG00000138696	BMPR1B	ALK-6|ALK6|AMDD|BDA1D|BDA2|CDw293	bone morphogenetic protein receptor type 1B	protein-coding
Merged-12-59615989-2	chr12	59615781	59616197	+	56.05	intron (NM_001270623, intron 1 of 5)	intron (NM_001270623, intron 1 of 5)	19960	NM_001270623	9194	Hs.88156	NM_004731	ENSG00000118596	SLC16A7	MCT2	solute carrier family 16 member 7	protein-coding
Merged-6-23445508-2	chr6	23445293	23445724	+	56.025	Intergenic	Intergenic	-680707	NM_080723	140767	Hs.726270	NM_080723	ENSG00000152954	NRSN1	VMP|p24	neurensin 1	protein-coding
Merged-3-62873764-2	chr3	62873501	62874028	+	56.02	intron (NM_003716, intron 1 of 29)	intron (NM_003716, intron 1 of 29)	1652	NM_003716	8618	Hs.654933	NM_003716	ENSG00000163618	CADPS	CADPS1|CAPS|CAPS1|UNC-31	calcium dependent secretion activator	protein-coding
Merged-15-39628323-2	chr15	39628122	39628525	+	55.755	intron (NM_152597, intron 10 of 11)	intron (NM_152597, intron 10 of 11)	47244	NM_003246	7057	Hs.164226	NM_003246	ENSG00000137801	THBS1	THBS|THBS-1|TSP|TSP-1|TSP1	thrombospondin 1	protein-coding
Merged-12-116697953-2	chr12	116697746	116698160	+	55.66	Intergenic	Intergenic	40116	NM_001353625	79794	Hs.120170	NM_024738	ENSG00000111412	C12orf49	-	chromosome 12 open reading frame 49	protein-coding
Merged-12-90868839-2	chr12	90868627	90869052	+	55.62	Intergenic	Intergenic	-49184	NR_038868	439916	Hs.350600	NM_001039384	ENSG00000196243	LINC00615	C12orf37	long intergenic non-protein coding RNA 615	ncRNA
Merged-7-133623868-2	chr7	133623661	133624075	+	55.56	intron (NM_021807, intron 9 of 17)	intron (NM_021807, intron 9 of 17)	201020	NR_120513	101928861	Hs.675747	NR_120513		LOC101928861	-	uncharacterized LOC101928861	ncRNA
Merged-5-108644675-2	chr5	108644465	108644886	+	55.515	Intergenic	Intergenic	83586	NR_046368	100652853	Hs.133009	NR_046368	ENSG00000272523	LINC01023	HP07349	long intergenic non-protein coding RNA 1023	ncRNA
Merged-15-43510446-2	chr15	43510218	43510675	+	55.49	5' UTR (NM_005657, exon 1 of 28)	5' UTR (NM_005657, exon 1 of 28)	194	NM_005657	7158	Hs.440968	NM_005657	ENSG00000067369	TP53BP1	53BP1|TDRD30|p202|p53BP1	tumor protein p53 binding protein 1	protein-coding
Merged-10-35331981-2	chr10	35331726	35332236	+	55.475	intron (NM_181698, intron 3 of 11)	L2c|LINE|L2	-4528	NM_001282854	219771	Hs.14745	NM_145012	ENSG00000108100	CCNY	C10orf9|CBCP1|CCNX|CFP1	cyclin Y	protein-coding
Merged-18-28174394-2	chr18	28174169	28174620	+	55.405	intron (NM_001792, intron 1 of 15)	intron (NM_001792, intron 1 of 15)	2736	NM_001792	1000	Hs.464829	NM_001792	ENSG00000170558	CDH2	CD325|CDHN|CDw325|NCAD	cadherin 2	protein-coding
Merged-8-125294932-2	chr8	125294730	125295134	+	55.35	intron (NM_001349486, intron 5 of 7)	intron (NM_001349486, intron 5 of 7)	-135426	NM_025195	10221	Hs.444947	NM_025195	ENSG00000173334	TRIB1	C8FW|GIG-2|GIG2|SKIP1|TRB-1|TRB1	tribbles pseudokinase 1	protein-coding
Merged-4-159228025-2	chr4	159227788	159228263	+	55.14	promoter-TSS (NM_001351725)	promoter-TSS (NM_001351725)	393	NM_001351726	9693	Hs.744884	NM_014247	ENSG00000109756	RAPGEF2	CNrasGEF|NRAPGEP|PDZ-GEF1|PDZGEF1|RA-GEF|RA-GEF-1|RAGEF|Rap-GEP|nRap GEP	Rap guanine nucleotide exchange factor 2	protein-coding
Merged-1-54377267-2	chr1	54377037	54377498	+	55.1	intron (NM_001009955, intron 4 of 16)	intron (NM_001009955, intron 4 of 16)	29127	NM_145716	23648	Hs.476706	NM_018070	ENSG00000157216	SSBP3	CSDP|SSDP|SSDP1	single stranded DNA binding protein 3	protein-coding
Merged-21-45431161-2	chr21	45430941	45431381	+	54.87	intron (NM_130445, intron 2 of 42)	intron (NM_130445, intron 2 of 42)	-6091	NR_027498	378832	Hs.517353	NM_199175	ENSG00000183535	COL18A1-AS1	C21orf123|NCRNA00175|PRED80	COL18A1 antisense RNA 1	ncRNA
Merged-4-121939858-2	chr4	121939623	121940094	+	54.84	intron (NM_001130698, intron 1 of 11)	LTR81B|LTR|Gypsy	-6745	NM_003305	7222	Hs.150981	NM_003305	ENSG00000138741	TRPC3	SCA41|TRP3	transient receptor potential cation channel subfamily C member 3	protein-coding
Merged-8-126588641-2	chr8	126588383	126588900	+	54.65	Intergenic	Intergenic	-30163	NM_174911	157638	Hs.124951	NM_174911	ENSG00000168672	LRATD2	BCMP101|FAM84B|NSE2	LRAT domain containing 2	protein-coding
Merged-7-75676328-2	chr7	75676120	75676537	+	54.6	intron (NM_005338, intron 1 of 30)	L1MB3|LINE|L1	62613	NM_005338	3092	Hs.329266	NM_005338	ENSG00000127946	HIP1	HIP-I|ILWEQ|SHON|SHONbeta|SHONgamma	huntingtin interacting protein 1	protein-coding
Merged-10-78727947-2	chr10	78727707	78728187	+	54.565	Intergenic	Intergenic	339501	NR_024429	283050	Hs.309176	NR_015429	ENSG00000224596	ZMIZ1-AS1	-	ZMIZ1 antisense RNA 1	ncRNA
Merged-7-23928682-2	chr7	23928480	23928884	+	54.52	Intergenic	Intergenic	218463	NM_032944	56164	Hs.309767	NM_031414	ENSG00000196335	STK31	SGK396|TDRD8	serine/threonine kinase 31	protein-coding
Merged-3-169554946-2	chr3	169554728	169555164	+	54.47	intron (NM_001366473, intron 1 of 15)	intron (NM_001366473, intron 1 of 15)	107079	NR_134932	105374205		NR_134932	ENSG00000241479	LOC105374205	-	uncharacterized LOC105374205	ncRNA
Merged-10-104751646-2	chr10	104751353	104751939	+	54.435	intron (NM_014978, intron 1 of 26)	MIR3|SINE|MIR	-85430	NR_104028	100505890	Hs.348526	NR_104028	ENSG00000226387	SORCS3-AS1	-	SORCS3 antisense RNA 1	ncRNA
Merged-8-123687301-2	chr8	123687024	123687579	+	54.395	intron (NM_001003954, intron 10 of 11)	intron (NM_001003954, intron 10 of 11)	-33500	NM_001081675	340359	Hs.450252	NM_001081675	ENSG00000175946	KLHL38	C8ORFK36	kelch like family member 38	protein-coding
Merged-3-164365444-2	chr3	164365238	164365650	+	54.18	Intergenic	MamRTE1|LINE|RTE-BovB	-193888	NR_031665	100302148		NR_031665	ENSG00000221251	MIR1263	MIRN1263|hsa-mir-1263	microRNA 1263	ncRNA
Merged-5-149658489-2	chr5	149658280	149658699	+	54.125	Intergenic	Intergenic	-71821	NM_133263	133522	Hs.483816	NM_133263	ENSG00000155846	PPARGC1B	ERRL1|PERC|PGC-1(beta)|PGC1B	PPARG coactivator 1 beta	protein-coding
Merged-10-18455672-2	chr10	18455459	18455885	+	54	intron (NM_201593, intron 3 of 13)	intron (NM_201593, intron 3 of 13)	55097	NM_201570	783	Hs.59093	NM_000724	ENSG00000165995	CACNB2	CACNLB2|CAVB2|MYSB	calcium voltage-gated channel auxiliary subunit beta 2	protein-coding
Merged-5-80128322-2	chr5	80128090	80128555	+	53.905	intron (NR_126061, intron 11 of 13)	intron (NR_126061, intron 11 of 13)	-44657	NR_109930	101929215		NR_109930	ENSG00000249825	CTD-2201I18.1	-	uncharacterized LOC101929215	ncRNA
Merged-19-37371032-2	chr19	37370676	37371389	+	53.835	promoter-TSS (NM_032453)	promoter-TSS (NM_032453)	-67	NM_032453	84503	Hs.590940	NM_032453	ENSG00000189164	ZNF527	-	zinc finger protein 527	protein-coding
Merged-18-58556417-2	chr18	58556196	58556639	+	53.75	intron (NM_052947, intron 4 of 12)	intron (NM_052947, intron 4 of 12)	-44203	NR_132963	106635543		NR_132963		SNORA108	-	small nucleolar RNA, H/ACA box 108	snoRNA
Merged-8-124017712-2	chr8	124017483	124017941	+	53.7	exon (NM_001039112, exon 16 of 41)	exon (NM_001039112, exon 16 of 41)	23070	NR_040044	439941	Hs.683919	NM_001038706	ENSG00000181171	FER1L6-AS1	C8orf54	FER1L6 antisense RNA 1	ncRNA
Merged-4-25082338-2	chr4	25082135	25082542	+	53.7	Intergenic	L2a|LINE|L2	-51392	NM_018176	55203	Hs.12488	NM_018176	ENSG00000153012	LGI2	LGIL2	leucine rich repeat LGI family member 2	protein-coding
Merged-3-192655313-2	chr3	192655043	192655583	+	53.6	intron (NM_004113, intron 2 of 5)	MLT1J|LTR|ERVL-MaLR	72228	NM_004113	2257	Hs.390250	NM_004113	ENSG00000114279	FGF12	EIEE47|FGF12B|FHF1	fibroblast growth factor 12	protein-coding
Merged-10-87068524-2	chr10	87068306	87068743	+	53.6	intron (NM_001318905, intron 7 of 15)	MIRc|SINE|MIR	25563	NM_001318901	2746	Hs.500409	NM_005271	ENSG00000148672	GLUD1	GDH|GDH1|GLUD	glutamate dehydrogenase 1	protein-coding
Merged-10-50577933-2	chr10	50577720	50578146	+	53.55	intron (NM_147156, intron 2 of 10)	intron (NM_147156, intron 2 of 10)	46023	NM_147156	259230	Hs.654698	NM_147156	ENSG00000198964	SGMS1	MOB|MOB1|SMS1|TMEM23|hmob33	sphingomyelin synthase 1	protein-coding
Merged-2-23572037-2	chr2	23571825	23572250	+	53.525	intron (NM_052920, intron 3 of 13)	intron (NM_052920, intron 3 of 13)	186858	NM_052920	114818	Hs.130593	NM_025067	ENSG00000119771	KLHL29	KBTBD9	kelch like family member 29	protein-coding
Merged-7-66152854-2	chr7	66152650	66153058	+	53.47	non-coding (NR_024548, exon 7 of 7)	non-coding (NR_024548, exon 7 of 7)	38007	NM_014478	27297	Hs.300684	NM_014478	ENSG00000241258	CRCP	CGRP-RCP|CGRPRCP|RCP|RCP9|RPC9	CGRP receptor component	protein-coding
Merged-8-19010708-2	chr8	19010504	19010913	+	53.3	intron (NM_015310, intron 1 of 15)	intron (NM_015310, intron 1 of 15)	2995	NM_015310	23362	Hs.434255	NM_015310	ENSG00000156011	PSD3	EFA6D|EFA6R|HCA67	pleckstrin and Sec7 domain containing 3	protein-coding
Merged-1-116319008-2	chr1	116318697	116319320	+	53.25	Intergenic	Arthur1B|DNA|hAT-Tip100	-54236	NM_000701	476	Hs.371889	NM_000701	ENSG00000163399	ATP1A1	CMT2DD|HOMGSMR2	ATPase Na+/K+ transporting subunit alpha 1	protein-coding
Merged-12-72006998-2	chr12	72006762	72007235	+	53.215	intron (NM_173353, intron 8 of 10)	intron (NM_173353, intron 8 of 10)	68153	NM_173353	121278	Hs.736576	NM_173353	ENSG00000139287	TPH2	ADHD7|NTPH	tryptophan hydroxylase 2	protein-coding
Merged-3-194235389-2	chr3	194235164	194235615	+	53.15	intron (NR_125403, intron 1 of 2)	intron (NR_125403, intron 1 of 2)	-12259	NR_125402	101929337	Hs.548086	NR_125402	ENSG00000238097	LINC02037	-	long intergenic non-protein coding RNA 2037	ncRNA
Merged-12-111946843-2	chr12	111946627	111947059	+	53.115	intron (NM_138341, intron 3 of 9)	MER85|DNA|PiggyBac	47780	NR_036636	8759	Hs.661708	NR_036636		ADAM1A	ADAM1|ADAM1P|FTNAP|Ftna|PH-30a	ADAM metallopeptidase domain 1A (pseudogene)	pseudo
Merged-14-81662992-2	chr14	81662755	81663229	+	53.095	Intergenic	MER85|DNA|PiggyBac	-39931	NR_110074	101928559	Hs.525499	NR_110074	ENSG00000258977	LINC01467	-	long intergenic non-protein coding RNA 1467	ncRNA
Merged-10-66538570-2	chr10	66538293	66538847	+	53.05	intron (NM_001127384, intron 10 of 17)	intron (NM_001127384, intron 10 of 17)	-387466	NM_178011	347731	Hs.652155	NM_178011	ENSG00000198739	LRRTM3	-	leucine rich repeat transmembrane neuronal 3	protein-coding
Merged-1-165527877-2	chr1	165527660	165528095	+	52.89	intron (NR_026744, intron 3 of 6)	intron (NR_026744, intron 3 of 6)	-16364	NM_001005214	440699	Hs.664975	NM_001005214	ENSG00000162763	LRRC52	-	leucine rich repeat containing 52	protein-coding
Merged-4-31134918-2	chr4	31134699	31135138	+	52.885	intron (NM_001173523, intron 2 of 2)	MLT1H|LTR|ERVL-MaLR	-36226	NR_125935	102723778	Hs.210739	NR_125935	ENSG00000251182	LINC02497	-	long intergenic non-protein coding RNA 2497	ncRNA
Merged-21-45257165-2	chr21	45256965	45257365	+	52.875	intron (NR_135279, intron 2 of 2)	intron (NR_135279, intron 2 of 2)	22825	NR_135279	114042	Hs.375832	NR_135279	ENSG00000182586	LINC00334	C21orf89|NCRNA00334	long intergenic non-protein coding RNA 334	ncRNA
Merged-8-122687248-2	chr8	122687038	122687458	+	52.79	intron (NR_126348, intron 2 of 3)	L2a|LINE|L2	6858	NR_126348	104266958	Hs.575540	NR_126348	ENSG00000253819	LINC01151	-	long intergenic non-protein coding RNA 1151	ncRNA
Merged-7-95859519-2	chr7	95859204	95859834	+	52.735	intron (NM_004411, intron 5 of 16)	L1M3e|LINE|L1	87013	NM_001278421	1780	Hs.440364	NM_004411	ENSG00000158560	DYNC1I1	DNCI1|DNCIC1	dynein cytoplasmic 1 intermediate chain 1	protein-coding
Merged-6-36609344-2	chr6	36609120	36609568	+	52.725	Intergenic	MIR3|SINE|MIR	13168	NR_037491	100500885		NR_037491	ENSG00000263894	MIR3925	-	microRNA 3925	ncRNA
Merged-18-47894189-2	chr18	47893900	47894478	+	52.6	intron (NM_001003652, intron 2 of 10)	intron (NM_001003652, intron 2 of 10)	36470	NM_005901	4087	Hs.12253	NM_005901	ENSG00000175387	SMAD2	JV18|JV18-1|MADH2|MADR2|hMAD-2|hSMAD2	SMAD family member 2	protein-coding
Merged-16-30931458-2	chr16	30931220	30931696	+	52.57	intron (NM_001099784, intron 7 of 10)	intron (NM_001099784, intron 7 of 10)	6883	NM_001099784	54620	Hs.152149	NM_019085	ENSG00000099364	FBXL19	CXXC11|Fbl19|JHDM1C	F-box and leucine rich repeat protein 19	protein-coding
Merged-9-136572250-2	chr9	136571995	136572505	+	52.56	Intergenic	Intergenic	24408	NR_121577	101928483	Hs.170035	NR_121577		NALT1	LINC01573|MIR4674HG|NALT|TCONS_l2_00029132	NOTCH1 associated lncRNA in T cell acute lymphoblastic leukemia 1	ncRNA
Merged-5-149543606-2	chr5	149543356	149543856	+	52.535	intron (NM_001271742, intron 1 of 9)	intron (NM_001271742, intron 1 of 9)	6759	NM_001271742	1452	Hs.529862	NM_001892	ENSG00000113712	CSNK1A1	CK1|CK1a|CKIa|HEL-S-77p|HLCDGP1|PRO2975	casein kinase 1 alpha 1	protein-coding
Merged-1-202049349-2	chr1	202049127	202049571	+	52.495	Intergenic	MIR|SINE|MIR	38762	NM_004433	1999	Hs.603657	NM_004433	ENSG00000163435	ELF3	EPR-1|ERT|ESE-1|ESX	E74 like ETS transcription factor 3	protein-coding
Merged-2-219630822-2	chr2	219630611	219631033	+	52.35	intron (NM_005070, intron 6 of 22)	intron (NM_005070, intron 6 of 22)	3192	NM_005070	6508	Hs.1176	NM_005070	ENSG00000114923	SLC4A3	AE3|CAE3/BAE3|SLC2C	solute carrier family 4 member 3	protein-coding
Merged-3-191686807-2	chr3	191686606	191687008	+	52.3	Intergenic	Intergenic	225644	NM_001083308	152138	Hs.690618	NM_001083308	ENSG00000253548	PYDC2	POP2|cPOP2	pyrin domain containing 2	protein-coding
Merged-3-46935607-2	chr3	46935404	46935811	+	52.3	intron (NM_144716, intron 3 of 7)	intron (NM_144716, intron 3 of 7)	40894	NR_102269	151903	Hs.631918	NM_144716	ENSG00000160799	CCDC12	-	coiled-coil domain containing 12	protein-coding
Merged-20-1934680-2	chr20	1934448	1934913	+	52.3	intron (NM_001040023, intron 6 of 7)	L1ME4c|LINE|L1	-12530	NR_134520	727993	Hs.551466	NR_134520	ENSG00000233896	PDYN-AS1	-	PDYN antisense RNA 1	ncRNA
Merged-10-122139774-2	chr10	122139513	122140035	+	52.3	intron (NM_001291876, intron 6 of 19)	intron (NM_001291876, intron 6 of 19)	-23856	NM_206860	10579	Hs.501252	NM_006997	ENSG00000138162	TACC2	AZU-1|ECTACC	transforming acidic coiled-coil containing protein 2	protein-coding
Merged-6-19180948-2	chr6	19180726	19181171	+	52.185	promoter-TSS (NR_110860)	promoter-TSS (NR_110860)	-468	NR_110860	101928519	Hs.551771	NR_110860		LOC101928519	-	uncharacterized LOC101928519	ncRNA
Merged-2-134677007-2	chr2	134676780	134677234	+	52.05	intron (NM_030923, intron 2 of 7)	intron (NM_030923, intron 2 of 7)	41993	NM_030923	81615	Hs.369471	NM_030923	ENSG00000152128	TMEM163	DC29|SV31	transmembrane protein 163	protein-coding
Merged-20-14245810-2	chr20	14245534	14246086	+	52	intron (NM_001351663, intron 3 of 17)	intron (NM_001351663, intron 3 of 17)	91802	NM_198391	23767	Hs.41296	NM_013281	ENSG00000125848	FLRT3	HH21	fibronectin leucine rich transmembrane protein 3	protein-coding
Merged-7-28998220-2	chr7	28997968	28998473	+	52	intron (NR_038965, intron 2 of 4)	intron (NR_038965, intron 2 of 4)	18253	NR_038965	100506497	Hs.586328	NR_038965	ENSG00000272568	LOC100506497	-	uncharacterized LOC100506497	ncRNA
Merged-2-61929240-2	chr2	61929039	61929442	+	51.75	intron (NM_152516, intron 1 of 2)	MER65D|LTR|ERV1	23598	NM_152516	150684	Hs.468702	NM_152516	ENSG00000173163	COMMD1	C2orf5|MURR1	copper metabolism domain containing 1	protein-coding
Merged-5-155193963-2	chr5	155193758	155194169	+	51.75	Intergenic	Intergenic	180208	NM_001099293	285643	Hs.567824	NM_001099293	ENSG00000226650	KIF4B	-	kinesin family member 4B	protein-coding
Merged-7-126436428-2	chr7	126436228	126436629	+	51.7	Intergenic	Intergenic	621756	NR_030323	693177		NR_030323	ENSG00000207692	MIR592	MIRN592|hsa-mir-592|mir-592	microRNA 592	ncRNA
Merged-22-41381088-2	chr22	41380848	41381328	+	51.65	promoter-TSS (NM_003216)	promoter-TSS (NM_003216)	-854	NM_003216	7008	Hs.181159	NM_003216	ENSG00000167074	TEF	-	TEF transcription factor, PAR bZIP family member	protein-coding
Merged-7-46714134-2	chr7	46713910	46714358	+	51.51	Intergenic	Intergenic	-17012	NR_134575	730338	Hs.640207	NR_134575	ENSG00000233539	LOC730338	-	uncharacterized LOC730338	ncRNA
Merged-2-12835910-2	chr2	12835696	12836124	+	51.405	Intergenic	MLT1G3|LTR|ERVL-MaLR	98543	NR_036072	100422986		NR_036072	ENSG00000264370	MIR3125	mir-3125	microRNA 3125	ncRNA
Merged-2-8609642-2	chr2	8609411	8609873	+	51.4	Intergenic	Intergenic	-25850	NR_110257	101929567	Hs.634706	NR_110257	ENSG00000236008	LINC01814	-	long intergenic non-protein coding RNA 1814	ncRNA
Merged-17-15232670-2	chr17	15232462	15232878	+	51.325	intron (NR_104017, intron 3 of 3)	intron (NR_104017, intron 3 of 3)	19026	NR_039884	100616125		NR_039884	ENSG00000265110	MIR4731	-	microRNA 4731	ncRNA
Merged-12-30581171-2	chr12	30580911	30581432	+	51.09	Intergenic	MIR|SINE|MIR	96073	NM_001190995	10526	Hs.505136	NM_006390	ENSG00000133704	IPO8	RANBP8	importin 8	protein-coding
Merged-6-53864590-2	chr6	53864364	53864816	+	51.06	intron (NM_018214, intron 2 of 13)	MIRb|SINE|MIR	-65392	NR_125842	101927189	Hs.453592	NR_125842	ENSG00000236740	LOC101927189	-	uncharacterized LOC101927189	ncRNA
Merged-2-71717146-2	chr2	71716918	71717374	+	50.98	Intergenic	Intergenic	250447	NM_001130983	8291	Hs.252180	NM_003494	ENSG00000135636	DYSF	FER1L1|LGMD2B|LGMDR2|MMD1	dysferlin	protein-coding
Merged-1-218674691-2	chr1	218674461	218674921	+	50.95	intron (NR_031644, intron 3 of 6)	intron (NR_031644, intron 3 of 6)	164596	NR_146760	440714	Hs.146774	NR_146760	ENSG00000228208	C1orf143	-	chromosome 1 open reading frame 143 (putative)	ncRNA
Merged-7-136034338-2	chr7	136034105	136034571	+	50.7	Intergenic	Intergenic	-56979	NM_145808	136319	Hs.602015	NM_145808	ENSG00000105887	MTPN	GCDP|V-1	myotrophin	protein-coding
Merged-16-66408757-2	chr16	66408540	66408974	+	50.7	non-coding (NR_046242, exon 1 of 2)	non-coding (NR_046242, exon 1 of 2)	233	NR_046242	100505865	Hs.314372	NR_046242		LINC00920	-	long intergenic non-protein coding RNA 920	ncRNA
Merged-20-32983082-2	chr20	32982841	32983323	+	50.615	TTS (NM_080675)	TTS (NM_080675)	21351	NM_080675	140732	Hs.375186	NM_080675	ENSG00000167098	SUN5	SPAG4L|SPGF16|TSARG4|dJ726C3.1	Sad1 and UNC84 domain containing 5	protein-coding
Merged-1-119517974-2	chr1	119517762	119518186	+	50.5	Intergenic	Intergenic	10764	NM_000862	3283	Hs.364941	NM_000862	ENSG00000203857	HSD3B1	3BETAHSD|HSD3B|HSDB3|HSDB3A|SDR11E1	hydroxy-delta-5-steroid dehydrogenase, 3 beta- and steroid delta-isomerase 1	protein-coding
Merged-1-231821462-2	chr1	231821227	231821697	+	50.465	intron (NM_001164541, intron 9 of 9)	intron (NM_001164541, intron 9 of 9)	-2945	NR_002227	27184	Hs.720568	NR_002227		DISC2	DISC1-AS1|DISC1OS|NCRNA00015	disrupted in schizophrenia 2	ncRNA
Merged-3-12894819-2	chr3	12894586	12895053	+	50.36	Intergenic	Intergenic	-9608	NR_136189	105376955	Hs.561179	NR_136189	ENSG00000232746	LINC02022	-	long intergenic non-protein coding RNA 2022	ncRNA
Merged-16-4299354-2	chr16	4299003	4299705	+	50.32	Intergenic	Intergenic	-15407	NM_001318918	84662	Hs.592087	NM_032575	ENSG00000126603	GLIS2	NKL|NPHP7	GLIS family zinc finger 2	protein-coding
Merged-1-101166096-2	chr1	101165844	101166349	+	50.3	Intergenic	L2-3_Crp|LINE|L2	70432	NR_104626	101928370	Hs.534209	NR_104626		LOC101928370	-	uncharacterized LOC101928370	ncRNA
Merged-7-70097828-2	chr7	70097601	70098055	+	50.255	intron (NM_015570, intron 2 of 18)	intron (NM_015570, intron 2 of 18)	499353	NM_015570	26053	Hs.21631	NM_015570	ENSG00000158321	AUTS2	FBRSL2|MRD26	activator of transcription and developmental regulator AUTS2	protein-coding
Merged-16-68146714-2	chr16	68146513	68146916	+	50.23	intron (NM_004555, intron 3 of 10)	intron (NM_004555, intron 3 of 10)	61344	NM_173165	4775	Hs.436585	NM_004555	ENSG00000072736	NFATC3	NF-AT4c|NFAT4|NFATX	nuclear factor of activated T cells 3	protein-coding
Merged-4-186699476-2	chr4	186699211	186699741	+	50.2	intron (NM_005245, intron 2 of 26)	intron (NM_005245, intron 2 of 26)	24380	NM_005245	2195	Hs.481371	NM_005245	ENSG00000083857	FAT1	CDHF7|CDHR8|FAT|ME5|hFat1	FAT atypical cadherin 1	protein-coding
Merged-12-108981474-2	chr12	108981208	108981740	+	50.1	intron (NM_018711, intron 2 of 15)	intron (NM_018711, intron 2 of 15)	39594	NM_018711	55530	Hs.4221	NM_018711	ENSG00000166111	SVOP	-	SV2 related protein	protein-coding
Merged-7-132396397-2	chr7	132396173	132396621	+	50.08	intron (NM_001105543, intron 3 of 3)	MIR|SINE|MIR	135536	NR_134565	101928807	Hs.552131	NR_134565		LOC101928807	-	uncharacterized LOC101928807	ncRNA
Merged-2-107018583-2	chr2	107018361	107018805	+	50.055	Intergenic	Intergenic	-131474	NM_032528	84620	Hs.98265	NM_032528	ENSG00000144057	ST6GAL2	SIAT2|ST6GalII	ST6 beta-galactoside alpha-2,6-sialyltransferase 2	protein-coding
Merged-12-32499288-2	chr12	32499054	32499522	+	50.005	intron (NM_001304481, intron 1 of 16)	intron (NM_001304481, intron 1 of 16)	-2755	NM_001304483	121512	Hs.117835	NM_139241	ENSG00000139132	FGD4	CMT4H|FRABP|ZFYVE6	FYVE, RhoGEF and PH domain containing 4	protein-coding
Merged-9-2570898-2	chr9	2570667	2571129	+	50	intron (NR_015375, intron 1 of 3)	intron (NR_015375, intron 1 of 3)	-50889	NM_001018056	7436	Hs.370422	NM_003383	ENSG00000147852	VLDLR	CAMRQ1|CARMQ1|CHRMQ1|VLDL-R|VLDLRCH	very low density lipoprotein receptor	protein-coding
Merged-15-96053678-2	chr15	96053342	96054014	+	49.98	Intergenic	Intergenic	74163	NR_158193	105369212		NR_158193		LOC105369212	-	uncharacterized LOC105369212	ncRNA
Merged-15-41949958-2	chr15	41949746	41950171	+	49.8	intron (NM_139265, intron 2 of 5)	intron (NM_139265, intron 2 of 5)	22599	NM_139265	30844	Hs.143703	NM_139265	ENSG00000103966	EHD4	PAST4	EH domain containing 4	protein-coding
Merged-6-44471763-2	chr6	44471450	44472076	+	49.755	Intergenic	Intergenic	36122	NR_039785	100616352		NR_039785	ENSG00000266619	MIR4642	-	microRNA 4642	ncRNA
Merged-12-95159054-2	chr12	95158848	95159260	+	49.7	intron (NM_018351, intron 3 of 20)	intron (NM_018351, intron 3 of 20)	58413	NM_018351	55785	Hs.506381	NM_018351	ENSG00000180263	FGD6	ZFYVE24	FYVE, RhoGEF and PH domain containing 6	protein-coding
Merged-17-68733816-2	chr17	68733457	68734175	+	49.7	Intergenic	LTR19C|LTR|ERV1	105662	NR_110825	101928104	Hs.569826	NR_110825	ENSG00000267659	LINC01482	-	long intergenic non-protein coding RNA 1482	ncRNA
Merged-15-70670191-2	chr15	70669944	70670439	+	49.55	intron (NM_018003, intron 15 of 18)	MER50|LTR|ERV1	32091	NM_001008224	55075	Hs.108049	NM_018003	ENSG00000137831	UACA	NUCLING	uveal autoantigen with coiled-coil domains and ankyrin repeats	protein-coding
Merged-22-40177828-2	chr22	40177553	40178104	+	49.47	promoter-TSS (NM_001162501)	promoter-TSS (NM_001162501)	-97	NM_001162501	23112	Hs.372082	NM_015088	ENSG00000100354	TNRC6B	-	trinucleotide repeat containing adaptor 6B	protein-coding
Merged-12-52567151-2	chr12	52566901	52567401	+	49.45	exon (NM_175053, exon 9 of 9)	exon (NM_175053, exon 9 of 9)	6692	NM_175053	121391	Hs.660125	NM_175053	ENSG00000170484	KRT74	ADWH|HTSS2|HYPT3|K6IRS4|KRT5C|KRT6IRS4	keratin 74	protein-coding
Merged-1-30964923-2	chr1	30964685	30965162	+	49.425	intron (NM_001020658, intron 13 of 21)	intron (NM_001020658, intron 13 of 21)	3314	NR_003066	692200		NR_003066		SNORD103C	HBII-251|SNORD85	small nucleolar RNA, C/D box 103C	snoRNA
Merged-7-50641474-2	chr7	50641272	50641677	+	49.395	intron (NM_001350816, intron 6 of 17)	X6B_LINE|LINE|CR1	63827	NM_001001550	2887	Hs.164060	NM_005311	ENSG00000106070	GRB10	GRB-IR|Grb-10|IRBP|MEG1|RSS	growth factor receptor bound protein 10	protein-coding
Merged-6-118537814-2	chr6	118537610	118538018	+	49.35	intron (NM_001042475, intron 3 of 12)	intron (NM_001042475, intron 3 of 12)	-10482	NM_002667	5350	Hs.170839	NM_002667	ENSG00000198523	PLN	CMD1P|CMH18|PLB	phospholamban	protein-coding
Merged-6-37401880-2	chr6	37401673	37402088	+	49.265	Intergenic	LTR76|LTR|ERV1	-31341	NM_015050	23070	Hs.520102	NM_015050	ENSG00000137200	CMTR1	FTSJD2|KIAA0082|MTr1|hMTr1	cap methyltransferase 1	protein-coding
Merged-15-36062564-2	chr15	36062364	36062765	+	49.25	Intergenic	LTR16C|LTR|ERVL	135708	NR_039735	100616293		NR_039735	ENSG00000265098	MIR4510	mir-4510	microRNA 4510	ncRNA
Merged-4-61556002-2	chr4	61555796	61556208	+	49.245	intron (NM_001371343, intron 4 of 23)	MER41A|LTR|ERV1	353830	NM_001371342
Merged-4-152684094-2	chr4	152683866	152684323	+	49.09	Intergenic	Intergenic	-4097	NM_152680	201799	Hs.518900	NM_152680	ENSG00000170006	TMEM154	-	transmembrane protein 154	protein-coding
Merged-12-114026119-2	chr12	114025860	114026379	+	49.05	Intergenic	Intergenic	-59794	NM_001146698	9904	Hs.7482	NM_016196	ENSG00000122965	RBM19	Mrd1	RNA binding motif protein 19	protein-coding
Merged-17-39750269-2	chr17	39750017	39750521	+	49.03	Intergenic	Intergenic	10302	NM_001242443	2886	Hs.86859	NM_005310	ENSG00000141738	GRB7	-	growth factor receptor bound protein 7	protein-coding
Merged-14-32150602-2	chr14	32150358	32150847	+	49	intron (NM_001030055, intron 5 of 6)	MSTD|LTR|ERVL-MaLR	-51443	NR_104088	101954278		NR_104088	ENSG00000202337	RNU6-8	U6-8	RNA, U6 small nuclear 8	snRNA
Merged-17-4143092-2	chr17	4142867	4143317	+	48.815	promoter-TSS (NM_015113)	promoter-TSS (NM_015113)	-62	NM_015113	23140	Hs.277624	NM_015113	ENSG00000074755	ZZEF1	ZZZ4	zinc finger ZZ-type and EF-hand domain containing 1	protein-coding
Merged-1-109954374-2	chr1	109954122	109954627	+	48.8	Intergenic	MLT1E1A|LTR|ERVL-MaLR	-30391	NM_001242673	10768	Hs.743973	NM_006621	ENSG00000168710	AHCYL1	DCAL|IRBIT|PPP1R78|PRO0233|XPVKONA	adenosylhomocysteinase like 1	protein-coding
Merged-3-187265739-2	chr3	187265517	187265962	+	48.75	intron (NR_033519, intron 1 of 9)	intron (NR_033519, intron 1 of 9)	-25533	NR_135551	101929130		NR_135551	ENSG00000283175	LOC101929130	-	uncharacterized LOC101929130	ncRNA
Merged-5-173290776-2	chr5	173290429	173291123	+	48.73	Intergenic	Intergenic	-12954	NR_162132	113219469		NR_162132		MIR12118	-	microRNA 12118	ncRNA
Merged-21-44871821-2	chr21	44871540	44872102	+	48.725	intron (NM_001286822, intron 1 of 2)	intron (NM_001286822, intron 1 of 2)	1869	NM_004339	754	Hs.474010	NM_004339	ENSG00000183255	PTTG1IP	C21orf1|C21orf3|PBF	PTTG1 interacting protein	protein-coding
Merged-21-36235341-2	chr21	36235135	36235547	+	48.65	intron (NM_005128, intron 15 of 36)	intron (NM_005128, intron 15 of 36)	70800	NM_005128	9980	Hs.204575	NM_005128	ENSG00000142197	DOP1B	21orf5|C21orf5|DOPEY2	DOP1 leucine zipper like protein B	protein-coding
Merged-1-95095056-2	chr1	95094853	95095259	+	48.64	intron (NM_001199679, intron 1 of 6)	MIRb|SINE|MIR	2539	NM_001199679	148534	Hs.483512	NM_152487	ENSG00000152078	TLCD4	TMEM56	TLC domain containing 4	protein-coding
Merged-18-57846465-2	chr18	57846243	57846687	+	48.45	Intergenic	LTR33|LTR|ERVL	-43150	NM_005603	5205	Hs.216623	NM_005603	ENSG00000081923	ATP8B1	ATPIC|BRIC|FIC1|ICP1|PFIC|PFIC1	ATPase phospholipid transporting 8B1	protein-coding
Merged-9-130590439-2	chr9	130590131	130590747	+	48.4	intron (NM_003934, intron 1 of 18)	intron (NM_003934, intron 1 of 18)	10862	NM_003934	8939	Hs.98751	NM_003934	ENSG00000107164	FUBP3	FBP3	far upstream element binding protein 3	protein-coding
Merged-11-78940776-2	chr11	78940530	78941023	+	48.2	intron (NM_001098816, intron 6 of 33)	intron (NM_001098816, intron 6 of 33)	-365912	NM_001243251	79731	Hs.503389	NM_024678	ENSG00000137513	NARS2	DFNB94|SLM5|asnRS	asparaginyl-tRNA synthetase 2, mitochondrial	protein-coding
Merged-1-237384477-2	chr1	237384252	237384703	+	48.2	intron (NM_001035, intron 8 of 104)	intron (NM_001035, intron 8 of 104)	-86642	NR_039626	100616141		NR_039626	ENSG00000266262	MIR4428	-	microRNA 4428	ncRNA
Merged-14-61338649-2	chr14	61338409	61338890	+	48.135	intron (NM_006255, intron 1 of 13)	intron (NM_006255, intron 1 of 13)	17206	NM_006255	5583	Hs.333907	NM_006255	ENSG00000027075	PRKCH	PKC-L|PKCL|PRKCL|nPKC-eta	protein kinase C eta	protein-coding
Merged-14-82147012-2	chr14	82146810	82147214	+	48.085	Intergenic	L1M4a1|LINE|L1	-403874	NR_146498	102724294		NR_146498	ENSG00000258718	LINC02311	-	long intergenic non-protein coding RNA 2311	ncRNA
Merged-19-10769707-2	chr19	10769495	10769919	+	48.005	intron (NM_001005362, intron 2 of 19)	intron (NM_001005362, intron 2 of 19)	-10547	NR_039903	100616425		NR_039903	ENSG00000265879	MIR4748	mir-4748	microRNA 4748	ncRNA
Merged-11-73426580-2	chr11	73426362	73426799	+	47.955	intron (NM_001286050, intron 3 of 8)	intron (NM_001286050, intron 3 of 8)	49912	NM_032871	84957	Hs.533720	NM_032871	ENSG00000054967	RELT	AI3C|TNFRSF19L|TRLT	RELT TNF receptor	protein-coding
Merged-5-147882847-2	chr5	147882572	147883123	+	47.9	TTS (NM_054023)	TTS (NM_054023)	4136	NM_054023	117156	Hs.483765	NM_054023	ENSG00000164265	SCGB3A2	LU103|PNSP1|UGRP1|pnSP-1	secretoglobin family 3A member 2	protein-coding
Merged-6-140774328-2	chr6	140774008	140774649	+	47.9	Intergenic	Intergenic	90514	NR_039675	100616180		NR_039675	ENSG00000264390	MIR4465	-	microRNA 4465	ncRNA
Merged-12-106106357-2	chr12	106106145	106106570	+	47.9	intron (NM_014840, intron 2 of 6)	intron (NM_014840, intron 2 of 6)	33676	NM_014840	9891	Hs.524692	NM_014840	ENSG00000074590	NUAK1	ARK5	NUAK family kinase 1	protein-coding
Merged-5-86617944-2	chr5	86617640	86618249	+	47.9	promoter-TSS (NM_001867)	promoter-TSS (NM_001867)	3	NM_001867	1350	Hs.430075	NM_001867	ENSG00000127184	COX7C	-	cytochrome c oxidase subunit 7C	protein-coding
Merged-9-127860463-2	chr9	127860190	127860737	+	47.86	Intergenic	L2a|LINE|L2	-5690	NM_000118	2022	Hs.76753	NM_000118	ENSG00000106991	ENG	END|HHT1|ORW1	endoglin	protein-coding
Merged-11-16934101-2	chr11	16933866	16934336	+	47.85	intron (NM_001329630, intron 3 of 26)	intron (NM_001329630, intron 3 of 26)	-8079	NR_145810	109623465		NR_145810		SNORD147	-	small nucleolar RNA, C/D box 147	snoRNA
Merged-3-88257385-2	chr3	88257170	88257601	+	47.85	Intergenic	Intergenic	-81071	NM_001368167	111064647		NM_001368165		CSNKA2IP	-	casein kinase 2 subunit alpha' interacting protein	protein-coding
Merged-5-79694906-2	chr5	79694673	79695140	+	47.85	intron (NM_153610, intron 1 of 12)	intron (NM_153610, intron 1 of 12)	5070	NM_153610	202333	Hs.482625	NM_153610	ENSG00000164309	CMYA5	C5orf10|SPRYD2|TRIM76	cardiomyopathy associated 5	protein-coding
Merged-1-94281544-2	chr1	94281298	94281790	+	47.8	Intergenic	Intergenic	-33798	NM_001328665	9411	Hs.483238	NM_004815	ENSG00000137962	ARHGAP29	PARG1	Rho GTPase activating protein 29	protein-coding
Merged-12-3231269-2	chr12	3231049	3231489	+	47.775	intron (NM_001168320, intron 2 of 7)	MIR3|SINE|MIR	134853	NR_148995	100128253	Hs.447497	NR_148995		LOC100128253	-	uncharacterized LOC100128253	ncRNA
Merged-9-94871353-2	chr9	94871001	94871706	+	47.77	intron (NM_032823, intron 5 of 14)	intron (NM_032823, intron 5 of 14)	61391	NR_031755	100313780		NR_031755	ENSG00000252153	MIR2278	mir-2278	microRNA 2278	ncRNA
Merged-8-62286732-2	chr8	62286532	62286933	+	47.745	intron (NM_001304533, intron 1 of 6)	L4_C_Mam|LINE|RTE-X	37878	NM_001304533	286183	Hs.654662	NM_173688	ENSG00000185942	NKAIN3	FAM77D	sodium/potassium transporting ATPase interacting 3	protein-coding
Merged-2-133976610-2	chr2	133976314	133976907	+	47.7	Intergenic	Intergenic	-143325	NM_001371457
Merged-9-18437887-2	chr9	18437634	18438140	+	47.68	Intergenic	Intergenic	-36266	NM_001040272	92949	Hs.741483	NM_052866	ENSG00000178031	ADAMTSL1	ADAMTSL-1|ADAMTSR1|C9orf94|PUNCTIN	ADAMTS like 1	protein-coding
Merged-6-123227974-2	chr6	123227740	123228208	+	47.65	intron (NM_006073, intron 38 of 40)	intron (NM_006073, intron 38 of 40)	-211630	NR_110844	101927990	Hs.660877	NR_110844		TRDN-AS1	HRAT13	TRDN antisense RNA 1	ncRNA
Merged-10-53702701-2	chr10	53702484	53702919	+	47.555	Intergenic	Intergenic	-783529	NR_134503	105378311	Hs.623892	NR_134503	ENSG00000234173	LOC105378311	-	uncharacterized LOC105378311	ncRNA
Merged-2-125959253-2	chr2	125959023	125959484	+	47.55	Intergenic	Intergenic	158732	NR_146970	105373600	Hs.555059	NR_146970	ENSG00000226813	LINC01941	-	long intergenic non-protein coding RNA 1941	ncRNA
Merged-5-45542550-2	chr5	45542322	45542778	+	47.435	intron (NM_021072, intron 2 of 7)	intron (NM_021072, intron 2 of 7)	153830	NM_021072	348980	Hs.353176	NM_021072	ENSG00000164588	HCN1	BCNG-1|BCNG1|EIEE24|HAC-2	hyperpolarization activated cyclic nucleotide gated potassium channel 1	protein-coding
Merged-13-113081557-2	chr13	113081331	113081784	+	47.43	intron (NM_001366646, intron 14 of 27)	intron (NM_001366646, intron 14 of 27)	-24231	NM_001267554	2155	Hs.36989	NM_000131	ENSG00000057593	F7	SPCA	coagulation factor VII	protein-coding
Merged-11-116427909-2	chr11	116427572	116428246	+	47.35	Intergenic	Intergenic	-211513	NR_135069	101929011	Hs.733911	NR_135069	ENSG00000237937	LINC02702	-	long intergenic non-protein coding RNA 2702	ncRNA
Merged-11-12800519-2	chr11	12800296	12800742	+	47.35	intron (NM_021961, intron 3 of 12)	intron (NM_021961, intron 3 of 12)	126098	NM_021961	7003	Hs.655331	NM_021961	ENSG00000187079	TEAD1	AA|NTEF-1|REF1|TCF-13|TCF13|TEAD-1|TEF-1	TEA domain transcription factor 1	protein-coding
Merged-1-56374814-2	chr1	56374610	56375018	+	47.335	Intergenic	MIRb|SINE|MIR	-40149	NR_147163	105378744	Hs.183974	NR_147163	ENSG00000223956	LINC01767	-	long intergenic non-protein coding RNA 1767	ncRNA
Merged-9-110070208-2	chr9	110069987	110070430	+	47.3	intron (NM_001004065, intron 1 of 3)	MIRc|SINE|MIR	21610	NM_001004065	445815	Hs.591908	NM_007203	ENSG00000157654	PALM2-AKAP2	AKAP-2|AKAP-KL|AKAP2|AKAPKL|MISP2|PALM2|PRKA2	PALM2-AKAP2 fusion	protein-coding
Merged-1-99850437-2	chr1	99850060	99850815	+	47.25	promoter-TSS (NM_000643)	promoter-TSS (NM_000643)	-52	NM_000643	178	Hs.904	NM_000028	ENSG00000162688	AGL	GDE	amylo-alpha-1, 6-glucosidase, 4-alpha-glucanotransferase	protein-coding
Merged-11-91231440-2	chr11	91231198	91231682	+	47.225	Intergenic	MER85|DNA|PiggyBac	-362238	NR_031663	100302228		NR_031663	ENSG00000221586	MIR1261	MIRN1261|hsa-mir-1261	microRNA 1261	ncRNA
Merged-16-10325974-2	chr16	10325763	10326185	+	47.215	Intergenic	MER41A|LTR|ERV1	-60087	NR_045816	80063	Hs.513343	NM_024997	ENSG00000166669	ATF7IP2	MCAF2	activating transcription factor 7 interacting protein 2	protein-coding
Merged-15-66763575-2	chr15	66763257	66763893	+	47.18	intron (NR_027654, intron 4 of 4)	intron (NR_027654, intron 4 of 4)	61339	NR_027654	4091	Hs.153863	NM_005585	ENSG00000137834	SMAD6	AOVD2|HsT17432|MADH6|MADH7	SMAD family member 6	protein-coding
Merged-6-139709026-2	chr6	139708813	139709240	+	47.15	Intergenic	Intergenic	-62047	NR_038399	100132735	Hs.62646	NR_038399	ENSG00000231426	FILNC1	-	FOXO induced long non-coding RNA 1	ncRNA
Merged-22-32059004-2	chr22	32058792	32059216	+	47.1	promoter-TSS (NM_001256314)	promoter-TSS (NM_001256314)	-166	NM_001256314	6523	Hs.1964	NM_000343	ENSG00000100170	SLC5A1	D22S675|NAGT|SGLT1	solute carrier family 5 member 1	protein-coding
Merged-17-4310611-2	chr17	4310401	4310821	+	47.06	intron (NM_003342, intron 1 of 5)	L2|LINE|L2	-38717	NR_110982	103021295	Hs.741319	NR_110982		LOC103021295	-	uncharacterized LOC103021295	ncRNA
Merged-4-38397349-2	chr4	38397149	38397549	+	46.995	Intergenic	MIRb|SINE|MIR	30435	NR_149123	105374410		NR_149123	ENSG00000248227	LINC02513	-	long intergenic non-protein coding RNA 2513	ncRNA
Merged-11-78169159-2	chr11	78168956	78169362	+	46.93	intron (NR_102281, intron 2 of 2)	intron (NR_102281, intron 2 of 2)	19467	NM_001029859	283219	Hs.528439	NM_001029859	ENSG00000188997	KCTD21	KCASH2	potassium channel tetramerization domain containing 21	protein-coding
Merged-9-134691505-2	chr9	134691123	134691887	+	46.81	intron (NM_001278074, intron 2 of 65)	intron (NM_001278074, intron 2 of 65)	-38662	NR_138049	414316	Hs.571561	NR_138049	ENSG00000204011	COL5A1-AS1	C9orf104|bA54A22.4	COL5A1 antisense RNA 1	ncRNA
Merged-8-58560074-2	chr8	58559840	58560309	+	46.795	intron (NM_001007067, intron 1 of 8)	L1MB7|LINE|L1	6813	NM_005625	6386	Hs.200804	NM_005625	ENSG00000137575	SDCBP	MDA-9|MDA9|ST1|SYCL|TACIP18	syndecan binding protein	protein-coding
Merged-4-3168236-2	chr4	3168018	3168454	+	46.75	intron (NM_002111, intron 29 of 66)	intron (NM_002111, intron 29 of 66)	-76133	NM_001330620	345222	Hs.442291	NM_001012982	ENSG00000188981	MSANTD1	C4orf44	Myb/SANT DNA binding domain containing 1	protein-coding
Merged-1-16375974-2	chr1	16375699	16376250	+	46.73	intron (NR_073500, intron 1 of 1)	intron (NR_073500, intron 1 of 1)	8732	NR_073503	26099	Hs.252967	NM_001114600	ENSG00000055070	SZRD1	C1orf144	SUZ RNA binding domain containing 1	protein-coding
Merged-12-39396017-2	chr12	39395797	39396237	+	46.7	intron (NM_001173464, intron 1 of 37)	LTR38A1|LTR|ERV1	47103	NM_001173463	55605	Hs.374201	NM_017641	ENSG00000139116	KIF21A	CFEOM1|FEOM1|FEOM3A	kinesin family member 21A	protein-coding
Merged-1-158772693-2	chr1	158772441	158772946	+	46.695	Intergenic	Intergenic	4942	NM_001005278	81442	Hs.554487	NM_001005278	ENSG00000188340	OR6N2	OR1-23	olfactory receptor family 6 subfamily N member 2	protein-coding
Merged-2-21710233-2	chr2	21710004	21710462	+	46.65	non-coding (NR_038837, exon 2 of 3)	non-coding (NR_038837, exon 2 of 3)	419	NR_038837	645949	Hs.456782	NR_038837	ENSG00000229621	LINC01822	-	long intergenic non-protein coding RNA 1822	ncRNA
Merged-3-188197772-2	chr3	188197555	188197990	+	46.635	intron (NM_001167672, intron 1 of 9)	intron (NM_001167672, intron 1 of 9)	-15161	NM_005578	4026	Hs.720220	NM_005578	ENSG00000145012	LPP	-	LIM domain containing preferred translocation partner in lipoma	protein-coding
Merged-11-127253824-2	chr11	127253593	127254056	+	46.605	Intergenic	MIR3|SINE|MIR	-17246	NR_120580	101929497	Hs.737442	NR_120580	ENSG00000273409	LINC02712	-	long intergenic non-protein coding RNA 2712	ncRNA
Merged-2-219709430-2	chr2	219709218	219709643	+	46.6	Intergenic	Intergenic	81800	NM_005070	6508	Hs.1176	NM_005070	ENSG00000114923	SLC4A3	AE3|CAE3/BAE3|SLC2C	solute carrier family 4 member 3	protein-coding
Merged-6-6746710-2	chr6	6746500	6746921	+	46.57	Intergenic	Intergenic	-123884	NR_026970	285780	Hs.655737	NM_173675	ENSG00000216863	LY86-AS1	LY86-AS|LY86AS	LY86 antisense RNA 1	ncRNA
Merged-16-54503175-2	chr16	54502929	54503422	+	46.55	Intergenic	Intergenic	-132476	NR_134923	100996345	Hs.112680	NR_134922	ENSG00000261803	LINC02140	-	long intergenic non-protein coding RNA 2140	ncRNA
Merged-7-91772119-2	chr7	91771876	91772363	+	46.5	Intergenic	Intergenic	108583	NM_001301135	7978	Hs.532216	NM_006980	ENSG00000127989	MTERF1	MTERF	mitochondrial transcription termination factor 1	protein-coding
Merged-5-10577817-2	chr5	10577585	10578049	+	46.33	intron (NM_001164440, intron 1 of 3)	intron (NM_001164440, intron 1 of 3)	13747	NM_001164440	651746	Hs.26039	NM_001164440	ENSG00000164236	ANKRD33B	-	ankyrin repeat domain 33B	protein-coding
Merged-5-122706105-2	chr5	122705905	122706305	+	46.24	intron (NR_109881, intron 4 of 11)	MLT1L|LTR|ERVL-MaLR	24455	NR_109881	101927379	Hs.536399	NR_109881	ENSG00000251538	LINC02201	-	long intergenic non-protein coding RNA 2201	ncRNA
Merged-18-13630100-2	chr18	13629716	13630485	+	46.22	intron (NM_001003675, intron 2 of 2)	intron (NM_001003675, intron 2 of 2)	-11658	NM_001276251	753	Hs.697787	NM_004338	ENSG00000168675	LDLRAD4	C18orf1	low density lipoprotein receptor class A domain containing 4	protein-coding
Merged-4-122052909-2	chr4	122052693	122053125	+	46.125	Intergenic	Intergenic	-100849	NM_001130698	7222	Hs.150981	NM_003305	ENSG00000138741	TRPC3	SCA41|TRP3	transient receptor potential cation channel subfamily C member 3	protein-coding
Merged-1-3292426-2	chr1	3292181	3292671	+	46.115	intron (NM_022114, intron 3 of 16)	intron (NM_022114, intron 3 of 16)	-162239	NM_014448	27237	Hs.87435	NM_014448	ENSG00000130762	ARHGEF16	GEF16|NBR	Rho guanine nucleotide exchange factor 16	protein-coding
Merged-17-29668202-2	chr17	29667995	29668409	+	46.1	intron (NM_033389, intron 8 of 14)	intron (NM_033389, intron 8 of 14)	-46779	NM_032854	84940	Hs.143046	NM_032854	ENSG00000167549	CORO6	-	coronin 6	protein-coding
Merged-1-34663205-2	chr1	34662962	34663448	+	46	Intergenic	MLT2B4|LTR|ERVL	6489	NR_030278	693137		NR_030278	ENSG00000207941	MIR552	MIRN552|hsa-mir-552	microRNA 552	ncRNA
Merged-4-85426537-2	chr4	85426296	85426778	+	45.91	Intergenic	MamSINE1|SINE|tRNA-RTE	-48613	NM_001025616	83478	Hs.444229	NM_031305	ENSG00000138639	ARHGAP24	FILGAP|RC-GAP72|RCGAP72|p73|p73RhoGAP	Rho GTPase activating protein 24	protein-coding
Merged-18-58953919-2	chr18	58953701	58954138	+	45.865	non-coding (NR_148459, exon 8 of 12)	non-coding (NR_148459, exon 8 of 12)	-81760	NR_024021	390858	Hs.716280	NR_024021		OACYLP	ACYL3P	O-acyltransferase like, pseudogene	pseudo
Merged-4-23930874-2	chr4	23930662	23931087	+	45.8	intron (NM_001330752, intron 2 of 13)	intron (NM_001330752, intron 2 of 13)	-40827	NM_013261	10891	Hs.527078	NM_013261	ENSG00000109819	PPARGC1A	LEM6|PGC-1(alpha)|PGC-1alpha|PGC-1v|PGC1|PGC1A|PPARGC1	PPARG coactivator 1 alpha	protein-coding
Merged-1-57103112-2	chr1	57102881	57103344	+	45.73	intron (NM_001365793, intron 4 of 14)	intron (NM_001365793, intron 4 of 14)	-136972	NM_001278544	732	Hs.391835	NM_000066	ENSG00000021852	C8B	C82	complement C8 beta chain	protein-coding
Merged-16-46742999-2	chr16	46742749	46743249	+	45.655	intron (NM_001308301, intron 1 of 11)	intron (NM_001308301, intron 1 of 11)	5345	NM_182493	91807	Hs.130465	NM_182493	ENSG00000140795	MYLK3	MLCK|MLCK2|caMLCK	myosin light chain kinase 3	protein-coding
Merged-13-113216319-2	chr13	113216001	113216638	+	45.65	intron (NM_001008895, intron 2 of 19)	intron (NM_001008895, intron 2 of 19)	6706	NM_001354940	8451	Hs.339735	NM_003589	ENSG00000139842	CUL4A	-	cullin 4A	protein-coding
Merged-15-45200582-2	chr15	45200316	45200848	+	45.64	intron (NM_138356, intron 1 of 7)	intron (NM_138356, intron 1 of 7)	534	NM_138356	90525	Hs.310399	NM_138356	ENSG00000138606	SHF	-	Src homology 2 domain containing F	protein-coding
Merged-7-41274333-2	chr7	41274122	41274545	+	45.635	Intergenic	Intergenic	172729	NR_110832	101928773	Hs.382363	NR_110832	ENSG00000224017	LINC01449	-	long intergenic non-protein coding RNA 1449	ncRNA
Merged-10-35844020-2	chr10	35843746	35844294	+	45.63	Intergenic	Intergenic	65718	NR_110138	102578074		NR_110138	ENSG00000280719	PCAT5	LINC01452|TPCAT-10-36067	prostate cancer associated transcript 5	ncRNA
Merged-16-52580650-2	chr16	52580434	52580866	+	45.625	intron (NR_033920, intron 2 of 3)	MIR|SINE|MIR	26325	NR_033920	643714	Hs.662199	NR_033920	ENSG00000249231	CASC16	LINC00918	cancer susceptibility 16	ncRNA
Merged-12-30968421-2	chr12	30968217	30968626	+	45.59	intron (NM_001370301, intron 2 of 6)	intron (NM_001370301, intron 2 of 6)	41517	NM_001370301	441631	Hs.505141	NM_001080509	ENSG00000110900	TSPAN11	VSSW1971	tetraspanin 11	protein-coding
Merged-15-47946090-2	chr15	47945879	47946301	+	45.585	Intergenic	Intergenic	-99854	NR_120336	101928442	Hs.242804	NR_120336	ENSG00000259572	LINC01491	-	long intergenic non-protein coding RNA 1491	ncRNA
Merged-6-163963213-2	chr6	163962963	163963464	+	45.57	Intergenic	Intergenic	-291729	NR_134620	102724152	Hs.738183	NR_134620		LOC102724152	-	uncharacterized LOC102724152	ncRNA
Merged-10-102620751-2	chr10	102620487	102621016	+	45.54	intron (NM_016169, intron 10 of 11)	intron (NM_016169, intron 10 of 11)	-23744	NR_144321	81603	Hs.336810	NM_030912	ENSG00000171206	TRIM8	GERP|RNF27	tripartite motif containing 8	protein-coding
Merged-12-50604046-2	chr12	50603829	50604263	+	45.49	intron (NM_173602, intron 1 of 37)	intron (NM_173602, intron 1 of 37)	99061	NM_173602	57609	Hs.505516	NM_020849	ENSG00000066084	DIP2B	-	disco interacting protein 2 homolog B	protein-coding
Merged-7-47380134-2	chr7	47379926	47380342	+	45.49	intron (NM_022748, intron 16 of 30)	intron (NM_022748, intron 16 of 30)	84669	NR_145813	109623468		NR_145813		SNORD151	-	small nucleolar RNA, C/D box 151	snoRNA
Merged-4-25088533-2	chr4	25088284	25088782	+	45.445	Intergenic	CpG	-57587	NM_018176	55203	Hs.12488	NM_018176	ENSG00000153012	LGI2	LGIL2	leucine rich repeat LGI family member 2	protein-coding
Merged-12-54248939-2	chr12	54248728	54249151	+	45.39	intron (NM_012117, intron 3 of 4)	intron (NM_012117, intron 3 of 4)	10606	NM_001127322	23468	Hs.349283	NM_012117	ENSG00000094916	CBX5	HEL25|HP1|HP1A	chromobox 5	protein-coding
Merged-20-38109969-2	chr20	38109686	38110252	+	45.25	Intergenic	Intergenic	55301	NM_001323317	7052	Hs.517033	NM_004613	ENSG00000198959	TGM2	TG(C)|TGC	transglutaminase 2	protein-coding
Merged-4-21262328-2	chr4	21262122	21262534	+	45.245	intron (NM_147182, intron 2 of 8)	LTR16A2|LTR|ERVL	41578	NM_147183	80333	Hs.655705	NM_025221	ENSG00000185774	KCNIP4	CALP|KCHIP4	potassium voltage-gated channel interacting protein 4	protein-coding
Merged-10-113001058-2	chr10	113000823	113001293	+	45.135	intron (NM_001367943, intron 4 of 14)	intron (NM_001367943, intron 4 of 14)	-44297	NR_132769	106635520		NR_132769		SNORA87	-	small nucleolar RNA, H/ACA box 87	snoRNA
Merged-3-24539124-2	chr3	24538900	24539349	+	45.125	Intergenic	Intergenic	-43416	NM_001354708	7068	Hs.187861	NM_000461	ENSG00000151090	THRB	C-ERBA-2|C-ERBA-BETA|ERBA2|GRTH|NR1A2|PRTH|THR1|THRB1|THRB2	thyroid hormone receptor beta	protein-coding
Merged-3-69115986-2	chr3	69115771	69116202	+	45.09	intron (NM_001304418, intron 3 of 3)	Kanga1|DNA|TcMar-Tc2	6609	NM_198271	56203	Hs.350621	NM_198271	ENSG00000163380	LMOD3	NEM10	leiomodin 3	protein-coding
Merged-12-57388560-2	chr12	57388359	57388762	+	44.955	intron (NM_001351217, intron 1 of 21)	MER83|LTR|ERV1	42483	NM_001351207	22864	Hs.443673	NM_014925	ENSG00000179912	R3HDM2	CAG6|PR01365	R3H domain containing 2	protein-coding
Merged-14-72869810-2	chr14	72869564	72870056	+	44.93	intron (NM_001280542, intron 1 of 10)	intron (NM_001280542, intron 1 of 10)	22839	NM_001280544	8110	Hs.162868	NM_012074	ENSG00000205683	DPF3	BAF45C|CERD4	double PHD fingers 3	protein-coding
Merged-8-132579600-2	chr8	132579388	132579813	+	44.925	intron (NR_073525, intron 11 of 12)	MER70A|LTR|ERVL	-18121	NR_026684	93668	Hs.545218	NR_026684	ENSG00000253521	HPYR1	HPRG1|LINC00027|NCRNA00027	Helicobacter pylori responsive 1	ncRNA
Merged-4-136081907-2	chr4	136081681	136082133	+	44.85	Intergenic	Intergenic	-168227	NR_103763	100507528	Hs.518987	NR_103762	ENSG00000248330	LINC00613	-	long intergenic non-protein coding RNA 613	ncRNA
Merged-13-110509650-2	chr13	110509380	110509921	+	44.84	intron (NM_001846, intron 47 of 47)	intron (NM_001846, intron 47 of 47)	-1471	NR_046583	100874203	Hs.508716	NR_046583	ENSG00000232814	COL4A2-AS1	-	COL4A2 antisense RNA 1	ncRNA
Merged-20-8522031-2	chr20	8521793	8522270	+	44.84	intron (NM_182734, intron 3 of 32)	intron (NM_182734, intron 3 of 32)	273327	NR_046809	100874337	Hs.662218	NR_046809	ENSG00000225479	PLCB1-IT1	-	PLCB1 intronic transcript 1	ncRNA
Merged-13-21538998-2	chr13	21538768	21539228	+	44.84	intron (NM_152726, intron 4 of 11)	L2|LINE|L2	65172	NM_152726	221154	Hs.412103	NM_152726	ENSG00000165487	MICU2	1110008L20Rik|EFHA1	mitochondrial calcium uptake 2	protein-coding
Merged-17-12731169-2	chr17	12730958	12731380	+	44.8	intron (NM_001146312, intron 5 of 13)	intron (NM_001146312, intron 5 of 13)	-25034	NR_104605	101928418	Hs.620346	NR_104605	ENSG00000227274	LOC101928418	-	uncharacterized LOC101928418	ncRNA
Merged-1-180640715-2	chr1	180640472	180640959	+	44.75	intron (NR_137330, intron 1 of 12)	intron (NR_137330, intron 1 of 12)	8693	NR_137330	9213	Hs.227656	NM_004736	ENSG00000143324	XPR1	IBGC6|SLC53A1|SYG1|X3	xenotropic and polytropic retrovirus receptor 1	protein-coding
Merged-6-36350949-2	chr6	36350721	36351178	+	44.735	Intergenic	LTR67B|LTR|ERVL	-14061	NM_001010903	389384	Hs.162104	NM_001010903	ENSG00000189325	BNIP5	C6orf222	BCL2 interacting protein 5	protein-coding
Merged-19-55157744-2	chr19	55157537	55157951	+	44.72	promoter-TSS (NM_000363)	promoter-TSS (NM_000363)	-12	NM_000363	7137	Hs.709179	NM_000363	ENSG00000129991	TNNI3	CMD1FF|CMD2A|CMH7|RCM1|TNNC1|cTnI	troponin I3, cardiac type	protein-coding
Merged-10-104736206-2	chr10	104735997	104736416	+	44.69	intron (NM_014978, intron 1 of 26)	intron (NM_014978, intron 1 of 26)	-69990	NR_104028	100505890	Hs.348526	NR_104028	ENSG00000226387	SORCS3-AS1	-	SORCS3 antisense RNA 1	ncRNA
Merged-11-114171503-2	chr11	114171298	114171709	+	44.675	intron (NM_001354752, intron 2 of 4)	intron (NM_001354752, intron 2 of 4)	108292	NM_001354752	7704	Hs.591945	NM_006006	ENSG00000109906	ZBTB16	PLZF|ZNF145	zinc finger and BTB domain containing 16	protein-coding
Merged-1-180926423-2	chr1	180926124	180926722	+	44.66	intron (NM_020950, intron 3 of 8)	intron (NM_020950, intron 3 of 8)	13526	NM_020950	57710	Hs.734816	NM_020950	ENSG00000135835	KIAA1614	-	KIAA1614	protein-coding
Merged-16-81223532-2	chr16	81223309	81223756	+	44.575	Intergenic	Intergenic	-3138	NM_052892	114780	Hs.413525	NM_052892	ENSG00000166473	PKD1L2	PC1L2	polycystin 1 like 2 (gene/pseudogene)	protein-coding
Merged-8-17675028-2	chr8	17674825	17675231	+	44.545	intron (NR_156437, intron 7 of 13)	intron (NR_156437, intron 7 of 13)	1473	NM_001330470	57509	Hs.7946	NM_020749	ENSG00000129422	MTUS1	ATBP|ATIP|ATIP3|ICIS|MP44|MTSG1	microtubule associated scaffold protein 1	protein-coding
Merged-16-58575052-2	chr16	58574849	58575255	+	44.355	exon (NM_001265612, exon 15 of 49)	exon (NM_001265612, exon 15 of 49)	-15121	NR_002980	677830	Hs.677515	NR_002980	ENSG00000281910	SNORA50A	ACA50|SNORA50|SNORA76A	small nucleolar RNA, H/ACA box 50A	snoRNA
Merged-2-163655881-2	chr2	163655633	163656130	+	44.35	intron (NM_001321825, intron 1 of 1)	intron (NM_001321825, intron 1 of 1)	80127	NM_001321825	55137	Hs.593650	NM_018086	ENSG00000182263	FIGN	-	fidgetin, microtubule severing factor	protein-coding
Merged-8-26641946-2	chr8	26641744	26642149	+	44.35	intron (NM_001244604, intron 8 of 13)	UCON89|DNA|hAT?	63541	NM_001244604	1808	Hs.593187	NM_001386	ENSG00000092964	DPYSL2	CRMP-2|CRMP2|DHPRP2|DRP-2|DRP2|N2A3|ULIP-2|ULIP2	dihydropyrimidinase like 2	protein-coding
Merged-11-78557191-2	chr11	78556968	78557414	+	44.31	intron (NR_120566, intron 3 of 3)	intron (NR_120566, intron 3 of 3)	17673	NM_024678	79731	Hs.503389	NM_024678	ENSG00000137513	NARS2	DFNB94|SLM5|asnRS	asparaginyl-tRNA synthetase 2, mitochondrial	protein-coding
Merged-7-116949175-2	chr7	116948941	116949410	+	44.3	Intergenic	Intergenic	-4326	NR_161420	7982	Hs.368131	NM_018412	ENSG00000004866	ST7	ETS7q|FAM4A|FAM4A1|HELG|RAY1|SEN4|TSG7	suppression of tumorigenicity 7	protein-coding
Merged-6-90790356-2	chr6	90790148	90790565	+	44.225	Intergenic	Intergenic	-203284	NM_145332	6885	Hs.594838	NM_003188	ENSG00000135341	MAP3K7	CSCF|FMD2|MEKK7|TAK1|TGF1a	mitogen-activated protein kinase kinase kinase 7	protein-coding
Merged-12-109116517-2	chr12	109116300	109116735	+	44.195	promoter-TSS (NM_001093)	promoter-TSS (NM_001093)	-70	NM_001093	32	Hs.234898	NM_001093	ENSG00000076555	ACACB	ACC2|ACCB|HACC275	acetyl-CoA carboxylase beta	protein-coding
Merged-7-116161927-2	chr7	116161658	116162197	+	44.135	Intergenic	L2a|LINE|L2	-48612	NM_015641	26136	Hs.592286	NM_015641	ENSG00000135269	TES	TESS|TESS-2	testin LIM domain protein	protein-coding
Merged-10-3065839-2	chr10	3065626	3066052	+	44.125	non-coding (NR_160682, exon 2 of 2)	non-coding (NR_160682, exon 2 of 2)	1094	NR_160682	101927824		NR_160681		LOC101927824	-	uncharacterized LOC101927824	ncRNA
Merged-2-228059928-2	chr2	228059714	228060142	+	44.1	intron (NM_030623, intron 3 of 10)	MIR|SINE|MIR	121717	NM_030623	80309	Hs.436306	NM_030623	ENSG00000153820	SPHKAP	SKIP	SPHK1 interactor, AKAP domain containing	protein-coding
Merged-2-181305840-2	chr2	181305543	181306138	+	44.08	promoter-TSS (NR_039637)	promoter-TSS (NR_039637)	-188	NR_039637	100616213		NR_039637	ENSG00000266705	MIR4437	mir-4437	microRNA 4437	ncRNA
Merged-11-106022556-2	chr11	106022351	106022762	+	44.06	promoter-TSS (NM_032424)	promoter-TSS (NM_032424)	-269	NM_001318748	84437	Hs.266782	NM_032424	ENSG00000170903	MSANTD4	KIAA1826	Myb/SANT DNA binding domain containing 4 with coiled-coils	protein-coding
Merged-5-129243245-2	chr5	129243034	129243456	+	44.055	Intergenic	Intergenic	145557	NR_039776	100616175		NR_039776	ENSG00000264563	MIR4633	-	microRNA 4633	ncRNA
Merged-1-56355630-2	chr1	56355414	56355847	+	44.055	Intergenic	Intergenic	-59333	NR_147163	105378744	Hs.183974	NR_147163	ENSG00000223956	LINC01767	-	long intergenic non-protein coding RNA 1767	ncRNA
Merged-14-73783600-2	chr14	73783400	73783801	+	44.015	intron (NM_001043318, intron 1 of 11)	intron (NM_001043318, intron 1 of 11)	3608	NM_001043318	91748	Hs.594157	NM_194278	ENSG00000156030	ELMSAN1	C14orf117|C14orf43|LSR68|MIDEAS|c14_5541	ELM2 and Myb/SANT domain containing 1	protein-coding
Merged-18-53568255-2	chr18	53567993	53568517	+	44	promoter-TSS (NR_110798)	promoter-TSS (NR_110798)	-192	NR_110798	102724651	Hs.123442	NR_110798	ENSG00000263438	LINC01919	-	long intergenic non-protein coding RNA 1919	ncRNA
Merged-10-84825310-2	chr10	84824959	84825661	+	43.99	Intergenic	Intergenic	373595	NR_120668	101929624	Hs.588831	NR_120667	ENSG00000237267	LINC01519	-	long intergenic non-protein coding RNA 1519	ncRNA
Merged-19-40640444-2	chr19	40640243	40640646	+	43.95	Intergenic	L1ME3A|LINE|L1	39075	NM_001042545	8425	Hs.466766	NM_003573	ENSG00000090006	LTBP4	ARCL1C|LTBP-4|LTBP4L|LTBP4S	latent transforming growth factor beta binding protein 4	protein-coding
Merged-5-157288519-2	chr5	157288319	157288720	+	43.9	intron (NM_001291721, intron 3 of 29)	intron (NM_001291721, intron 3 of 29)	19195	NM_014376	26999	Hs.519702	NM_014376	ENSG00000055163	CYFIP2	EIEE65|PIR121	cytoplasmic FMR1 interacting protein 2	protein-coding
Merged-16-235511-2	chr16	235295	235727	+	43.855	intron (NM_032039, intron 1 of 12)	intron (NM_032039, intron 1 of 12)	690	NM_032039	83986	Hs.513225	NM_032039	ENSG00000167930	FAM234A	C16orf9|ITFG3|gs19	family with sequence similarity 234 member A	protein-coding
Merged-2-216937054-2	chr2	216936819	216937290	+	43.84	Intergenic	Intergenic	66282	NR_130782	101928327	Hs.350698	NR_130782	ENSG00000223874	LINC01921	-	long intergenic non-protein coding RNA 1921	ncRNA
Merged-20-34907871-2	chr20	34907632	34908110	+	43.825	intron (NM_001076552, intron 2 of 18)	intron (NM_001076552, intron 2 of 18)	31259	NM_018677	55902	Hs.517034	NM_018677	ENSG00000131069	ACSS2	ACAS2|ACECS|ACS|ACSA|dJ1161H23.1	acyl-CoA synthetase short chain family member 2	protein-coding
Merged-6-116558126-2	chr6	116557893	116558359	+	43.81	exon (NM_001256887, exon 4 of 4)	exon (NM_001256887, exon 4 of 4)	4995	NM_001366078	221301	Hs.350750	NM_153036	ENSG00000164451	CALHM4	C6orf78|FAM26D	calcium homeostasis modulator family member 4	protein-coding
Merged-9-91332990-2	chr9	91332773	91333207	+	43.77	intron (NM_001698, intron 3 of 9)	MER72|LTR|ERV1	28934	NM_001698	549	Hs.175905	NM_001698	ENSG00000148090	AUH	-	AU RNA binding methylglutaconyl-CoA hydratase	protein-coding
Merged-16-85466119-2	chr16	85465907	85466331	+	43.7	Intergenic	Intergenic	-145290	NM_001134473	23199	Hs.461647	NM_014615	ENSG00000131149	GSE1	CRHSP24|KIAA0182	Gse1 coiled-coil protein	protein-coding
Merged-10-114685618-2	chr10	114685403	114685833	+	43.7	promoter-TSS (NM_001322882)	promoter-TSS (NM_001322882)	-615	NM_001322882	3983	Hs.438236	NM_002313	ENSG00000099204	ABLIM1	ABLIM|LIMAB1|LIMATIN|abLIM-1	actin binding LIM protein 1	protein-coding
Merged-3-115488262-2	chr3	115488005	115488520	+	43.7	Intergenic	Intergenic	-135248	NM_001130064	2596	Hs.134974	NM_002045	ENSG00000172020	GAP43	B-50|PP46	growth associated protein 43	protein-coding
Merged-22-35313737-2	chr22	35313391	35314083	+	43.655	intron (NR_156428, intron 1 of 13)	intron (NR_156428, intron 1 of 13)	13843	NM_005488	10043	Hs.474705	NM_005488	ENSG00000100284	TOM1	-	target of myb1 membrane trafficking protein	protein-coding
Merged-4-162498376-2	chr4	162498154	162498598	+	43.61	Intergenic	Intergenic	-334342	NM_001128428	56884	Hs.32452	NM_020116	ENSG00000168843	FSTL5	-	follistatin like 5	protein-coding
Merged-1-201170642-2	chr1	201170386	201170898	+	43.5	intron (NM_001288564, intron 1 of 5)	L2b|LINE|L2	940	NM_001288564	252839	Hs.181444	NM_016456	ENSG00000116857	TMEM9	DERM4|TMEM9A	transmembrane protein 9	protein-coding
Merged-9-83266983-2	chr9	83266692	83267274	+	43.45	intron (NM_001244960, intron 13 of 13)	intron (NM_001244960, intron 13 of 13)	285	NM_001244962	257019	Hs.127535	NM_174938	ENSG00000172159	FRMD3	4.1O|EPB41L4O|EPB41LO|P410	FERM domain containing 3	protein-coding
Merged-15-26806343-2	chr15	26806122	26806565	+	43.41	Intergenic	Intergenic	-32580	NM_021912	2562	Hs.302352	NM_000814	ENSG00000166206	GABRB3	ECA5|EIEE43	gamma-aminobutyric acid type A receptor beta3 subunit	protein-coding
Merged-8-100395582-2	chr8	100395355	100395809	+	43.345	Intergenic	Intergenic	12819	NR_039681	100616451		NR_039681	ENSG00000265599	MIR4471	-	microRNA 4471	ncRNA
Merged-1-116335237-2	chr1	116334869	116335606	+	43.33	Intergenic	LTR16A|LTR|ERVL	-38007	NM_000701	476	Hs.371889	NM_000701	ENSG00000163399	ATP1A1	CMT2DD|HOMGSMR2	ATPase Na+/K+ transporting subunit alpha 1	protein-coding
Merged-18-13223736-2	chr18	13223516	13223956	+	43.265	intron (NM_181482, intron 1 of 5)	MIR|SINE|MIR	4976	NM_181482	753	Hs.697787	NM_004338	ENSG00000168675	LDLRAD4	C18orf1	low density lipoprotein receptor class A domain containing 4	protein-coding
Merged-10-122637157-2	chr10	122636945	122637370	+	43.23	exon (NM_007329, exon 51 of 53)	exon (NM_007329, exon 51 of 53)	-35725	NM_001364461	112577516		NM_001364461		LOC112577516	-	carbohydrate-binding protein AQN-1-like	protein-coding
Merged-12-75156153-2	chr12	75155938	75156369	+	43.08	intron (NM_001260499, intron 2 of 3)	intron (NM_001260499, intron 2 of 3)	53595	NM_139136	3747	Hs.27214	NM_139136	ENSG00000166006	KCNC2	KV3.2	potassium voltage-gated channel subfamily C member 2	protein-coding
Merged-1-11790979-2	chr1	11790774	11791185	+	43.05	intron (NM_001330358, intron 11 of 11)	intron (NM_001330358, intron 11 of 11)	-11360	NR_126000	102724659	Hs.737635	NR_126000	ENSG00000177553	LOC102724659	-	uncharacterized LOC102724659	ncRNA
Merged-1-64598146-2	chr1	64597874	64598418	+	43.05	intron (NM_020925, intron 3 of 26)	intron (NM_020925, intron 3 of 26)	18299	NR_039957	100616338		NR_039957	ENSG00000264470	MIR4794	-	microRNA 4794	ncRNA
Merged-12-110109578-2	chr12	110109259	110109898	+	43.05	Intergenic	Intergenic	-14779	NR_144952	28981	Hs.528382	NM_014055	ENSG00000122970	IFT81	CDV-1|CDV-1R|CDV1|CDV1R|DV1|SRTD19	intraflagellar transport 81	protein-coding
Merged-12-48119662-2	chr12	48119322	48120002	+	43.04	intron (NM_001354740, intron 1 of 22)	intron (NM_001354740, intron 1 of 22)	298	NM_000289	5213	Hs.75160	NM_000289	ENSG00000152556	PFKM	ATP-PFK|GSD7|PFK-1|PFK-A|PFK1|PFKA|PFKX|PPP1R122	phosphofructokinase, muscle	protein-coding
Merged-8-17531126-2	chr8	17530919	17531334	+	43.02	intron (NM_001370338, intron 2 of 12)	intron (NM_001370338, intron 2 of 12)	-7651	NM_001164771	6542	Hs.448520	NM_003046	ENSG00000003989	SLC7A2	ATRC2|CAT2|HCAT2	solute carrier family 7 member 2	protein-coding
Merged-2-159650737-2	chr2	159650531	159650944	+	42.925	Intergenic	L1ME1|LINE|L1	-34136	NM_001289975	29994	Hs.470369	NM_013450	ENSG00000123636	BAZ2B	WALp4	bromodomain adjacent to zinc finger domain 2B	protein-coding
Merged-15-78149933-3	chr15	78149434	78150438	+	42.9133	intron (NM_005530, intron 1 of 10)	intron (NM_005530, intron 1 of 10)	574	NM_005530	3419	Hs.591110	NM_005530	ENSG00000166411	IDH3A	-	isocitrate dehydrogenase (NAD(+)) 3 alpha	protein-coding
Merged-19-11157859-2	chr19	11157658	11158060	+	42.82	Intergenic	Intergenic	-2047	NM_182513	147841	Hs.381225	NM_182513	ENSG00000161888	SPC24	SPBC24	SPC24 component of NDC80 kinetochore complex	protein-coding
Merged-5-172261211-2	chr5	172261011	172261412	+	42.82	intron (NM_152277, intron 1 of 2)	intron (NM_152277, intron 1 of 2)	22553	NM_152277	92181	Hs.131570	NM_152277	ENSG00000168246	UBTD2	DCUBP	ubiquitin domain containing 2	protein-coding
Merged-2-106579955-2	chr2	106579699	106580211	+	42.805	Intergenic	Intergenic	92591	NM_001349727	927	Hs.534308	NM_001349727	ENSG00000232001	CD8B2	CD8BP	CD8b2 molecule	protein-coding
Merged-8-29187904-2	chr8	29187677	29188131	+	42.745	intron (NM_015254, intron 5 of 39)	MIR|SINE|MIR	75166	NM_015254	23303	Hs.444767	NM_015254	ENSG00000197892	KIF13B	GAKIN	kinesin family member 13B	protein-coding
Merged-5-113217816-2	chr5	113217595	113218038	+	42.68	intron (NM_001085377, intron 3 of 18)	intron (NM_001085377, intron 3 of 18)	77122	NM_002387	4163	Hs.593171	NM_002387	ENSG00000171444	MCC	MCC1	MCC regulator of WNT signaling pathway	protein-coding
Merged-4-177369861-2	chr4	177369610	177370113	+	42.66	Intergenic	MIR|SINE|MIR	59987	NM_018248	55247	Hs.405467	NM_018248	ENSG00000109674	NEIL3	FGP2|FPG2|NEI3|ZGRF3|hFPG2|hNEI3	nei like DNA glycosylase 3	protein-coding
Merged-22-46686427-2	chr22	46686215	46686640	+	42.635	3' UTR (NM_022766, exon 13 of 13)	3' UTR (NM_022766, exon 13 of 13)	51825	NM_022766	64781	Hs.200668	NM_022766	ENSG00000100422	CERK	LK4|dA59H18.2|dA59H18.3|hCERK	ceramide kinase	protein-coding
Merged-3-189123804-2	chr3	189123581	189124027	+	42.62	Intergenic	Intergenic	-48167	NM_198485	285386	Hs.729544	NM_198485	ENSG00000188001	TPRG1	FAM79B	tumor protein p63 regulated 1	protein-coding
Merged-18-2237901-2	chr18	2237675	2238128	+	42.605	Intergenic	LTR19A|LTR|ERV1	333604	NM_001308401	64863	Hs.126888	NM_022840	ENSG00000101574	METTL4	HsT661	methyltransferase like 4	protein-coding
Merged-17-59401924-2	chr17	59401685	59402164	+	42.58	TTS (NM_001005404)	TTS (NM_001005404)	35841	NR_039882	100616204		NR_039882	ENSG00000263857	MIR4729	-	microRNA 4729	ncRNA
Merged-12-67926237-2	chr12	67926033	67926441	+	42.5	Intergenic	Intergenic	-2998	NR_120456	101927922	Hs.450769	NR_120456	ENSG00000255772	LINC01479	HRAT39	long intergenic non-protein coding RNA 1479	ncRNA
Merged-4-140995213-2	chr4	140995011	140995415	+	42.43	intron (NM_020724, intron 1 of 6)	MER66B|LTR|ERV1	138256	NM_020724	57484	Hs.659104	NM_020724	ENSG00000170153	RNF150	-	ring finger protein 150	protein-coding
Merged-4-64354170-2	chr4	64353956	64354384	+	42.3	intron (NM_001363796, intron 2 of 11)	L2|LINE|L2	55280	NM_001010874	253017	Hs.227752	NM_001010874	ENSG00000205678	TECRL	CPVT3|GPSN2L|SRD5A2L2|TERL	trans-2,3-enoyl-CoA reductase like	protein-coding
Merged-10-95407057-2	chr10	95406854	95407260	+	42.225	intron (NM_001034955, intron 8 of 30)	intron (NM_001034955, intron 8 of 30)	34123	NM_001034957	10580	Hs.38621	NM_006434	ENSG00000095637	SORBS1	CAP|FLAF2|R85FL|SH3D5|SH3P12|SORB1	sorbin and SH3 domain containing 1	protein-coding
Merged-9-132319745-2	chr9	132319356	132320134	+	42.2	intron (NM_001351527, intron 10 of 25)	intron (NM_001351527, intron 10 of 25)	35111	NM_001351527	23064	Hs.460317	NM_015046	ENSG00000107290	SETX	ALS4|AOA2|SCAN2|SCAR1|Sen1|bA479K20.2	senataxin	protein-coding
Merged-9-73445568-2	chr9	73445338	73445798	+	42.2	Intergenic	LTR19A|LTR|ERV1	293703	NM_000700	301	Hs.494173	NM_000700	ENSG00000135046	ANXA1	ANX1|LPC1	annexin A1	protein-coding
Merged-3-42803879-2	chr3	42803634	42804125	+	42.19	intron (NM_001099669, intron 1 of 3)	intron (NM_001099669, intron 1 of 3)	563	NM_001099668	25994	Hs.593134	NM_014056	ENSG00000181061	HIGD1A	HIG1|RCF1a	HIG1 hypoxia inducible domain family member 1A	protein-coding
Merged-15-74157303-2	chr15	74157073	74157533	+	42.14	Intergenic	Intergenic	-16407	NM_005545	3671	Hs.699822	NM_005545	ENSG00000129009	ISLR	HsT17563|Meflin	immunoglobulin superfamily containing leucine rich repeat	protein-coding
Merged-3-48820655-2	chr3	48820434	48820876	+	42.1	intron (NM_001321982, intron 1 of 11)	MIR|SINE|MIR	27219	NM_001321982	5576	Hs.631923	NM_004157	ENSG00000114302	PRKAR2A	PKR2|PRKAR2	protein kinase cAMP-dependent type II regulatory subunit alpha	protein-coding
Merged-4-30837390-2	chr4	30837174	30837607	+	42.05	intron (NM_032457, intron 1 of 2)	intron (NM_032457, intron 1 of 2)	117021	NM_002589	5099	Hs.479439	NM_002589	ENSG00000169851	PCDH7	BH-Pcdh|BHPCDH|PPP1R120	protocadherin 7	protein-coding
Merged-2-15279386-2	chr2	15279182	15279591	+	42.015	intron (NR_052013, intron 42 of 50)	intron (NR_052013, intron 42 of 50)	281948	NM_015909	51594	Hs.467759	NM_015909	ENSG00000151779	NBAS	ILFS2|NAG|SOPH	neuroblastoma amplified sequence	protein-coding
Merged-2-237514676-2	chr2	237514366	237514986	+	42.01	intron (NM_024101, intron 4 of 15)	intron (NM_024101, intron 4 of 15)	3745	NR_106869	102465486		NR_106869	ENSG00000277842	MIR6811	hsa-mir-6811	microRNA 6811	ncRNA
Merged-22-35587568-2	chr22	35587339	35587797	+	41.995	Intergenic	Intergenic	29761	NM_005368	4151	Hs.517586	NM_005368	ENSG00000198125	MB	PVALB|myoglobgin	myoglobin	protein-coding
Merged-10-97150371-2	chr10	97150138	97150604	+	41.955	intron (NM_003061, intron 4 of 36)	intron (NM_003061, intron 4 of 36)	35588	NM_003061	6585	Hs.632082	NM_003061	ENSG00000187122	SLIT1	MEGF4|SLIL1|SLIT-1|SLIT3	slit guidance ligand 1	protein-coding
Merged-1-26914181-2	chr1	26913957	26914405	+	41.95	promoter-TSS (NM_021969)	promoter-TSS (NM_021969)	-206	NM_021969	8431	Hs.427055	NM_021969	ENSG00000131910	NR0B2	SHP|SHP1	nuclear receptor subfamily 0 group B member 2	protein-coding
Merged-3-57450935-2	chr3	57450729	57451141	+	41.935	intron (NM_001366028, intron 25 of 73)	LTR16A1|LTR|ERVL	93409	NM_198564	201625	Hs.201378	NM_178504	ENSG00000174844	DNAH12	DHC3|DLP12|DLP3|DNAH12L|DNAH7L|DNAHC12|DNAHC3|DNHD2|HDHC3|HL-19|HL19	dynein axonemal heavy chain 12	protein-coding
Merged-17-45064897-2	chr17	45064678	45065117	+	41.925	intron (NM_021079, intron 1 of 11)	intron (NM_021079, intron 1 of 11)	3580	NM_021079	4836	Hs.532790	NM_021079	ENSG00000136448	NMT1	NMT	N-myristoyltransferase 1	protein-coding
Merged-8-38871250-2	chr8	38871035	38871465	+	41.825	Intergenic	(CAGAG)n|Simple_repeat|Simple_repeat	-30096	NM_021623	59339	Hs.369123	NM_021623	ENSG00000169499	PLEKHA2	TAPP2	pleckstrin homology domain containing A2	protein-coding
Merged-5-132422823-2	chr5	132422608	132423039	+	41.8	intron (NR_161242, intron 2 of 3)	intron (NR_161242, intron 2 of 3)	11894	NR_161242	441108	Hs.658288	NM_001013717		C5orf56	-	chromosome 5 open reading frame 56	ncRNA
Merged-6-152278193-2	chr6	152277974	152278412	+	41.785	exon (NM_033071, exon 97 of 146)	exon (NM_033071, exon 97 of 146)	-92815	NM_001347701	23345	Hs.12967	NM_015293	ENSG00000131018	SYNE1	8B|ARCA1|C6orf98|CPG2|EDMD4|KASH1|MYNE1|Nesp1|SCAR8|dJ45H2.2	spectrin repeat containing nuclear envelope protein 1	protein-coding
Merged-11-117886006-2	chr11	117885677	117886336	+	41.75	Intergenic	Intergenic	-8576	NM_001164831	53826	Hs.744850	NM_022003	ENSG00000137726	FXYD6	-	FXYD domain containing ion transport regulator 6	protein-coding
Merged-19-18193046-2	chr19	18192844	18193248	+	41.595	promoter-TSS (NM_032683)	promoter-TSS (NM_032683)	-172	NM_032683	84769	Hs.515254	NM_032683	ENSG00000254858	MPV17L2	FKSG24	MPV17 mitochondrial inner membrane protein like 2	protein-coding
Merged-4-158841640-2	chr4	158841433	158841847	+	41.58	intron (NM_001346043, intron 7 of 15)	LTR75|LTR|ERVL	35801	NM_001366843	57600	Hs.652441	NM_020840	ENSG00000052795	FNIP2	FNIPL|MAPO1	folliculin interacting protein 2	protein-coding
Merged-16-68708008-2	chr16	68707758	68708259	+	41.57	Intergenic	Intergenic	-29284	NM_004360	999	Hs.461086	NM_004360	ENSG00000039068	CDH1	Arc-1|BCDS1|CD324|CDHE|ECAD|LCAM|UVO	cadherin 1	protein-coding
Merged-8-133556794-2	chr8	133556565	133557024	+	41.57	intron (NM_003033, intron 1 of 8)	intron (NM_003033, intron 1 of 8)	15093	NM_173344	6482	Hs.374257	NM_003033	ENSG00000008513	ST3GAL1	Gal-NAc6S|SIAT4A|SIATFL|ST3GalA|ST3GalA.1|ST3GalIA|ST3GalIA,1|ST3O	ST3 beta-galactoside alpha-2,3-sialyltransferase 1	protein-coding
Merged-8-22370916-2	chr8	22370707	22371126	+	41.55	intron (NM_001135153, intron 1 of 8)	intron (NM_001135153, intron 1 of 8)	3378	NM_001135153	23516	Hs.491232	NM_015359	ENSG00000104635	SLC39A14	HCIN|HMNDYT2|LZT-Hs4|NET34|ZIP14|cig19	solute carrier family 39 member 14	protein-coding
Merged-16-75452973-2	chr16	75452770	75453176	+	41.545	intron (NM_001304998, intron 1 of 2)	MER58A|DNA|hAT-Charlie	11470	NM_001304997	124491	Hs.487510	NM_145254	ENSG00000166822	TMEM170A	TMEM170	transmembrane protein 170A	protein-coding
Merged-15-38201899-2	chr15	38201699	38202100	+	41.465	Intergenic	MLT1G3|LTR|ERVL-MaLR	-50937	NM_152594	161742	Hs.525781	NM_152594	ENSG00000166068	SPRED1	LGSS|NFLS|PPP1R147|hSpred1|spred-1	sprouty related EVH1 domain containing 1	protein-coding
Merged-15-39419893-2	chr15	39419692	39420094	+	41.46	Intergenic	Intergenic	-161186	NM_003246	7057	Hs.164226	NM_003246	ENSG00000137801	THBS1	THBS|THBS-1|TSP|TSP-1|TSP1	thrombospondin 1	protein-coding
Merged-4-124157867-2	chr4	124157616	124158119	+	41.46	Intergenic	Intergenic	383603	NR_027106	285419	Hs.535763	NR_027105	ENSG00000249464	LINC01091	-	long intergenic non-protein coding RNA 1091	ncRNA
Merged-1-93709044-2	chr1	93708833	93709255	+	41.45	intron (NM_001261408, intron 2 of 13)	intron (NM_001261408, intron 2 of 13)	-27207	NM_003567	8412	Hs.36958	NM_003567	ENSG00000137936	BCAR3	AND-34|NSP2|SH2D3B	BCAR3 adaptor protein, NSP family member	protein-coding
Merged-7-42040108-2	chr7	42039851	42040366	+	41.435	exon (NM_000168, exon 7 of 15)	exon (NM_000168, exon 7 of 15)	197101	NM_000168	2737	Hs.21509	NM_000168	ENSG00000106571	GLI3	ACLS|GCPS|GLI3-190|GLI3FL|PAP-A|PAPA|PAPA1|PAPB|PHS|PPDIV	GLI family zinc finger 3	protein-coding
Merged-11-42976897-2	chr11	42976666	42977128	+	41.4	Intergenic	MIRb|SINE|MIR	292472	NR_033868	399881	Hs.446761	NR_033868	ENSG00000251557	HNRNPKP3	-	heterogeneous nuclear ribonucleoprotein K pseudogene 3	pseudo
Merged-6-56424661-2	chr6	56424377	56424946	+	41.385	Intergenic	Intergenic	-30533	NM_001318752	81578	Hs.47629	NM_030820	ENSG00000124749	COL21A1	COLA1L|FP633	collagen type XXI alpha 1 chain	protein-coding
Merged-4-45034108-2	chr4	45033728	45034489	+	41.375	Intergenic	Intergenic	-307474	NR_073094	132789	Hs.21398	NM_138335	ENSG00000163281	GNPDA2	GNP2|SB52	glucosamine-6-phosphate deaminase 2	protein-coding
Merged-10-97782880-2	chr10	97782630	97783130	+	41.325	Intergenic	MIRb|SINE|MIR	-10881	NM_003015	6425	Hs.279565	NM_003015	ENSG00000120057	SFRP5	SARP3	secreted frizzled related protein 5	protein-coding
Merged-3-59734205-2	chr3	59733982	59734429	+	41.315	Intergenic	Intergenic	-75708	NR_149028	339902	Hs.132446	NR_149028		LOC339902	-	hCG1813818	ncRNA
Merged-10-119079932-2	chr10	119079727	119080138	+	41.295	intron (NM_003750, intron 1 of 21)	intron (NM_003750, intron 1 of 21)	885	NM_003750	8661	Hs.523299	NM_003750	ENSG00000107581	EIF3A	EIF3|EIF3S10|P167|TIF32|eIF3-p170|eIF3-theta|p180|p185	eukaryotic translation initiation factor 3 subunit A	protein-coding
Merged-3-171497704-2	chr3	171497468	171497941	+	41.25	Intergenic	MIR3|SINE|MIR	-37296	NR_027767	23043	Hs.34024	NM_015028	ENSG00000154310	TNIK	MRT54	TRAF2 and NCK interacting kinase	protein-coding
Merged-8-69681883-2	chr8	69681644	69682122	+	41.165	intron (NM_001146009, intron 5 of 7)	intron (NM_001146009, intron 5 of 7)	88983	NR_132437	23213	Hs.409602	NM_015170	ENSG00000137573	SULF1	SULF-1	sulfatase 1	protein-coding
Merged-12-51932456-2	chr12	51932248	51932664	+	41.15	Intergenic	Intergenic	-19243	NM_004302	91	Hs.438918	NM_004302	ENSG00000135503	ACVR1B	ACTRIB|ACVRLK4|ALK4|SKR2	activin A receptor type 1B	protein-coding
Merged-2-63588875-2	chr2	63588615	63589136	+	41.085	promoter-TSS (NM_015910)	promoter-TSS (NM_015910)	-88	NM_001316374	4190	Hs.526521	NM_005917	ENSG00000014641	MDH1	HEL-S-32|MDH-s|MDHA|MGC:1375|MOR2	malate dehydrogenase 1	protein-coding
Merged-3-190150874-2	chr3	190150601	190151148	+	41.08	Intergenic	LTR78|LTR|ERV1	-28437	NM_001134418	55214	Hs.374191	NM_018192	ENSG00000090530	P3H2	LEPREL1|MCVD|MLAT4	prolyl 3-hydroxylase 2	protein-coding
Merged-7-37101047-2	chr7	37100664	37101430	+	41.05	intron (NM_001206480, intron 14 of 21)	intron (NM_001206480, intron 14 of 21)	103251	NR_104120	100861514	Hs.627775	NR_104120	ENSG00000224101	ELMO1-AS1	-	ELMO1 antisense RNA 1	ncRNA
Merged-7-7989308-2	chr7	7989094	7989522	+	41.01	intron (NM_138426, intron 1 of 7)	intron (NM_138426, intron 1 of 7)	20512	NM_138426	113263	Hs.131673	NM_138426	ENSG00000106415	GLCCI1	FAM117C|GCTR|GIG18|TSSN1	glucocorticoid induced 1	protein-coding
Merged-1-234373422-2	chr1	234373178	234373666	+	41	promoter-TSS (NR_125962)	promoter-TSS (NR_125962)	-19	NR_125962	101927765	Hs.596703	NR_125961	ENSG00000231663	COA6-AS1	-	COA6 antisense RNA 1	ncRNA
Merged-16-10332464-2	chr16	10332220	10332708	+	40.885	Intergenic	MER34D|LTR|ERV1	-53597	NR_045816	80063	Hs.513343	NM_024997	ENSG00000166669	ATF7IP2	MCAF2	activating transcription factor 7 interacting protein 2	protein-coding
Merged-7-135200775-2	chr7	135200560	135200990	+	40.86	intron (NM_014149, intron 6 of 14)	intron (NM_014149, intron 6 of 14)	6303	NR_106764	102465254		NR_106764	ENSG00000277138	MIR6509	hsa-mir-6509	microRNA 6509	ncRNA
Merged-1-206664168-2	chr1	206663892	206664444	+	40.85	Intergenic	Intergenic	-20737	NM_032960	9261	Hs.643566	NM_004759	ENSG00000162889	MAPKAPK2	MAPKAP-K2|MK-2|MK2	MAPK activated protein kinase 2	protein-coding
Merged-1-34014446-2	chr1	34014192	34014701	+	40.84	intron (NM_052896, intron 3 of 69)	L2c|LINE|L2	145490	NR_038372	402779	Hs.666207	NR_038372	ENSG00000231163	CSMD2-AS1	-	CSMD2 antisense RNA 1	ncRNA
Merged-6-46486251-2	chr6	46485942	46486560	+	40.835	intron (NM_001251973, intron 1 of 4)	MIRb|SINE|MIR	5072	NM_001251974	10231	Hs.440168	NM_005822	ENSG00000172348	RCAN2	CSP2|DSCR1L1|MCIP2|RCN2|ZAKI-4|ZAKI4	regulator of calcineurin 2	protein-coding
Merged-14-88493625-2	chr14	88493418	88493833	+	40.8	intron (NM_007039, intron 10 of 18)	intron (NM_007039, intron 10 of 18)	61382	NM_007039	11099	Hs.437040	NM_007039	ENSG00000070778	PTPN21	PTPD1|PTPRL10	protein tyrosine phosphatase non-receptor type 21	protein-coding
Merged-21-28256653-2	chr21	28256420	28256887	+	40.745	Intergenic	Intergenic	-27986	NR_126012	101927973	Hs.570414	NR_126012	ENSG00000236532	LINC01695	-	long intergenic non-protein coding RNA 1695	ncRNA
Merged-17-59416335-2	chr17	59416107	59416564	+	40.745	Intergenic	L2a|LINE|L2	50252	NR_039882	100616204		NR_039882	ENSG00000263857	MIR4729	-	microRNA 4729	ncRNA
Merged-18-40878648-2	chr18	40878416	40878881	+	40.675	Intergenic	UCON5|Unknown|Unknown	642029	NR_002838	641516	Hs.116612	NR_002838	ENSG00000267313	KC6	-	keratoconus gene 6	ncRNA
Merged-15-43894151-2	chr15	43893946	43894356	+	40.675	intron (NM_032892, intron 7 of 13)	intron (NM_032892, intron 7 of 13)	-15980	NR_003571	728758	Hs.658099	NR_003571		PIN4P1	-	peptidylprolyl cis/trans isomerase, NIMA-interacting 4 pseudogene 1	pseudo
Merged-3-131811873-2	chr3	131811658	131812089	+	40.675	intron (NM_130808, intron 2 of 15)	MIRb|SINE|MIR	174058	NR_049890	100847040		NR_049890	ENSG00000265859	MIR5704	-	microRNA 5704	ncRNA
Merged-8-99637554-2	chr8	99637343	99637765	+	40.665	intron (NM_017890, intron 33 of 61)	LFSINE_Vert|SINE|tRNA	-100693	NR_030596	100126309		NR_030596	ENSG00000216069	MIR875	MIRN875|hsa-mir-875	microRNA 875	ncRNA
Merged-7-47482467-2	chr7	47482068	47482866	+	40.55	intron (NM_022748, intron 3 of 30)	A-rich|Low_complexity|Low_complexity	-17664	NR_145813	109623468		NR_145813		SNORD151	-	small nucleolar RNA, C/D box 151	snoRNA
Merged-8-41371575-2	chr8	41371362	41371789	+	40.525	Intergenic	L1MEi|LINE|L1	-55080	NR_145746	109616980		NR_145746	ENSG00000238936	SNORD65B	-	small nucleolar RNA, C/D box 65B	snoRNA
Merged-2-66481346-2	chr2	66481084	66481609	+	40.5	intron (NM_002398, intron 7 of 12)	intron (NM_002398, intron 7 of 12)	-41016	NR_046625	100873998	Hs.734698	NR_046625	ENSG00000230749	MEIS1-AS2	MEIS1-AS1	MEIS1 antisense RNA 2	ncRNA
Merged-8-100385171-2	chr8	100384927	100385415	+	40.5	Intergenic	L1MB7|LINE|L1	2408	NR_039681	100616451		NR_039681	ENSG00000265599	MIR4471	-	microRNA 4471	ncRNA
Merged-6-129243627-2	chr6	129243418	129243837	+	40.5	intron (NM_000426, intron 12 of 64)	L3b|LINE|CR1	360486	NM_000426	3908	Hs.200841	NM_000426	ENSG00000196569	LAMA2	LAMM|MDC1A	laminin subunit alpha 2	protein-coding
Merged-5-57663634-2	chr5	57663432	57663837	+	40.5	intron (NR_104668, intron 1 of 2)	intron (NR_104668, intron 1 of 2)	12974	NR_104668	101928505	Hs.119998	NR_104668		LOC101928505	-	uncharacterized LOC101928505	ncRNA
Merged-1-160209841-2	chr1	160209609	160210073	+	40.45	promoter-TSS (NR_123725)	promoter-TSS (NR_123725)	-972	NR_123725	729867	Hs.674191	NR_123725	ENSG00000227741	LOC729867	-	uncharacterized LOC729867	ncRNA
Merged-3-38724308-2	chr3	38724099	38724517	+	40.4	intron (NM_006514, intron 17 of 26)	intron (NM_006514, intron 17 of 26)	69702	NM_006514	6336	Hs.250443	NM_006514	ENSG00000185313	SCN10A	FEPS2|Nav1.8|PN3|SNS|hPN3	sodium voltage-gated channel alpha subunit 10	protein-coding
Merged-2-37506644-2	chr2	37506423	37506865	+	40.395	Intergenic	Intergenic	162014	NM_012413	25797	Hs.79033	NM_012413	ENSG00000115828	QPCT	GCT|QC|sQC	glutaminyl-peptide cyclotransferase	protein-coding
Merged-3-125335364-2	chr3	125335143	125335585	+	40.255	intron (NM_001348436, intron 1 of 8)	MIR|SINE|MIR	21916	NM_001348433	7707	Hs.592591	NM_021964	ENSG00000163848	ZNF148	BERF-1|BFCOL1|GDACCF|HT-BETA|ZBP-89|ZFP148|pHZ-52	zinc finger protein 148	protein-coding
Merged-3-61726012-2	chr3	61725751	61726273	+	40.25	intron (NM_002841, intron 1 of 29)	intron (NM_002841, intron 1 of 29)	164441	NM_002841	5793	Hs.595541	NM_002841	ENSG00000144724	PTPRG	HPTPG|PTPG|R-PTP-GAMMA|RPTPG	protein tyrosine phosphatase receptor type G	protein-coding
Merged-18-55402014-2	chr18	55401771	55402257	+	40.215	promoter-TSS (NM_001330605)	promoter-TSS (NM_001330605)	-326	NM_001330605	6925	Hs.605153	NM_003199	ENSG00000196628	TCF4	E2-2|FECD3|ITF-2|ITF2|PTHS|SEF-2|SEF2|SEF2-1|SEF2-1A|SEF2-1B|SEF2-1D|TCF-4|bHLHb19	transcription factor 4	protein-coding
Merged-2-181468505-2	chr2	181468285	181468726	+	40.17	intron (NM_000885, intron 2 of 27)	L2a|LINE|L2	11119	NM_000885	3676	Hs.72981	NM_000885	ENSG00000115232	ITGA4	CD49D|IA4	integrin subunit alpha 4	protein-coding
Merged-8-50257709-2	chr8	50257499	50257919	+	40.115	intron (NR_135797, intron 2 of 20)	MER85|DNA|PiggyBac	93578	NM_001321778	54212	Hs.584914	NM_018967	ENSG00000147481	SNTG1	G1SYN|SYN4	syntrophin gamma 1	protein-coding
Merged-14-51104573-2	chr14	51104362	51104785	+	40.055	Intergenic	Intergenic	-8869	NM_052978	114088	Hs.654750	NM_015163	ENSG00000100505	TRIM9	RNF91|SPRING	tripartite motif containing 9	protein-coding
Merged-7-134835102-2	chr7	134834841	134835364	+	40.04	intron (NM_033157, intron 1 of 14)	intron (NM_033157, intron 1 of 14)	55468	NM_033157	800	Hs.490203	NM_004342	ENSG00000122786	CALD1	CDM|H-CAD|HCAD|L-CAD|LCAD|NAG22	caldesmon 1	protein-coding
Merged-6-22917568-2	chr6	22917321	22917816	+	40.005	Intergenic	Intergenic	-199644	NR_134613	105374972	Hs.484889	NR_134613		LOC105374972	-	uncharacterized LOC105374972	ncRNA
Merged-8-38013363-2	chr8	38013152	38013575	+	40	Intergenic	LTR76|LTR|ERV1	-17171	NM_004095	1978	Hs.411641	NM_004095	ENSG00000187840	EIF4EBP1	4E-BP1|4EBP1|BP-1|PHAS-I	eukaryotic translation initiation factor 4E binding protein 1	protein-coding
Merged-2-108637468-2	chr2	108637239	108637697	+	39.945	intron (NM_001193484, intron 1 of 9)	intron (NM_001193484, intron 1 of 9)	16217	NM_001193484	3987	Hs.597715	NM_004987	ENSG00000169756	LIMS1	PINCH|PINCH-1|PINCH1	LIM zinc finger domain containing 1	protein-coding
Merged-16-24116546-2	chr16	24116343	24116750	+	39.9	intron (NM_002738, intron 8 of 16)	intron (NM_002738, intron 8 of 16)	-86570	NR_106996	102466247		NR_106996	ENSG00000274466	MIR1273H	hsa-mir-1273h	microRNA 1273h	ncRNA
Merged-2-221178328-2	chr2	221178107	221178549	+	39.9	Intergenic	Intergenic	393976	NM_001363748	2043	Hs.371218	NM_004438	ENSG00000116106	EPHA4	EK8|HEK8|SEK|TYRO1	EPH receptor A4	protein-coding
Merged-15-74954722-2	chr15	74954459	74954986	+	39.88	TTS (NM_017793)	TTS (NM_017793)	2712	NM_017793	54913	Hs.8562	NM_017793	ENSG00000178718	RPP25	-	ribonuclease P and MRP subunit p25	protein-coding
Merged-11-103928941-2	chr11	103928725	103929158	+	39.86	intron (NM_025208, intron 5 of 6)	intron (NM_025208, intron 5 of 6)	79035	NR_039842	100616457		NR_039842	ENSG00000264200	MIR4693	-	microRNA 4693	ncRNA
Merged-16-75087438-2	chr16	75087188	75087688	+	39.84	intron (NM_032268, intron 1 of 4)	intron (NM_032268, intron 1 of 4)	29334	NM_194436	197257	Hs.380929	NM_153486	ENSG00000166816	LDHD	DLACD|DLD	lactate dehydrogenase D	protein-coding
Merged-1-119483983-2	chr1	119483767	119484200	+	39.785	Intergenic	LTR19A|LTR|ERV1	-23220	NM_001328615	3283	Hs.364941	NM_000862	ENSG00000203857	HSD3B1	3BETAHSD|HSD3B|HSDB3|HSDB3A|SDR11E1	hydroxy-delta-5-steroid dehydrogenase, 3 beta- and steroid delta-isomerase 1	protein-coding
Merged-9-98918150-2	chr9	98917940	98918360	+	39.75	Intergenic	MIRc|SINE|MIR	-25757	NM_001855	1306	Hs.409034	NM_001855	ENSG00000204291	COL15A1	-	collagen type XV alpha 1 chain	protein-coding
Merged-11-119323865-2	chr11	119323654	119324077	+	39.745	Intergenic	Intergenic	-6735	NM_006500	4162	Hs.599039	NM_006500	ENSG00000076706	MCAM	CD146|HEMCAM|METCAM|MUC18|MelCAM	melanoma cell adhesion molecule	protein-coding
Merged-2-133993378-2	chr2	133993160	133993596	+	39.705	Intergenic	Intergenic	-126557	NM_001371457
Merged-10-73649169-2	chr10	73648914	73649425	+	39.7	intron (NM_001114133, intron 3 of 3)	intron (NM_001114133, intron 3 of 3)	1871	NM_024875	79933	Hs.645273	NM_024875	ENSG00000166317	SYNPO2L	-	synaptopodin 2 like	protein-coding
Merged-18-45067061-2	chr18	45066797	45067325	+	39.7	3' UTR (NM_015559, exon 6 of 6)	3' UTR (NM_015559, exon 6 of 6)	-96895	NR_036203	100422829		NR_036203	ENSG00000265957	MIR4319	-	microRNA 4319	ncRNA
Merged-6-26285675-2	chr6	26285279	26286071	+	39.695	promoter-TSS (NM_003543)	promoter-TSS (NM_003543)	-176	NM_003543	8365	Hs.591790	NM_003543	ENSG00000158406	HIST1H4H	H4/h|H4FH	histone cluster 1 H4 family member h	protein-coding
Merged-12-32567016-2	chr12	32566776	32567256	+	39.68	intron (NM_001370297, intron 2 of 14)	MER83|LTR|ERV1	32723	NM_001304480	121512	Hs.117835	NM_139241	ENSG00000139132	FGD4	CMT4H|FRABP|ZFYVE6	FYVE, RhoGEF and PH domain containing 4	protein-coding
Merged-11-64870806-2	chr11	64870605	64871008	+	39.65	intron (NM_006795, intron 2 of 4)	intron (NM_006795, intron 2 of 4)	7803	NR_162101	113218486		NR_162101		MIR10392	-	microRNA 10392	ncRNA
Merged-2-164913811-2	chr2	164913600	164914023	+	39.65	intron (NM_001199148, intron 8 of 10)	intron (NM_001199148, intron 8 of 10)	41714	NM_001351537	151258	Hs.658702	NM_173512	ENSG00000169507	SLC38A11	AVT2	solute carrier family 38 member 11	protein-coding
Merged-15-73389747-2	chr15	73389526	73389969	+	39.55	Intergenic	Intergenic	-20789	NM_005477	10021	Hs.86941	NM_005477	ENSG00000138622	HCN4	SSS2	hyperpolarization activated cyclic nucleotide gated potassium channel 4	protein-coding
Merged-12-52925293-2	chr12	52925079	52925507	+	39.55	intron (NM_001256293, intron 1 of 8)	intron (NM_001256293, intron 1 of 8)	1176	NM_001256282	3856	Hs.533782	NM_002273	ENSG00000170421	KRT8	CARD2|CK-8|CK8|CYK8|K2C8|K8|KO	keratin 8	protein-coding
Merged-16-64251832-2	chr16	64251590	64252075	+	39.5	Intergenic	MLT1H|LTR|ERVL-MaLR	870231	NM_001330576	1009	Hs.116471	NM_001797	ENSG00000140937	CDH11	CAD11|CDHOB|ESWS|OB|OSF-4	cadherin 11	protein-coding
Merged-8-92606006-2	chr8	92605795	92606218	+	39.49	intron (NR_125827, intron 3 of 4)	intron (NR_125827, intron 3 of 4)	49488	NR_125827	102724710	Hs.125714	NR_125827	ENSG00000253634	LOC102724710	-	uncharacterized LOC102724710	ncRNA
Merged-5-119359907-2	chr5	119359699	119360116	+	39.485	intron (NM_014350, intron 1 of 1)	intron (NM_014350, intron 1 of 1)	3888	NM_014350	25816	Hs.618488	NM_014350	ENSG00000145779	TNFAIP8	GG2-1|MDC-3.13|NDED|SCC-S2|SCCS2	TNF alpha induced protein 8	protein-coding
Merged-2-74868205-2	chr2	74867980	74868430	+	39.44	intron (NM_000189, intron 3 of 17)	intron (NM_000189, intron 3 of 17)	35550	NM_000189	3099	Hs.406266	NM_000189	ENSG00000159399	HK2	HKII|HXK2	hexokinase 2	protein-coding
Merged-22-17951476-2	chr22	17951229	17951723	+	39.4	intron (NM_015241, intron 1 of 31)	intron (NM_015241, intron 1 of 31)	29485	NR_030378	693233		NR_030378	ENSG00000207780	MIR648	MIRN648|hsa-mir-648	microRNA 648	ncRNA
Merged-15-63000869-2	chr15	63000654	63001085	+	39.35	Intergenic	Intergenic	-41878	NM_001018007	7168	Hs.133892	NM_000366	ENSG00000140416	TPM1	C15orf13|CMD1Y|CMH3|HEL-S-265|HTM-alpha|LVNC9|TMSA	tropomyosin 1	protein-coding
Merged-21-37339308-2	chr21	37339108	37339509	+	39.35	Intergenic	Intergenic	-26265	NM_001396	1859	Hs.368240	NM_001396	ENSG00000157540	DYRK1A	DYRK|DYRK1|HP86|MNB|MNBH|MRD7	dual specificity tyrosine phosphorylation regulated kinase 1A	protein-coding
Merged-10-25531882-2	chr10	25531681	25532083	+	39.33	intron (NM_020752, intron 5 of 10)	MIRb|SINE|MIR	-119830	NR_108069	101929052	Hs.128298	NR_108067	ENSG00000280809	LINC00836	-	long intergenic non-protein coding RNA 836	ncRNA
Merged-10-18073536-2	chr10	18073336	18073737	+	39.315	Intergenic	Intergenic	-62974	NR_038419	100129213	Hs.568816	NR_038419	ENSG00000226083	SLC39A12-AS1	-	SLC39A12 antisense RNA 1	ncRNA
Merged-6-44974734-2	chr6	44974469	44975000	+	39.3	intron (NM_181356, intron 8 of 12)	intron (NM_181356, intron 8 of 12)	223036	NR_030313	693171		NR_030313	ENSG00000207769	MIR586	MIRN586|hsa-mir-586	microRNA 586	ncRNA
Merged-2-30412456-2	chr2	30412211	30412702	+	39.265	Intergenic	Intergenic	-34790	NM_001304445	253558	Hs.468048	NM_182551	ENSG00000172954	LCLAT1	1AGPAT8|AGPAT8|ALCAT1|HSRG1849|LYCAT|UNQ1849	lysocardiolipin acyltransferase 1	protein-coding
Merged-12-29573152-2	chr12	29572924	29573381	+	39.23	intron (NM_001367875, intron 10 of 19)	intron (NM_001367875, intron 10 of 19)	-73459	NM_001353179	341350	Hs.674588	NM_183378	ENSG00000187950	OVCH1	OVCH	ovochymase 1	protein-coding
Merged-7-136033608-2	chr7	136033399	136033818	+	39.2	Intergenic	AmnSINE1|SINE|5S-Deu-L2	-56249	NM_145808	136319	Hs.602015	NM_145808	ENSG00000105887	MTPN	GCDP|V-1	myotrophin	protein-coding
Merged-5-147909867-2	chr5	147909634	147910101	+	39.175	Intergenic	MER91A|DNA|hAT-Tip100	-3329	NM_206966	389336	Hs.660038	NM_206966	ENSG00000178776	C5orf46	SSSP1	chromosome 5 open reading frame 46	protein-coding
Merged-12-59615505-2	chr12	59615299	59615711	+	39.12	intron (NM_001270623, intron 1 of 5)	intron (NM_001270623, intron 1 of 5)	19476	NM_001270623	9194	Hs.88156	NM_004731	ENSG00000118596	SLC16A7	MCT2	solute carrier family 16 member 7	protein-coding
Merged-11-115779456-2	chr11	115779239	115779674	+	39.075	Intergenic	Intergenic	-19256	NR_034148	283143	Hs.130499	NR_034148		LINC00900	-	long intergenic non-protein coding RNA 900	ncRNA
Merged-6-150744740-2	chr6	150744540	150744941	+	39.025	intron (NM_001329803, intron 2 of 13)	intron (NM_001329803, intron 2 of 13)	23641	NM_001329803	57480	Hs.189781	NM_001029884	ENSG00000120278	PLEKHG1	ARHGEF41	pleckstrin homology and RhoGEF domain containing G1	protein-coding
Merged-10-97024285-2	chr10	97024069	97024501	+	38.905	intron (NM_003061, intron 25 of 36)	intron (NM_003061, intron 25 of 36)	-78471	NR_038330	100505540	Hs.568878	NR_038330	ENSG00000234855	SLIT1-AS1	-	SLIT1 antisense RNA 1	ncRNA
Merged-2-164675916-2	chr2	164675670	164676162	+	38.845	intron (NM_001365671, intron 14 of 15)	intron (NM_001365671, intron 14 of 15)	11861	NR_033309	100337591	Hs.664357	NR_033309	ENSG00000206869	SNORA70F	U70F	small nucleolar RNA, H/ACA box 70F	snoRNA
Merged-15-39493917-2	chr15	39493710	39494125	+	38.845	Intergenic	MIRb|SINE|MIR	-87162	NM_003246	7057	Hs.164226	NM_003246	ENSG00000137801	THBS1	THBS|THBS-1|TSP|TSP-1|TSP1	thrombospondin 1	protein-coding
Merged-7-70475077-2	chr7	70474861	70475293	+	38.805	intron (NM_015570, intron 5 of 18)	intron (NM_015570, intron 5 of 18)	-657067	NM_022479	64409	Hs.488591	NM_022479	ENSG00000185274	GALNT17	GALNACT17|GALNT16|GALNT20|GALNTL3|GalNAc-T17|GalNAc-T19|GalNAc-T5L|WBSCR17	polypeptide N-acetylgalactosaminyltransferase 17	protein-coding
Merged-16-87729517-2	chr16	87729302	87729732	+	38.695	intron (NM_001184856, intron 5 of 10)	intron (NM_001184856, intron 5 of 10)	36469	NM_001351938	54758	Hs.123450	NM_017566	ENSG00000104731	KLHDC4	-	kelch domain containing 4	protein-coding
Merged-5-148454739-2	chr5	148454502	148454976	+	38.55	intron (NM_001040169, intron 5 of 5)	MIRc|SINE|MIR	70781	NM_030793	81545	Hs.483772	NM_030793	ENSG00000145868	FBXO38	Fbx38|HMN2D|MOKA|SP329	F-box protein 38	protein-coding
Merged-3-194271365-2	chr3	194271159	194271571	+	38.51	Intergenic	Intergenic	-21212	NR_125403	100505920	Hs.436654	NR_125403	ENSG00000225742	LINC02036	-	long intergenic non-protein coding RNA 2036	ncRNA
Merged-4-79274065-2	chr4	79273837	79274294	+	38.5	intron (NR_038342, intron 4 of 5)	intron (NR_038342, intron 4 of 5)	51996	NM_032693	84779	Hs.676048	NM_032693	ENSG00000156269	NAA11	ARD1B|ARD2|hARD2	N(alpha)-acetyltransferase 11, NatA catalytic subunit	protein-coding
Merged-1-180547177-2	chr1	180546971	180547384	+	38.49	Intergenic	Intergenic	-11797	NR_125716	148756		NR_125716	ENSG00000236719	OVAAL	LINC01131|OVAL	ovarian adenocarcinoma amplified long non-coding RNA	ncRNA
Merged-15-70757854-2	chr15	70757644	70758064	+	38.465	intron (NM_018003, intron 1 of 18)	L1MC5|LINE|L1	5704	NM_018003	55075	Hs.108049	NM_018003	ENSG00000137831	UACA	NUCLING	uveal autoantigen with coiled-coil domains and ankyrin repeats	protein-coding
Merged-12-54295864-2	chr12	54295616	54296112	+	38.45	promoter-TSS (NM_006163)	promoter-TSS (NM_006163)	-85	NM_006163	4778	Hs.75643	NM_006163	ENSG00000123405	NFE2	NF-E2|p45	nuclear factor, erythroid 2	protein-coding
Merged-5-107840146-2	chr5	107839814	107840479	+	38.45	Intergenic	HERV16-int|LTR|ERVL	-169209	NM_001962	1946	Hs.288741	NM_001962	ENSG00000184349	EFNA5	AF1|EFL5|EPLG7|GLC1M|LERK7|RAGS	ephrin A5	protein-coding
Merged-17-4181119-2	chr17	4180917	4181321	+	38.43	intron (NR_047571, intron 15 of 23)	intron (NR_047571, intron 15 of 23)	37422	NM_001254755	124936	Hs.513871	NM_144611	ENSG00000167740	CYB5D2	-	cytochrome b5 domain containing 2	protein-coding
Merged-1-84870796-2	chr1	84870551	84871041	+	38.4	intron (NM_012152, intron 1 of 2)	MIR|SINE|MIR	22410	NM_012152	23566	Hs.527909	NM_012152	ENSG00000171517	LPAR3	EDG7|Edg-7|GPCR|HOFNH30|LP-A3|LPA3|RP4-678I3	lysophosphatidic acid receptor 3	protein-coding
Merged-5-38576575-2	chr5	38576314	38576837	+	38.36	intron (NR_103554, intron 1 of 8)	intron (NR_103554, intron 1 of 8)	18830	NM_002310	3977	Hs.133421	NM_002310	ENSG00000113594	LIFR	CD118|LIF-R|SJS2|STWS|SWS	LIF receptor subunit alpha	protein-coding
Merged-16-54233858-2	chr16	54233653	54234064	+	38.36	Intergenic	Intergenic	37021	NR_126340	100996338	Hs.232014	NR_126340		LINC02169	-	long intergenic non-protein coding RNA 2169	ncRNA
Merged-17-17971401-2	chr17	17971147	17971655	+	38.35	intron (NM_001288787, intron 1 of 13)	MIR3|SINE|MIR	999	NM_001288789	146691	Hs.462379	NM_144678	ENSG00000175662	TOM1L2	-	target of myb1 like 2 membrane trafficking protein	protein-coding
Merged-19-5114937-2	chr19	5114704	5115171	+	38.31	intron (NM_015015, intron 10 of 22)	intron (NM_015015, intron 10 of 22)	145824	NM_001370094	23030	Hs.654816	NM_015015	ENSG00000127663	KDM4B	JMJD2B|TDRD14B	lysine demethylase 4B	protein-coding
Merged-3-69855902-2	chr3	69855579	69856225	+	38.25	intron (NM_001354608, intron 2 of 10)	intron (NM_001354608, intron 2 of 10)	-10322	NM_198177	4286	Hs.166017	NM_000248	ENSG00000187098	MITF	CMM8|COMMAD|MI|WS2|WS2A|bHLHe32	melanocyte inducing transcription factor	protein-coding
Merged-13-38415363-2	chr13	38415132	38415594	+	38.22	Intergenic	Intergenic	65512	NM_001286704	51569	Hs.643655	NM_016617	ENSG00000120686	UFM1	BM-002|C13orf20|HLD14	ubiquitin fold modifier 1	protein-coding
Merged-2-116088510-2	chr2	116088256	116088764	+	38.155	Intergenic	Intergenic	744695	NM_001321913	57628	Hs.580539	NM_020868	ENSG00000175497	DPP10	DPL2|DPPY|DPRP-3|DPRP3	dipeptidyl peptidase like 10	protein-coding
Merged-3-30915949-2	chr3	30915740	30916159	+	38.065	Intergenic	MLT1H1|LTR|ERVL-MaLR	-21288	NM_207359	339896	Hs.657052	NM_207359	ENSG00000144644	GADL1	ADC|CSADC|HuADC|HuCSADC	glutamate decarboxylase like 1	protein-coding
Merged-2-6927370-2	chr2	6927141	6927600	+	38.045	intron (NM_001349184, intron 1 of 8)	intron (NM_001349184, intron 1 of 8)	-5714	NR_146069	9781	Hs.22146	NM_014746	ENSG00000151692	RNF144A	RNF144|UBCE7IP4|hUIP4	ring finger protein 144A	protein-coding
Merged-1-39474984-2	chr1	39474767	39475201	+	38.04	intron (NM_012090, intron 90 of 92)	L2c|LINE|L2	-16652	NM_181809	353500	Hs.472497	NM_181809	ENSG00000183682	BMP8A	-	bone morphogenetic protein 8a	protein-coding
Merged-11-63874749-2	chr11	63874547	63874951	+	37.95	intron (NM_001163296, intron 1 of 16)	intron (NM_001163296, intron 1 of 16)	-13788	NM_017490	2011	Hs.567261	NM_004954	ENSG00000072518	MARK2	EMK-1|EMK1|PAR-1|Par-1b|Par1b	microtubule affinity regulating kinase 2	protein-coding
Merged-6-11217429-2	chr6	11217229	11217629	+	37.9	intron (NM_001142393, intron 2 of 7)	intron (NM_001142393, intron 2 of 7)	15239	NM_182966	4739	Hs.37982	NM_006403	ENSG00000111859	NEDD9	CAS-L|CAS2|CASL|CASS2|HEF1	neural precursor cell expressed, developmentally down-regulated 9	protein-coding
Merged-21-35106502-2	chr21	35106284	35106720	+	37.8	Intergenic	Intergenic	-57204	NM_001754	861	Hs.149261	NM_001754	ENSG00000159216	RUNX1	AML1|AML1-EVI-1|AMLCR1|CBF2alpha|CBFA2|EVI-1|PEBP2aB|PEBP2alpha	RUNX family transcription factor 1	protein-coding
Merged-7-127888719-2	chr7	127888343	127889095	+	37.765	intron (NM_014390, intron 13 of 23)	intron (NM_014390, intron 13 of 23)	-108790	NR_027330	27099	Hs.657377	NM_014411	ENSG00000279078	SND1-IT1	C7orf54|NAG8|NSG-X	SND1 intronic transcript 1	ncRNA
Merged-3-124800689-2	chr3	124800410	124800969	+	37.6	intron (NM_001354766, intron 8 of 13)	intron (NM_001354766, intron 8 of 13)	68250	NR_036088	100422864		NR_036088	ENSG00000265981	MIR544B	-	microRNA 544b	ncRNA
Merged-9-96499577-2	chr9	96499352	96499803	+	37.59	TTS (NM_003671)	TTS (NM_003671)	49408	NM_014282	22927	Hs.494567	NM_014282	ENSG00000130956	HABP4	IHABP-4|IHABP4|Ki-1/57|SERBP1L	hyaluronan binding protein 4	protein-coding
Merged-6-167777942-2	chr6	167777736	167778149	+	37.56	Intergenic	Intergenic	-17587	NR_149041	441179	Hs.192711	NR_149041	ENSG00000269155	LOC441179	-	uncharacterized LOC441179	ncRNA
Merged-5-175687296-2	chr5	175687093	175687499	+	37.55	intron (NM_001367711, intron 2 of 2)	intron (NM_001367711, intron 2 of 2)	29225	NM_001131055	3274	Hs.247885	NM_022304	ENSG00000113749	HRH2	H2R|HH2R	histamine receptor H2	protein-coding
Merged-15-41249897-2	chr15	41249697	41250097	+	37.54	intron (NM_007236, intron 2 of 6)	intron (NM_007236, intron 2 of 6)	18629	NM_007236	11261	Hs.406234	NM_007236	ENSG00000187446	CHP1	CHP|SLC9A1BP|SPAX9|Sid470p|p22|p24	calcineurin like EF-hand protein 1	protein-coding
Merged-9-113609967-2	chr9	113609743	113610191	+	37.535	Intergenic	Intergenic	15838	NM_001276262	5998	Hs.494875	NM_017790	ENSG00000138835	RGS3	C2PA|RGP3	regulator of G protein signaling 3	protein-coding
Merged-20-32286072-2	chr20	32285738	32286407	+	37.485	intron (NM_004798, intron 1 of 8)	intron (NM_004798, intron 1 of 8)	8421	NM_004798	9371	Hs.369670	NM_004798	ENSG00000101350	KIF3B	FLA8|HH0048|KLP-11	kinesin family member 3B	protein-coding
Merged-15-101187932-2	chr15	101187714	101188150	+	37.475	intron (NM_014918, intron 2 of 2)	intron (NM_014918, intron 2 of 2)	64116	NM_014918	22856	Hs.110488	NM_014918	ENSG00000131873	CHSY1	CHSY|CSS1|ChSy-1|TPBS	chondroitin sulfate synthase 1	protein-coding
Merged-1-208431526-2	chr1	208431317	208431735	+	37.46	Intergenic	MIRb|SINE|MIR	-187142	NM_025179	5362	Hs.497626	NM_025179	ENSG00000076356	PLXNA2	OCT|PLXN2	plexin A2	protein-coding
Merged-5-161022275-2	chr5	161021960	161022590	+	37.45	Intergenic	MIRb|SINE|MIR	-83649	NR_027111	285629	Hs.554279	NR_027111	ENSG00000253417	LINC02159	-	long intergenic non-protein coding RNA 2159	ncRNA
Merged-11-44243831-2	chr11	44243613	44244049	+	37.4	intron (NM_207122, intron 13 of 13)	L3|LINE|CR1	66308	NM_021926	60529	Hs.436055	NM_021926	ENSG00000052850	ALX4	CRS5|FND2	ALX homeobox 4	protein-coding
Merged-3-56921857-2	chr3	56921597	56922118	+	37.4	intron (NM_001128615, intron 3 of 12)	intron (NM_001128615, intron 3 of 12)	-5421	NM_001289698	50650	Hs.476402	NM_019555	ENSG00000163947	ARHGEF3	GEF3|STA3|XPLN	Rho guanine nucleotide exchange factor 3	protein-coding
Merged-10-91636092-2	chr10	91635862	91636323	+	37.385	Intergenic	Intergenic	-3021	NM_005398	5507	Hs.303090	NM_005398	ENSG00000119938	PPP1R3C	PPP1R5|PTG	protein phosphatase 1 regulatory subunit 3C	protein-coding
Merged-17-15291874-2	chr17	15291672	15292076	+	37.385	Intergenic	Intergenic	-26548	NM_001330143	5376	Hs.372031	NM_000304	ENSG00000109099	PMP22	CIDP|CMT1A|CMT1E|DSS|GAS-3|GAS3|HMSNIA|HNPP|Sp110	peripheral myelin protein 22	protein-coding
Merged-4-2193488-2	chr4	2193245	2193732	+	37.355	intron (NM_181808, intron 6 of 25)	MIR|SINE|MIR	48633	NM_024511	79441	Hs.665869	NM_024511	ENSG00000214367	HAUS3	C4orf15|IT1|dgt3	HAUS augmin like complex subunit 3	protein-coding
Merged-1-12038935-2	chr1	12038716	12039155	+	37.35	Intergenic	Intergenic	9777	NR_106787	102466982		NR_106787	ENSG00000276869	MIR6729	hsa-mir-6729	microRNA 6729	ncRNA
Merged-19-18365130-2	chr19	18364924	18365337	+	37.33	non-coding (NR_138029, exon 6 of 6)	non-coding (NR_138029, exon 6 of 6)	-21028	NM_004864	9518	Hs.616962	NM_004864	ENSG00000130513	GDF15	GDF-15|MIC-1|MIC1|NAG-1|PDF|PLAB|PTGFB	growth differentiation factor 15	protein-coding
Merged-3-17287458-2	chr3	17287209	17287708	+	37.255	intron (NM_014744, intron 15 of 21)	intron (NM_014744, intron 15 of 21)	354262	NR_037465	100500913		NR_037465	ENSG00000283885	MIR3714	-	microRNA 3714	ncRNA
Merged-3-41089028-2	chr3	41088787	41089269	+	37.25	Intergenic	Intergenic	-110477	NM_001904	1499	Hs.476018	NM_001904	ENSG00000168036	CTNNB1	CTNNB|EVR7|MRD19|NEDSDV|armadillo	catenin beta 1	protein-coding
Merged-13-54637529-2	chr13	54637319	54637739	+	37.15	Intergenic	Intergenic	-325481	NR_031628	100302187		NR_031628	ENSG00000283126	MIR1297	MIRN1297|hsa-mir-1297|mir-1297	microRNA 1297	ncRNA
Merged-1-63698407-2	chr1	63698199	63698616	+	37.12	Intergenic	Intergenic	75191	NM_001172818	5236	Hs.1869	NM_002633	ENSG00000079739	PGM1	CDG1T|GSD14	phosphoglucomutase 1	protein-coding
Merged-11-12556906-2	chr11	12556691	12557122	+	37.095	Intergenic	Intergenic	-117515	NM_021961	7003	Hs.655331	NM_021961	ENSG00000187079	TEAD1	AA|NTEF-1|REF1|TCF-13|TCF13|TEAD-1|TEF-1	TEA domain transcription factor 1	protein-coding
Merged-X-64187141-2	chrX	64186936	64187346	+	37.095	3' UTR (NM_152424, exon 2 of 2)	3' UTR (NM_152424, exon 2 of 2)	18567	NM_152424	139285	Hs.314225	NM_152424	ENSG00000184675	AMER1	FAM123B|OSCS|WTX	APC membrane recruitment protein 1	protein-coding
Merged-3-52015663-2	chr3	52015444	52015883	+	37.085	Intergenic	Intergenic	-19768	NM_000992	6159	Hs.425125	NM_000992	ENSG00000162244	RPL29	HIP|HUMRPL29|L29|RPL29P10|RPL29_3_370	ribosomal protein L29	protein-coding
Merged-21-39332285-2	chr21	39332051	39332519	+	37.06	Intergenic	LTR36|LTR|ERV1	16578	NR_046655	100874093	Hs.588102	NR_046655	ENSG00000238141	BRWD1-AS1	-	BRWD1 antisense RNA 1	ncRNA
Merged-3-52452869-2	chr3	52452537	52453202	+	37.05	intron (NM_003280, intron 1 of 5)	intron (NM_003280, intron 1 of 5)	1172	NM_003280	7134	Hs.118845	NM_003280	ENSG00000114854	TNNC1	CMD1Z|CMH13|TN-C|TNC|TNNC	troponin C1, slow skeletal and cardiac type	protein-coding
Merged-19-38278210-2	chr19	38277988	38278433	+	37.04	intron (NM_001166103, intron 1 of 5)	intron (NM_001166103, intron 1 of 5)	13637	NM_001166103	10653	Hs.31439	NM_021102	ENSG00000167642	SPINT2	DIAR3|HAI-2|HAI2|Kop|PB	serine peptidase inhibitor, Kunitz type 2	protein-coding
Merged-9-130575754-2	chr9	130575543	130575966	+	37.04	Intergenic	Intergenic	3740	NR_027440	100272217	Hs.601255	NR_027440		LOC100272217	-	uncharacterized LOC100272217	ncRNA
Merged-3-188290732-2	chr3	188290526	188290939	+	37.015	intron (NM_005578, intron 2 of 10)	intron (NM_005578, intron 2 of 10)	65327	NM_001167671	4026	Hs.720220	NM_005578	ENSG00000145012	LPP	-	LIM domain containing preferred translocation partner in lipoma	protein-coding
Merged-18-35610963-2	chr18	35610709	35611217	+	36.975	Intergenic	Charlie1b|DNA|hAT-Charlie	19226	NR_039771	100616257		NR_039771	ENSG00000283514	MIR3975	-	microRNA 3975	ncRNA
Merged-2-41391143-2	chr2	41390922	41391365	+	36.95	Intergenic	Intergenic	-486412	NR_033996	388942	Hs.631883	NR_033996	ENSG00000214691	LINC01913	-	long intergenic non-protein coding RNA 1913	ncRNA
Merged-1-221565903-2	chr1	221565686	221566121	+	36.945	Intergenic	Intergenic	170997	NR_111939	11221	Hs.497822	NM_007207	ENSG00000143507	DUSP10	MKP-5|MKP5	dual specificity phosphatase 10	protein-coding
Merged-18-36327035-2	chr18	36326797	36327273	+	36.925	intron (NM_001281740, intron 1 of 28)	intron (NM_001281740, intron 1 of 28)	29322	NM_001281739	80206	Hs.436636	NM_025135	ENSG00000134775	FHOD3	FHOS2|Formactin2	formin homology 2 domain containing 3	protein-coding
Merged-11-111992656-2	chr11	111992435	111992877	+	36.92	intron (NM_001037954, intron 11 of 19)	intron (NM_001037954, intron 11 of 19)	15347	NM_033425	85458	Hs.655626	NM_033425	ENSG00000150764	DIXDC1	CCD1	DIX domain containing 1	protein-coding
Merged-3-71531344-2	chr3	71531090	71531598	+	36.875	intron (NR_146142, intron 2 of 19)	intron (NR_146142, intron 2 of 19)	10745	NR_031697	100302112		NR_031697	ENSG00000221264	MIR1284	MIRN1284|hsa-mir-1284|mir-1284	microRNA 1284	ncRNA
Merged-15-58528245-2	chr15	58528031	58528459	+	36.785	intron (NM_000236, intron 1 of 8)	intron (NM_000236, intron 1 of 8)	-29510	NR_120338	101928694	Hs.655781	NR_120338	ENSG00000259293	LIPC-AS1	-	LIPC antisense RNA 1	ncRNA
Merged-15-91802275-2	chr15	91802049	91802501	+	36.785	Intergenic	Intergenic	-51433	NM_013272	28232	Hs.311187	NM_013272	ENSG00000176463	SLCO3A1	OATP-D|OATP-RP3|OATP3A1|OATPD|OATPRP3|SLC21A11	solute carrier organic anion transporter family member 3A1	protein-coding
Merged-15-67178774-2	chr15	67178393	67179156	+	36.75	intron (NM_001145103, intron 5 of 8)	intron (NM_001145103, intron 5 of 8)	12619	NM_001145104	4088	Hs.727986	NM_005902	ENSG00000166949	SMAD3	HSPC193|HsT17436|JV15-2|LDS1C|LDS3|MADH3	SMAD family member 3	protein-coding
Merged-21-45432116-2	chr21	45431890	45432343	+	36.74	intron (NM_130445, intron 2 of 42)	intron (NM_130445, intron 2 of 42)	-7046	NR_027498	378832	Hs.517353	NM_199175	ENSG00000183535	COL18A1-AS1	C21orf123|NCRNA00175|PRED80	COL18A1 antisense RNA 1	ncRNA
Merged-5-76868163-2	chr5	76867957	76868370	+	36.685	intron (NM_130772, intron 1 of 4)	intron (NM_130772, intron 1 of 4)	18149	NM_130772	170591	Hs.482563	NM_130772	ENSG00000171643	S100Z	Gm625|S100-zeta	S100 calcium binding protein Z	protein-coding
Merged-2-190980094-2	chr2	190979865	190980324	+	36.68	intron (NM_007315, intron 19 of 24)	intron (NM_007315, intron 19 of 24)	34156	NM_007315	6772	Hs.642990	NM_007315	ENSG00000115415	STAT1	CANDF7|IMD31A|IMD31B|IMD31C|ISGF-3|STAT91	signal transducer and activator of transcription 1	protein-coding
Merged-17-48892971-2	chr17	48892698	48893245	+	36.625	intron (NM_005175, intron 1 of 4)	intron (NM_005175, intron 1 of 4)	184	NM_005175	516	Hs.80986	NM_005175	ENSG00000159199	ATP5MC1	ATP5A|ATP5G|ATP5G1	ATP synthase membrane subunit c locus 1	protein-coding
Merged-9-126805297-2	chr9	126805043	126805552	+	36.58	intron (NM_001135776, intron 1 of 1)	CpG	257	NM_014007	23099	Hs.355581	NM_014007	ENSG00000169155	ZBTB43	ZBTB22B|ZNF-X|ZNF297B	zinc finger and BTB domain containing 43	protein-coding
Merged-7-117124745-2	chr7	117124533	117124958	+	36.56	intron (NR_161419, intron 3 of 15)	MIR|SINE|MIR	20847	NR_109981	93654	Hs.628891	NR_002331	ENSG00000226367	ST7-AS2	ST7AS2|ST7OT2	ST7 antisense RNA 2	ncRNA
Merged-3-73255903-2	chr3	73255660	73256146	+	36.55	Intergenic	Intergenic	178092	NM_001303142	23024	Hs.660347	NM_015009	ENSG00000121440	PDZRN3	LNX3|SEMACAP3|SEMCAP3	PDZ domain containing ring finger 3	protein-coding
Merged-3-121601413-2	chr3	121601175	121601652	+	36.55	intron (NM_016298, intron 1 of 3)	intron (NM_016298, intron 1 of 3)	8034	NM_016298	51725	Hs.272564	NM_016298	ENSG00000163833	FBXO40	FBX40	F-box protein 40	protein-coding
Merged-12-103795077-2	chr12	103794851	103795303	+	36.5	intron (NM_001031701, intron 6 of 13)	intron (NM_001031701, intron 6 of 13)	46157	NM_001031701	51559	Hs.48428	NM_016575	ENSG00000111696	NT5DC3	TU12B1-TY|TU12B1TY	5'-nucleotidase domain containing 3	protein-coding
Merged-12-64659305-2	chr12	64659075	64659535	+	36.495	intron (NR_040718, intron 1 of 3)	intron (NR_040718, intron 1 of 3)	-36700	NR_037515	100500856		NR_037515	ENSG00000266016	MIR548Z	-	microRNA 548z	ncRNA
Merged-15-35705743-2	chr15	35705526	35705960	+	36.46	intron (NR_038251, intron 1 of 2)	intron (NR_038251, intron 1 of 2)	159548	NR_038251	100507466	Hs.536420	NR_038251	ENSG00000248079	DPH6-DT	ATPBD4-AS1|DPH6-AS1	DPH6 divergent transcript	ncRNA
Merged-10-98461248-2	chr10	98460972	98461525	+	36.45	intron (NM_021828, intron 11 of 11)	intron (NM_021828, intron 11 of 11)	-14285	NM_001311345	3257	Hs.404568	NM_000195	ENSG00000107521	HPS1	BLOC3S1|HPS	HPS1 biogenesis of lysosomal organelles complex 3 subunit 1	protein-coding
Merged-15-41284589-2	chr15	41284325	41284854	+	36.445	promoter-TSS (NR_152821)	promoter-TSS (NR_152821)	599	NR_152822	729082	Hs.380164	NR_026757	ENSG00000247556	OIP5-AS1	cyrano|linc-OIP5	OIP5 antisense RNA 1	ncRNA
Merged-10-29058002-2	chr10	29057739	29058265	+	36.4	Intergenic	Intergenic	211594	NM_001278522	283080		NM_001278522		C10orf126	bA492M23.1	chromosome 10 open reading frame 126	protein-coding
Merged-7-48643800-2	chr7	48643487	48644113	+	36.4	intron (NM_152701, intron 60 of 61)	intron (NM_152701, intron 60 of 61)	-280747	NM_152627	168448	Hs.567757	NM_152627	ENSG00000218305	CDC14C	CDC14B2|CDC14Bretro	cell division cycle 14C	protein-coding
Merged-8-133981897-2	chr8	133981686	133982109	+	36.38	Intergenic	MIRb|SINE|MIR	95401	NR_125424	101927822	Hs.129114	NR_125424	ENSG00000253593	LOC101927822	-	uncharacterized LOC101927822	ncRNA
Merged-4-337645-2	chr4	337364	337926	+	36.375	promoter-TSS (NM_001348279)	promoter-TSS (NM_001348279)	-169	NM_003441	7700	Hs.654355	NM_003441	ENSG00000131127	ZNF141	D4S90|pHZ-44	zinc finger protein 141	protein-coding
Merged-2-137135020-2	chr2	137134817	137135224	+	36.36	intron (NM_001316349, intron 5 of 27)	MIRb|SINE|MIR	369475	NM_001316349	80731	Hs.68533	NM_001080427	ENSG00000144229	THSD7B	-	thrombospondin type 1 domain containing 7B	protein-coding
Merged-15-70154569-2	chr15	70154367	70154771	+	36.315	Intergenic	Intergenic	-56652	NM_020908	7090	Hs.287362	NM_005078	ENSG00000140332	TLE3	ESG|ESG3|GRG3|HsT18976	TLE family member 3, transcriptional corepressor	protein-coding
Merged-5-15577313-2	chr5	15577090	15577537	+	36.28	intron (NM_001278317, intron 1 of 3)	intron (NM_001278317, intron 1 of 3)	37689	NR_109945	101929472	Hs.662664	NR_109945		CTD-2350J17.1	-	uncharacterized LOC101929472	ncRNA
Merged-4-151957226-2	chr4	151957018	151957435	+	36.26	Intergenic	Intergenic	-143527	NR_121628	100996286	Hs.322462	NR_121627	ENSG00000245954	LINC02273	-	long intergenic non-protein coding RNA 2273	ncRNA
Merged-1-180117287-2	chr1	180116936	180117639	+	36.255	Intergenic	MER70C|LTR|ERVL	-37546	NM_001004128	5768	Hs.719176	NM_002826	ENSG00000116260	QSOX1	Q6|QSCN6	quiescin sulfhydryl oxidase 1	protein-coding
Merged-20-6502381-2	chr20	6502165	6502597	+	36.225	intron (NR_109953, intron 3 of 3)	intron (NR_109953, intron 3 of 3)	75649	NR_109953	101929244	Hs.542488	NR_109953	ENSG00000229876	CASC20	-	cancer susceptibility 20	ncRNA
Merged-22-17980728-2	chr22	17980513	17980944	+	36.165	TTS (NR_030378)	TTS (NR_030378)	233	NR_030378	693233		NR_030378	ENSG00000207780	MIR648	MIRN648|hsa-mir-648	microRNA 648	ncRNA
Merged-X-4805793-2	chrX	4805586	4806000	+	36.1	Intergenic	LTR76|LTR|ERV1	-172221	NR_110390	101928201	Hs.586488	NR_110390	ENSG00000236513	LOC101928201	-	uncharacterized LOC101928201	ncRNA
Merged-2-189613232-2	chr2	189612996	189613469	+	36.05	Intergenic	Intergenic	-32421	NM_014585	30061	Hs.643005	NM_014585	ENSG00000138449	SLC40A1	FPN1|HFE4|IREG1|MST079|MSTP079|MTP1|SLC11A3	solute carrier family 40 member 1	protein-coding
Merged-7-108586058-2	chr7	108585833	108586283	+	36.05	Intergenic	L2a|LINE|L2	16184	NM_012328	4189	Hs.732494	NM_012328	ENSG00000128590	DNAJB9	ERdj4|MDG-1|MDG1|MST049|MSTP049	DnaJ heat shock protein family (Hsp40) member B9	protein-coding
Merged-11-117705092-2	chr11	117704823	117705361	+	36.015	intron (NM_020693, intron 3 of 32)	Tigger19a|DNA|TcMar-Tigger	92124	NM_020693	57453	Hs.659513	NM_020693	ENSG00000177103	DSCAML1	DSCAM2	DS cell adhesion molecule like 1	protein-coding
Merged-19-5799448-2	chr19	5799247	5799649	+	36.01	Intergenic	CpG	-8285	NM_001161619	56931	Hs.284297	NM_020175	ENSG00000141994	DUS3L	DUS3	dihydrouridine synthase 3 like	protein-coding
Merged-9-132684115-2	chr9	132683858	132684372	+	36.005	intron (NR_133925, intron 4 of 5)	L2a|LINE|L2	13651	NM_012204	9329	Hs.22302	NM_012204	ENSG00000125484	GTF3C4	KAT12|TF3C-delta|TFIII90|TFIIIC290|TFIIIC90|TFIIICDELTA	general transcription factor IIIC subunit 4	protein-coding
Merged-11-13012574-2	chr11	13012365	13012784	+	36	TTS (NM_001080521)	TTS (NM_001080521)	3258	NM_001080521	644943	Hs.134650	NM_001080521	ENSG00000189431	RASSF10	-	Ras association domain family member 10	protein-coding
Merged-14-55122734-2	chr14	55122440	55123028	+	35.95	Intergenic	Intergenic	-6518	NM_002306	3958	Hs.531081	NM_002306	ENSG00000131981	LGALS3	CBP35|GAL3|GALBP|GALIG|L31|LGALS2|MAC2	galectin 3	protein-coding
Merged-12-122910153-2	chr12	122909953	122910354	+	35.91	Intergenic	Intergenic	-14029	NM_024667	79720	Hs.507162	NM_024667	ENSG00000139722	VPS37B	-	VPS37B subunit of ESCRT-I	protein-coding
Merged-17-17551575-2	chr17	17551348	17551803	+	35.9	intron (NM_148173, intron 2 of 6)	intron (NM_148173, intron 2 of 6)	25921	NM_148173	10400	Hs.714193	NM_007169	ENSG00000133027	PEMT	PEAMT|PEMPT|PEMT2|PLMT|PNMT	phosphatidylethanolamine N-methyltransferase	protein-coding
Merged-3-55897702-2	chr3	55897466	55897939	+	35.86	intron (NR_132749, intron 12 of 17)	intron (NR_132749, intron 12 of 17)	-45108	NR_037502	100500875		NR_037502	ENSG00000264013	MIR3938	-	microRNA 3938	ncRNA
Merged-8-134734924-2	chr8	134734716	134735133	+	35.85	Intergenic	Intergenic	-21893	NM_001174157	57623	Hs.446172	NM_020863	ENSG00000066827	ZFAT	AITD3|ZFAT1|ZNF406	zinc finger and AT-hook domain containing	protein-coding
Merged-2-56103601-2	chr2	56103295	56103908	+	35.745	Intergenic	L2a|LINE|L2	-13219	NR_135590	101927165	Hs.679803	NR_135590		LINC01813	-	long intergenic non-protein coding RNA 1813	ncRNA
Merged-3-159604514-2	chr3	159604282	159604747	+	35.745	intron (NM_001197108, intron 1 of 6)	L2b|LINE|L2	164098	NR_121669	100874433	Hs.601476	NR_121669		IQCJ-SCHIP1-AS1	uaz98	IQCJ-SCHIP1 readthrough antisense RNA 1	ncRNA
Merged-18-40431704-2	chr18	40431494	40431915	+	35.635	Intergenic	Intergenic	365418	NR_110791	101927900	Hs.385522	NR_110791	ENSG00000261715	LINC01477	-	long intergenic non-protein coding RNA 1477	ncRNA
Merged-17-44587477-2	chr17	44587268	44587687	+	35.605	Intergenic	Intergenic	29993	NM_001466	2535	Hs.142912	NM_001466	ENSG00000180340	FZD2	Fz2|OMOD2|fz-2|fzE2|hFz2	frizzled class receptor 2	protein-coding
Merged-1-33009776-2	chr1	33009572	33009981	+	35.57	non-coding (NR_134976, exon 6 of 6)	non-coding (NR_134976, exon 6 of 6)	27107	NM_013411	204	Hs.470907	NM_001625	ENSG00000004455	AK2	ADK2	adenylate kinase 2	protein-coding
Merged-2-29074753-2	chr2	29074493	29075014	+	35.545	promoter-TSS (NM_001029883)	promoter-TSS (NM_001029883)	-230	NM_001029883	388939	Hs.354243	NM_001029883	ENSG00000179270	PCARE	C2orf71|RP54	photoreceptor cilium actin regulator	protein-coding
Merged-1-70819487-2	chr1	70819280	70819694	+	35.53	Intergenic	Intergenic	113034	NR_125938	101927244	Hs.568660	NR_125938	ENSG00000229051	LINC01788	-	long intergenic non-protein coding RNA 1788	ncRNA
Merged-12-89326901-2	chr12	89326652	89327151	+	35.475	Intergenic	Intergenic	25600	NM_022652	1848	Hs.298654	NM_001946	ENSG00000139318	DUSP6	HH19|MKP3|PYST1	dual specificity phosphatase 6	protein-coding
Merged-12-114704378-2	chr12	114704167	114704590	+	35.475	Intergenic	Intergenic	-20203	NM_005996	6926	Hs.744016	NM_005996	ENSG00000135111	TBX3	TBX3-ISO|UMS|XHL	T-box transcription factor 3	protein-coding
Merged-15-43764069-2	chr15	43763770	43764369	+	35.46	intron (NM_005313, intron 5 of 12)	L2|LINE|L2	12897	NM_025165	80237	Hs.706346	NM_025165	ENSG00000128886	ELL3	-	elongation factor for RNA polymerase II 3	protein-coding
Merged-15-65185651-2	chr15	65185435	65185868	+	35.42	promoter-TSS (NR_133680)	promoter-TSS (NR_133680)	-309	NR_133680	10845	Hs.113823	NM_006660	ENSG00000166855	CLPX	EPP2	caseinolytic mitochondrial matrix peptidase chaperone subunit	protein-coding
Merged-13-34207551-2	chr13	34207340	34207762	+	35.375	Intergenic	MLT1G|LTR|ERVL-MaLR	-140492	NR_146542	105370158		NR_146542		LINC02343	-	long intergenic non-protein coding RNA 2343	ncRNA
Merged-14-25987564-2	chr14	25987353	25987775	+	35.375	Intergenic	Intergenic	565866	NM_001366398	4857	Hs.31588	NM_002515	ENSG00000139910	NOVA1	Nova-1	NOVA alternative splicing regulator 1	protein-coding
Merged-12-95173862-2	chr12	95173636	95174089	+	35.35	intron (NM_018351, intron 2 of 20)	intron (NM_018351, intron 2 of 20)	43605	NM_018351	55785	Hs.506381	NM_018351	ENSG00000180263	FGD6	ZFYVE24	FYVE, RhoGEF and PH domain containing 6	protein-coding
Merged-11-14184767-2	chr11	14184561	14184974	+	35.35	intron (NM_006108, intron 6 of 15)	intron (NM_006108, intron 6 of 15)	173718	NM_001177315	22800	Hs.502004	NM_012250	ENSG00000133818	RRAS2	TC21	RAS related 2	protein-coding
Merged-20-38084574-2	chr20	38084372	38084777	+	35.34	intron (NM_021215, intron 6 of 6)	intron (NM_021215, intron 6 of 6)	50828	NM_021215	58490	Hs.278839	NM_021215	ENSG00000101413	RPRD1B	C20orf77|CREPT|K-H|Kub5-Hera|NET60|dJ1057B20.2	regulation of nuclear pre-mRNA domain containing 1B	protein-coding
Merged-3-81717049-2	chr3	81716833	81717265	+	35.3	intron (NM_000158, intron 1 of 15)	intron (NM_000158, intron 1 of 15)	44596	NM_000158	2632	Hs.436062	NM_000158	ENSG00000114480	GBE1	APBD|GBE|GSD4	1,4-alpha-glucan branching enzyme 1	protein-coding
Merged-1-220674121-2	chr1	220673917	220674325	+	35.25	Intergenic	LTR55|LTR|ERVL?	-16242	NM_024709	79762	Hs.519839	NM_024709	ENSG00000162817	C1orf115	-	chromosome 1 open reading frame 115	protein-coding
Merged-3-184598211-2	chr3	184597845	184598577	+	35.215	Intergenic	Intergenic	36426	NM_004443	2049	Hs.2913	NM_004443	ENSG00000182580	EPHB3	EK2|ETK2|HEK2|TYRO6	EPH receptor B3	protein-coding
Merged-17-1947642-2	chr17	1947276	1948008	+	35.21	intron (NM_178568, intron 1 of 1)	intron (NM_178568, intron 1 of 1)	-70074	NR_135642	105371485	Hs.655867	NR_135642	ENSG00000228133	LOC105371485	-	uncharacterized LOC105371485	ncRNA
Merged-6-87102401-2	chr6	87102196	87102606	+	35.2	Intergenic	MLT1F2|LTR|ERVL-MaLR	-7295	NM_001252383	1081	Hs.119689	NM_000735	ENSG00000135346	CGA	CG-ALPHA|FSHA|GPA1|GPHA1|GPHa|HCG|LHA|TSHA	glycoprotein hormones, alpha polypeptide	protein-coding
Merged-11-78802288-2	chr11	78802052	78802525	+	35.185	intron (NM_001098816, intron 15 of 33)	MIR|SINE|MIR	-227424	NM_001243251	79731	Hs.503389	NM_024678	ENSG00000137513	NARS2	DFNB94|SLM5|asnRS	asparaginyl-tRNA synthetase 2, mitochondrial	protein-coding
Merged-5-169286651-2	chr5	169286390	169286912	+	35.175	intron (NM_003062, intron 1 of 35)	MIR3|SINE|MIR	14488	NM_001271946	6586	Hs.552087	NM_003062	ENSG00000184347	SLIT3	MEGF5|SLIL2|SLIT1|Slit-3|slit2	slit guidance ligand 3	protein-coding
Merged-15-67142565-2	chr15	67142359	67142772	+	35.14	intron (NM_001145103, intron 1 of 8)	intron (NM_001145103, intron 1 of 8)	4544	NM_001145103	4088	Hs.727986	NM_005902	ENSG00000166949	SMAD3	HSPC193|HsT17436|JV15-2|LDS1C|LDS3|MADH3	SMAD family member 3	protein-coding
Merged-2-20074120-2	chr2	20073903	20074338	+	35.105	Intergenic	LTR76|LTR|ERV1	-22492	NM_014713	9741	Hs.467807	NM_014713	ENSG00000068697	LAPTM4A	HUMORF13|LAPTM4|MBNT|Mtrp	lysosomal protein transmembrane 4 alpha	protein-coding
Merged-3-152430738-2	chr3	152430501	152430975	+	35.1	intron (NM_207295, intron 2 of 7)	intron (NM_207295, intron 2 of 7)	-89748	NR_132656	645843	Hs.632562	NM_001123228	ENSG00000221962	TMEM14EP	TMEM14E	transmembrane protein 14E, pseudogene	pseudo
Merged-6-158797528-2	chr6	158797327	158797730	+	35.1	intron (NM_003379, intron 1 of 12)	intron (NM_003379, intron 1 of 12)	-20451	NR_102425	101409257	Hs.571207	NR_102425	ENSG00000233893	EZR-AS1	-	EZR antisense RNA 1	ncRNA
Merged-6-4848910-2	chr6	4848698	4849122	+	35.06	intron (NM_001143970, intron 1 of 6)	intron (NM_001143970, intron 1 of 6)	12812	NM_001143970	9425	Hs.269092	NM_004824	ENSG00000153046	CDYL	CDYL1	chromodomain Y like	protein-coding
Merged-13-39350794-2	chr13	39350557	39351031	+	35.045	intron (NM_005780, intron 3 of 3)	intron (NM_005780, intron 3 of 3)	252399	NM_005780	10186	Hs.507798	NM_005780	ENSG00000183722	LHFPL6	LHFP	LHFPL tetraspan subfamily member 6	protein-coding
Merged-19-39480703-2	chr19	39480491	39480916	+	35.03	promoter-TSS (NM_001329559)	promoter-TSS (NM_001329559)	-135	NM_001001563	92609	Hs.590956	NM_001001563	ENSG00000105197	TIMM50	MGCA9|TIM50|TIM50L	translocase of inner mitochondrial membrane 50	protein-coding
Merged-10-59315631-2	chr10	59315405	59315858	+	35.03	intron (NM_001347852, intron 4 of 12)	MER20B|DNA|hAT-Charlie	46918	NM_198215	220965	Hs.607594	NM_198215	ENSG00000148541	FAM13C	FAM13C1	family with sequence similarity 13 member C	protein-coding
Merged-7-3981541-2	chr7	3981331	3981751	+	34.985	intron (NM_152744, intron 13 of 44)	Tigger1|DNA|TcMar-Tigger	-148144	NM_001079653	221935	Hs.653013	NM_152744	ENSG00000146555	SDK1	-	sidekick cell adhesion molecule 1	protein-coding
Merged-6-43937343-2	chr6	43936955	43937732	+	34.95	non-coding (NR_024478, exon 2 of 2)	non-coding (NR_024478, exon 2 of 2)	46315	NR_024478	100132354	Hs.376232	NR_024478		LINC01512	HI-LNC77	long intergenic non-protein coding RNA 1512	ncRNA
Merged-13-86883089-2	chr13	86882868	86883311	+	34.95	Intergenic	LTR53|LTR|ERVL	-28831	NR_132371	106144533	Hs.525107	NR_132371		LINC00430	-	long intergenic non-protein coding RNA 430	ncRNA
Merged-8-140693685-2	chr8	140693471	140693899	+	34.875	intron (NR_148037, intron 28 of 34)	intron (NR_148037, intron 28 of 34)	24884	NM_001352750	5747	Hs.395482	NM_005607	ENSG00000169398	PTK2	FADK|FAK|FAK1|FRNK|PPP1R71|p125FAK|pp125FAK	protein tyrosine kinase 2	protein-coding
Merged-9-14906859-2	chr9	14906658	14907061	+	34.845	intron (NM_001370065, intron 1 of 7)	intron (NM_001370065, intron 1 of 7)	3569	NR_163241	158326	Hs.50850	NM_144966	ENSG00000164946	FREM1	BNAR|C9orf143|C9orf145|C9orf154|MOTA|TILRR|TRIGNO2	FRAS1 related extracellular matrix 1	protein-coding
Merged-18-55748477-2	chr18	55748140	55748815	+	34.83	Intergenic	Intergenic	31944	NR_145453	100132501	Hs.634003	NR_145452		LINC01415	TCONS_00026208	long intergenic non-protein coding RNA 1415	ncRNA
Merged-17-4600676-2	chr17	4600384	4600969	+	34.805	intron (NM_001114974, intron 7 of 7)	intron (NM_001114974, intron 7 of 7)	-9773	NR_145431	400568	Hs.434312	NR_145431	ENSG00000261863	LINC01996	-	long intergenic non-protein coding RNA 1996	ncRNA
Merged-5-152422282-2	chr5	152422066	152422498	+	34.8	Intergenic	L2b|LINE|L2	-17003	NM_020167	56923	Hs.731911	NM_020167	ENSG00000132911	NMUR2	FM-4|FM4|NMU-R2|NMU2R|TGR-1|TGR1	neuromedin U receptor 2	protein-coding
Merged-2-37020447-2	chr2	37020199	37020695	+	34.8	intron (NM_019024, intron 25 of 35)	intron (NM_019024, intron 25 of 35)	-53911	NM_003162	6801	Hs.127486	NM_003162	ENSG00000115808	STRN	PPP2R6A|SG2NA|STRN1	striatin	protein-coding
Merged-14-50333235-2	chr14	50333021	50333450	+	34.8	intron (NM_001282236, intron 8 of 8)	MER41B|LTR|ERV1	20911	NM_001003805	27109	Hs.438489	NM_015684	ENSG00000125375	DMAC2L	ATP5S|ATPW|FB|HSU79253	distal membrane arm assembly complex 2 like	protein-coding
Merged-1-40863699-2	chr1	40863478	40863921	+	34.8	Intergenic	MIRc|SINE|MIR	-1336	NM_133467	163732	Hs.355820	NM_133467	ENSG00000179862	CITED4	-	Cbp/p300 interacting transactivator with Glu/Asp rich carboxy-terminal domain 4	protein-coding
Merged-11-12201385-2	chr11	12201148	12201622	+	34.75	intron (NR_144420, intron 3 of 27)	intron (NR_144420, intron 3 of 27)	37702	NR_106739	102466906		NR_106739	ENSG00000275373	MIR6124	hsa-mir-6124	microRNA 6124	ncRNA
Merged-4-78336574-2	chr4	78336350	78336798	+	34.745	intron (NM_001166133, intron 19 of 41)	intron (NM_001166133, intron 19 of 41)	47589	NR_145782	109623453		NR_145782		SNORD161	-	small nucleolar RNA, C/D box 161	snoRNA
Merged-17-50332397-2	chr17	50332158	50332637	+	34.72	Intergenic	Intergenic	-13729	NM_022167	64132	Hs.463416	NM_022167	ENSG00000015532	XYLT2	PXYLT2|SOS|XT-II|XT2|xylT-II	xylosyltransferase 2	protein-coding
Merged-10-92475610-2	chr10	92475384	92475836	+	34.685	intron (NR_136399, intron 17 of 25)	intron (NR_136399, intron 17 of 25)	22151	NM_001322797	3416	Hs.500546	NM_004969	ENSG00000119912	IDE	INSULYSIN	insulin degrading enzyme	protein-coding
Merged-3-64761052-2	chr3	64760817	64761288	+	34.64	intron (NR_038264, intron 1 of 5)	intron (NR_038264, intron 1 of 5)	-73052	NM_001318781	56999	Hs.656071	NM_182920	ENSG00000163638	ADAMTS9	-	ADAM metallopeptidase with thrombospondin type 1 motif 9	protein-coding
Merged-6-96897647-2	chr6	96897401	96897893	+	34.575	promoter-TSS (NM_001323258)	promoter-TSS (NM_001323258)	244	NM_014165	29078	Hs.512144	NM_014165	ENSG00000123545	NDUFAF4	C6orf66|HRPAP20|HSPC125|MC1DN15|My013|bA22L21.1	NADH:ubiquinone oxidoreductase complex assembly factor 4	protein-coding
Merged-14-102150961-2	chr14	102150720	102151203	+	34.55	intron (NM_001353659, intron 1 of 1)	L2c|LINE|L2	11064	NM_001353659	91833	Hs.36859	NM_144574	ENSG00000140153	WDR20	DMR	WD repeat domain 20	protein-coding
Merged-5-80192746-2	chr5	80192478	80193015	+	34.545	intron (NR_126061, intron 2 of 13)	intron (NR_126061, intron 2 of 13)	63302	NM_001174071	256987	Hs.288232	NM_178276	ENSG00000164300	SERINC5	C5orf12|TPO1	serine incorporator 5	protein-coding
Merged-6-18303750-2	chr6	18303550	18303951	+	34.52	Intergenic	MIR3|SINE|MIR	-39220	NM_003472	7913	Hs.484813	NM_003472	ENSG00000124795	DEK	D6S231E	DEK proto-oncogene	protein-coding
Merged-9-35996760-2	chr9	35996559	35996962	+	34.5	Intergenic	Intergenic	-38606	NM_019897	56656	Hs.553540	NM_019897	ENSG00000278889	OR2S2	OR37A|OST715	olfactory receptor family 2 subfamily S member 2 (gene/pseudogene)	protein-coding
Merged-13-68481417-2	chr13	68481216	68481619	+	34.455	Intergenic	MER85|DNA|PiggyBac	403908	NR_038878	338862		NR_038878	ENSG00000281778	LINC00550	-	long intergenic non-protein coding RNA 550	ncRNA
Merged-8-123644267-2	chr8	123644060	123644474	+	34.45	TTS (NM_001081675)	TTS (NM_001081675)	9534	NM_001081675	340359	Hs.450252	NM_001081675	ENSG00000175946	KLHL38	C8ORFK36	kelch like family member 38	protein-coding
Merged-6-4600116-2	chr6	4599915	4600318	+	34.44	Intergenic	L1MB3|LINE|L1	-10449	NR_122107	497048	Hs.591355	NM_001011540	ENSG00000205444	KU-MEL-3	-	uncharacterized LOC497048	ncRNA
Merged-3-37771619-2	chr3	37771388	37771850	+	34.435	intron (NR_110531, intron 3 of 3)	MIR3|SINE|MIR	90161	NR_110531	101928153	Hs.657314	NR_110531	ENSG00000235257	ITGA9-AS1	-	ITGA9 antisense RNA 1	ncRNA
Merged-10-3710432-2	chr10	3710228	3710637	+	34.42	intron (NR_131187, intron 1 of 1)	intron (NR_131187, intron 1 of 1)	74777	NM_001300	1316	Hs.4055	NM_001300	ENSG00000067082	KLF6	BCD1|CBA1|COPEB|CPBP|GBF|PAC1|ST12|ZF9	Kruppel like factor 6	protein-coding
Merged-15-98729858-2	chr15	98729598	98730119	+	34.42	intron (NM_000875, intron 2 of 20)	intron (NM_000875, intron 2 of 20)	-54568	NR_039864	100616432		NR_039864	ENSG00000264480	MIR4714	-	microRNA 4714	ncRNA
Merged-11-73555851-2	chr11	73555642	73556060	+	34.415	intron (NM_001286051, intron 1 of 5)	intron (NM_001286051, intron 1 of 5)	42261	NM_015159	23201	Hs.475334	NM_015159	ENSG00000054965	FAM168A	KIAA0280|TCRP1	family with sequence similarity 168 member A	protein-coding
Merged-20-16327689-2	chr20	16327430	16327948	+	34.4	intron (NM_024704, intron 24 of 25)	intron (NM_024704, intron 24 of 25)	245759	NM_024704	55614	Hs.101774	NM_024704	ENSG00000089177	KIF16B	C20orf23|KISC20ORF|SNX23	kinesin family member 16B	protein-coding
Merged-2-46847376-2	chr2	46847165	46847587	+	34.4	intron (NR_024452, intron 1 of 2)	intron (NR_024452, intron 1 of 2)	19512	NR_024452	100134259	Hs.114449	NR_024452	ENSG00000239332	LINC01119	-	long intergenic non-protein coding RNA 1119	ncRNA
Merged-3-30198311-2	chr3	30198025	30198598	+	34.39	Intergenic	Intergenic	-264155	NR_046556	100873977	Hs.581453	NR_046556	ENSG00000235593	RBMS3-AS1	-	RBMS3 antisense RNA 1	ncRNA
Merged-11-19173423-2	chr11	19173192	19173654	+	34.32	intron (NM_019028, intron 16 of 16)	intron (NM_019028, intron 16 of 16)	28560	NM_003476	8048	Hs.83577	NM_003476	ENSG00000129170	CSRP3	CLP|CMD1M|CMH12|CRP3|LMO4|MLP	cysteine and glycine rich protein 3	protein-coding
Merged-4-158173004-2	chr4	158172719	158173289	+	34.315	promoter-TSS (NM_001128424)	promoter-TSS (NM_001128424)	21	NM_001031700	51313	Hs.567498	NM_016613	ENSG00000164125	GASK1B	AD021|AD036|C4orf18|ENED|FAM198B	golgi associated kinase 1B	protein-coding
Merged-1-185317548-2	chr1	185317290	185317807	+	34.315	promoter-TSS (NM_006469)	promoter-TSS (NM_006469)	-305	NM_006469	10625	Hs.497183	NM_006469	ENSG00000116679	IVNS1ABP	ARA3|FLARA3|HSPC068|KLHL39|ND1|NS-1|NS1-BP|NS1BP	influenza virus NS1A binding protein	protein-coding
Merged-3-193782441-2	chr3	193782229	193782654	+	34.3	Intergenic	Intergenic	61568	NR_146718	105374285	Hs.552531	NR_146718		LINC02038	-	long intergenic non-protein coding RNA 2038	ncRNA
Merged-8-133551816-2	chr8	133551609	133552023	+	34.3	intron (NM_003033, intron 1 of 8)	MIR|SINE|MIR	20071	NM_173344	6482	Hs.374257	NM_003033	ENSG00000008513	ST3GAL1	Gal-NAc6S|SIAT4A|SIATFL|ST3GalA|ST3GalA.1|ST3GalIA|ST3GalIA,1|ST3O	ST3 beta-galactoside alpha-2,3-sialyltransferase 1	protein-coding
Merged-12-62900757-2	chr12	62900517	62900998	+	34.28	intron (NM_020700, intron 1 of 9)	MIR|SINE|MIR	34393	NM_020700	57460	Hs.435479	NM_020700	ENSG00000111110	PPM1H	ARHCL1|NERPP-2C|URCC2	protein phosphatase, Mg2+/Mn2+ dependent 1H	protein-coding
Merged-2-4412915-2	chr2	4412692	4413138	+	34.25	Intergenic	L2a|LINE|L2	243307	NR_034134	727982	Hs.444391	NR_034134	ENSG00000231532	LINC01249	-	long intergenic non-protein coding RNA 1249	ncRNA
Merged-7-122858562-2	chr7	122858357	122858767	+	34.205	intron (NM_001167940, intron 1 of 29)	intron (NM_001167940, intron 1 of 29)	27898	NM_001363400	93664	Hs.649459	NM_017954	ENSG00000081803	CADPS2	CAPS2	calcium dependent secretion activator 2	protein-coding
Merged-5-112271027-2	chr5	112270823	112271232	+	34.18	intron (NM_001347887, intron 4 of 23)	L3|LINE|CR1	42744	NR_110559	101927023	Hs.571002	NR_110559	ENSG00000251076	LOC101927023	-	uncharacterized LOC101927023	ncRNA
Merged-6-104614638-2	chr6	104614433	104614844	+	34.175	Intergenic	Intergenic	244908	NM_001321083	57531	Hs.434340	NM_020771	ENSG00000085382	HACE1	SPPRS	HECT domain and ankyrin repeat containing E3 ubiquitin protein ligase 1	protein-coding
Merged-7-75711800-2	chr7	75711585	75712015	+	34.15	intron (NM_005338, intron 1 of 30)	intron (NM_005338, intron 1 of 30)	27141	NM_005338	3092	Hs.329266	NM_005338	ENSG00000127946	HIP1	HIP-I|ILWEQ|SHON|SHONbeta|SHONgamma	huntingtin interacting protein 1	protein-coding
Merged-10-50605502-2	chr10	50605270	50605735	+	34.15	intron (NM_147156, intron 1 of 10)	intron (NM_147156, intron 1 of 10)	18454	NM_147156	259230	Hs.654698	NM_147156	ENSG00000198964	SGMS1	MOB|MOB1|SMS1|TMEM23|hmob33	sphingomyelin synthase 1	protein-coding
Merged-6-55353129-2	chr6	55352914	55353345	+	34.11	intron (NM_207410, intron 5 of 8)	L2a|LINE|L2	25660	NM_207410	389400	Hs.526967	NM_207410	ENSG00000187871	GFRAL	C6orf144|GRAL|UNQ9356|bA360D14.1	GDNF family receptor alpha like	protein-coding
Merged-12-103800357-2	chr12	103800112	103800602	+	34.1	intron (NM_001031701, intron 4 of 13)	intron (NM_001031701, intron 4 of 13)	40877	NM_001031701	51559	Hs.48428	NM_016575	ENSG00000111696	NT5DC3	TU12B1-TY|TU12B1TY	5'-nucleotidase domain containing 3	protein-coding
Merged-10-50550533-2	chr10	50550333	50550734	+	34.1	intron (NM_147156, intron 2 of 10)	intron (NM_147156, intron 2 of 10)	73423	NM_147156	259230	Hs.654698	NM_147156	ENSG00000198964	SGMS1	MOB|MOB1|SMS1|TMEM23|hmob33	sphingomyelin synthase 1	protein-coding
Merged-5-113197892-2	chr5	113197647	113198137	+	34.095	intron (NM_001085377, intron 3 of 18)	intron (NM_001085377, intron 3 of 18)	97046	NM_002387	4163	Hs.593171	NM_002387	ENSG00000171444	MCC	MCC1	MCC regulator of WNT signaling pathway	protein-coding
Merged-5-164753648-2	chr5	164753412	164753885	+	34.09	Intergenic	Intergenic	283369	NR_105065	102546299	Hs.437730	NR_105065	ENSG00000241956	LOC102546299	-	uncharacterized LOC102546299	ncRNA
Merged-3-32584816-2	chr3	32584612	32585020	+	34.05	Intergenic	Intergenic	-13892	NM_001329135	51143	Hs.529495	NM_016141	ENSG00000144635	DYNC1LI1	DLC-A|DNCLI1|LIC1	dynein cytoplasmic 1 light intermediate chain 1	protein-coding
Merged-7-27835624-2	chr7	27835406	27835842	+	34.025	intron (NM_175061, intron 4 of 4)	intron (NM_175061, intron 4 of 4)	95529	NM_001079864	8887	Hs.34576	NM_006024	ENSG00000106052	TAX1BP1	CALCOCO3|T6BP|TXBP151	Tax1 binding protein 1	protein-coding
Merged-22-41597856-2	chr22	41597581	41598131	+	34.015	TTS (NM_015704)	TTS (NM_015704)	-8016	NM_002676	5372	Hs.75835	NM_002676	ENSG00000100417	PMM1	PMM 1|PMMH-22|Sec53	phosphomannomutase 1	protein-coding
Merged-6-17629750-2	chr6	17629533	17629967	+	34	intron (NM_005124, intron 17 of 21)	L1ME4b|LINE|L1	29448	NM_016255	51439	Hs.95260	NM_016255	ENSG00000137414	FAM8A1	AHCP	family with sequence similarity 8 member A1	protein-coding
Merged-16-64437886-2	chr16	64437667	64438105	+	33.95	Intergenic	Intergenic	684177	NM_001330576	1009	Hs.116471	NM_001797	ENSG00000140937	CDH11	CAD11|CDHOB|ESWS|OB|OSF-4	cadherin 11	protein-coding
Merged-2-207091306-2	chr2	207091032	207091581	+	33.92	intron (NR_073108, intron 3 of 4)	intron (NR_073108, intron 3 of 4)	18767	NR_036227	100423036		NR_036227	ENSG00000253008	MIR2355	mir-2355	microRNA 2355	ncRNA
Merged-1-208083546-2	chr1	208083298	208083794	+	33.9	intron (NM_025179, intron 10 of 31)	intron (NM_025179, intron 10 of 31)	160838	NM_025179	5362	Hs.497626	NM_025179	ENSG00000076356	PLXNA2	OCT|PLXN2	plexin A2	protein-coding
Merged-1-110477235-2	chr1	110477023	110477448	+	33.89	Intergenic	MIRb|SINE|MIR	-3531	NR_003599	643160	Hs.532720	NR_003599	ENSG00000240194	CYMP	-	chymosin pseudogene	pseudo
Merged-2-18843050-2	chr2	18842829	18843271	+	33.85	Intergenic	Intergenic	183921	NR_135287	400945	Hs.502854	NR_135287	ENSG00000236204	LINC01376	-	long intergenic non-protein coding RNA 1376	ncRNA
Merged-7-20408014-2	chr7	20407792	20408237	+	33.82	intron (NM_002214, intron 12 of 13)	intron (NM_002214, intron 12 of 13)	-76252	NR_110119	101927811	Hs.285724	NR_110119	ENSG00000271133	LOC101927811	-	uncharacterized LOC101927811	ncRNA
Merged-17-62950308-2	chr17	62950046	62950570	+	33.8	Intergenic	Intergenic	6093	NR_030363	693218		NR_030363	ENSG00000207552	MIR633	MIRN633|hsa-mir-633	microRNA 633	ncRNA
Merged-5-154800807-2	chr5	154800562	154801052	+	33.76	intron (NM_001367714, intron 11 of 19)	intron (NM_001367714, intron 11 of 19)	-28651	NR_039667	100616306		NR_039667	ENSG00000263361	MIR378H	-	microRNA 378h	ncRNA
Merged-15-57533377-2	chr15	57533079	57533676	+	33.735	intron (NM_032866, intron 14 of 18)	intron (NM_032866, intron 14 of 18)	-58527	NR_104367	145781	Hs.437256	NM_001018090	ENSG00000137878	GCOM1	GRINL1A|Gcom2|MYZAP|MYZAP-POLR2M|gcom	GRINL1A complex locus 1	protein-coding
Merged-2-50551909-2	chr2	50551535	50552283	+	33.7	intron (NM_001330093, intron 9 of 22)	intron (NM_001330093, intron 9 of 22)	144353	NR_130470	103504737		NR_130470	ENSG00000216191	MIR8485	hsa-mir-8485	microRNA 8485	ncRNA
Merged-7-28978105-2	chr7	28977886	28978324	+	33.695	Intergenic	ERVL-E-int|LTR|ERVL	-1862	NR_038965	100506497	Hs.586328	NR_038965	ENSG00000272568	LOC100506497	-	uncharacterized LOC100506497	ncRNA
Merged-1-204625151-2	chr1	204624911	204625391	+	33.675	intron (NM_201630, intron 1 of 1)	intron (NM_201630, intron 1 of 1)	60587	NM_201630	10446	Hs.26312	NM_006338	ENSG00000170382	LRRN2	FIGLER7|GAC1|LRANK1|LRRN5	leucine rich repeat neuronal 2	protein-coding
Merged-12-120381972-2	chr12	120381749	120382196	+	33.665	Intergenic	Chap1_Mam|DNA|hAT-Charlie	-12808	NM_002442	4440	Hs.158311	NM_002442	ENSG00000135097	MSI1	-	musashi RNA binding protein 1	protein-coding
Merged-16-69865846-2	chr16	69865631	69866062	+	33.615	intron (NM_001270453, intron 3 of 20)	MER72|LTR|ERV1	27109	NM_001270453	11060	Hs.408458	NM_007014	ENSG00000198373	WWP2	AIP2|WWp2-like	WW domain containing E3 ubiquitin protein ligase 2	protein-coding
Merged-5-172660253-2	chr5	172660017	172660490	+	33.59	intron (NM_001308177, intron 1 of 3)	intron (NM_001308177, intron 1 of 3)	-1912	NR_049799	100847029		NR_049799	ENSG00000265160	MIR5003	-	microRNA 5003	ncRNA
Merged-12-109523051-2	chr12	109522850	109523252	+	33.575	intron (NM_130466, intron 21 of 27)	intron (NM_130466, intron 21 of 27)	45417	NM_130466	89910	Hs.374067	NM_130466	ENSG00000151148	UBE3B	BPIDS|KOS	ubiquitin protein ligase E3B	protein-coding
Merged-18-4704998-2	chr18	4704753	4705244	+	33.555	Intergenic	Intergenic	-249691	NM_004746	9229	Hs.594640	NM_004746	ENSG00000170579	DLGAP1	DAP-1|DAP-1-ALPHA|DAP-1-BETA|DAP1|DLGAP1A|DLGAP1B|GKAP|SAPAP1	DLG associated protein 1	protein-coding
Merged-7-129805429-2	chr7	129805200	129805659	+	33.55	Intergenic	Intergenic	-30415	NR_029615	406959		NR_029615	ENSG00000207691	MIR183	MIRN183|miR-183|miRNA183	microRNA 183	ncRNA
Merged-14-54606470-2	chr14	54606208	54606732	+	33.55	intron (NM_015589, intron 1 of 11)	intron (NM_015589, intron 1 of 11)	38858	NM_015589	23034	Hs.98259	NM_015589	ENSG00000020577	SAMD4A	SAMD4|SMAUG|SMAUG1|SMG|SMGA	sterile alpha motif domain containing 4A	protein-coding
Merged-6-8441682-2	chr6	8441444	8441920	+	33.505	intron (NR_038980, intron 2 of 4)	intron (NR_038980, intron 2 of 4)	6059	NR_038979	100506207	Hs.311049	NR_038979	ENSG00000285219	LOC100506207	-	uncharacterized LOC100506207	ncRNA
Merged-10-100245984-2	chr10	100245750	100246218	+	33.45	intron (NM_001303404, intron 8 of 12)	intron (NM_001303404, intron 8 of 12)	-8682	NR_002954	677800	Hs.662165	NR_002954	ENSG00000212464	SNORA12	U108	small nucleolar RNA, H/ACA box 12	snoRNA
Merged-15-41966256-2	chr15	41966055	41966457	+	33.435	intron (NM_139265, intron 1 of 5)	L2b|LINE|L2	6301	NM_139265	30844	Hs.143703	NM_139265	ENSG00000103966	EHD4	PAST4	EH domain containing 4	protein-coding
Merged-15-65246292-2	chr15	65246088	65246496	+	33.415	Intergenic	Intergenic	-34819	NM_003613	8483	Hs.442180	NM_003613	ENSG00000138615	CILP	CILP-1|HsT18872	cartilage intermediate layer protein	protein-coding
Merged-16-3774567-2	chr16	3774315	3774819	+	33.39	intron (NM_004380, intron 12 of 30)	intron (NM_004380, intron 12 of 30)	-57043	NM_016292	10131	Hs.30345	NM_016292	ENSG00000126602	TRAP1	HSP 75|HSP75|HSP90L|TRAP-1	TNF receptor associated protein 1	protein-coding
Merged-1-20358825-2	chr1	20358610	20359041	+	33.385	TTS (NR_033887)	TTS (NR_033887)	67950	NM_001039500	127731	Hs.205178	NM_144623	ENSG00000158816	VWA5B1	-	von Willebrand factor A domain containing 5B1	protein-coding
Merged-8-116706361-2	chr8	116706144	116706579	+	33.35	intron (NM_003756, intron 2 of 7)	L2b|LINE|L2	49462	NM_003756	8667	Hs.492599	NM_003756	ENSG00000147677	EIF3H	EIF3S3|eIF3-gamma|eIF3-p40	eukaryotic translation initiation factor 3 subunit H	protein-coding
Merged-1-194069625-2	chr1	194069365	194069886	+	33.335	Intergenic	Intergenic	764880	NR_125789	101929184	Hs.146728	NR_125789	ENSG00000232077	LINC01031	TCONS_00000361	long intergenic non-protein coding RNA 1031	ncRNA
Merged-2-142190985-2	chr2	142190760	142191211	+	33.325	Intergenic	LTR33B|LTR|ERVL	-59284	NM_018557	53353	Hs.656461	NM_018557	ENSG00000168702	LRP1B	LRP-1B|LRP-DIT|LRPDIT	LDL receptor related protein 1B	protein-coding
Merged-12-49827460-2	chr12	49827245	49827675	+	33.325	intron (NM_001368048, intron 1 of 13)	intron (NM_001368048, intron 1 of 13)	953	NM_001368048	57701	Hs.143067	NM_001037806	ENSG00000167566	NCKAP5L	Cep169|FP1193|KIAA1602	NCK associated protein 5 like	protein-coding
Merged-13-59415714-2	chr13	59415497	59415931	+	33.3	Intergenic	Intergenic	-597004	NR_109838	100874195	Hs.664101	NR_046539	ENSG00000227528	DIAPH3-AS1	-	DIAPH3 antisense RNA 1	ncRNA
Merged-11-68693308-2	chr11	68693091	68693526	+	33.3	Intergenic	L2b|LINE|L2	8764	NM_015973	51083	Hs.278959	NM_015973	ENSG00000069482	GAL	ETL8|GAL-GMAP|GALN|GLNN|GMAP	galanin and GMAP prepropeptide	protein-coding
Merged-6-89024157-2	chr6	89023902	89024413	+	33.285	Intergenic	MLT1H2|LTR|ERVL-MaLR	-56594	NM_006813	10957	Hs.75969	NM_006813	ENSG00000146278	PNRC1	B4-2|PNAS-145|PROL2|PRR2	proline rich nuclear receptor coactivator 1	protein-coding
Merged-X-129231328-2	chrX	129231104	129231552	+	33.25	Intergenic	Intergenic	292162	NM_001282874	6594	Hs.152292	NM_003069	ENSG00000102038	SMARCA1	ISWI|NURF140|SNF2L|SNF2L1|SNF2LB|SNF2LT|SWI|SWI2|hSNF2L	SWI/SNF related, matrix associated, actin dependent regulator of chromatin, subfamily a, member 1	protein-coding
Merged-X-22406412-2	chrX	22406207	22406618	+	33.245	intron (NR_073010, intron 4 of 11)	intron (NR_073010, intron 4 of 11)	133499	NM_152577	158506	Hs.132485	NM_152577	ENSG00000175809	CBLL2	CT138|HAKAIL|ZNF645	Cbl proto-oncogene like 2	protein-coding
Merged-X-111837424-2	chrX	111837151	111837698	+	33.245	intron (NM_012471, intron 6 of 10)	intron (NM_012471, intron 6 of 10)	-38627	NM_001195576	100329135	Hs.247868	NM_001195576	ENSG00000204025	TRPC5OS	TRPC5-AS1	TRPC5 opposite strand	protein-coding
Merged-1-62583956-2	chr1	62583756	62584156	+	33.22	TTS (NM_001272002)	TTS (NM_001272002)	-13564	NM_014495	27329	Hs.209153	NM_014495	ENSG00000132855	ANGPTL3	ANG-5|ANGPT5|ANL3|FHBL2	angiopoietin like 3	protein-coding
Merged-8-86465980-2	chr8	86465765	86466196	+	33.195	intron (NM_007013, intron 24 of 24)	MIR1_Amn|SINE|MIR	42706	NM_016033	51115	Hs.145386	NM_016033	ENSG00000176623	RMDN1	CGI-90|FAM82B|RMD-1|RMD1	regulator of microtubule dynamics 1	protein-coding
Merged-2-220899764-2	chr2	220899561	220899967	+	33.12	Intergenic	Intergenic	672540	NM_001363748	2043	Hs.371218	NM_004438	ENSG00000116106	EPHA4	EK8|HEK8|SEK|TYRO1	EPH receptor A4	protein-coding
Merged-1-161032733-2	chr1	161032524	161032942	+	33.115	Intergenic	Intergenic	6231	NM_001113206	100131187	Hs.720030	NM_001113205	ENSG00000215845	TSTD1	KAT|TST	thiosulfate sulfurtransferase like domain containing 1	protein-coding
Merged-7-44635247-2	chr7	44635041	44635453	+	33.1	intron (NM_002541, intron 2 of 22)	intron (NM_002541, intron 2 of 22)	28620	NM_001165036	4967	Hs.488181	NM_002541	ENSG00000105953	OGDH	AKGDH|E1k|OGDC	oxoglutarate dehydrogenase	protein-coding
Merged-13-37392600-2	chr13	37392386	37392814	+	33.1	Intergenic	L2a|LINE|L2	92184	NR_125762	103695431	Hs.550637	NR_125762	ENSG00000230390	LINC01048	-	long intergenic non-protein coding RNA 1048	ncRNA
Merged-10-18473789-2	chr10	18473466	18474112	+	33.1	intron (NM_201593, intron 3 of 13)	intron (NM_201593, intron 3 of 13)	73214	NM_201570	783	Hs.59093	NM_000724	ENSG00000165995	CACNB2	CACNLB2|CAVB2|MYSB	calcium voltage-gated channel auxiliary subunit beta 2	protein-coding
Merged-9-3412201-2	chr9	3411961	3412442	+	33.055	intron (NM_001282116, intron 1 of 16)	intron (NM_001282116, intron 1 of 16)	-16605	NM_002919	5991	Hs.136829	NM_002919	ENSG00000080298	RFX3	-	regulatory factor X3	protein-coding
Merged-16-14000177-2	chr16	13999943	14000412	+	33	Intergenic	Intergenic	15841	NR_110909	101927311		NR_110909	ENSG00000262097	LINC02185	-	long intergenic non-protein coding RNA 2185	ncRNA
Merged-5-140223789-2	chr5	140223567	140224011	+	32.995	intron (NM_032412, intron 2 of 2)	intron (NM_032412, intron 2 of 2)	48601	NM_032412	84418	Hs.529798	NM_032412	ENSG00000120306	CYSTM1	C5orf32|ORF1-FL49	cysteine rich transmembrane module containing 1	protein-coding
Merged-7-71264242-2	chr7	71264036	71264449	+	32.975	intron (NM_022479, intron 1 of 10)	intron (NM_022479, intron 1 of 10)	-43432	NR_037479	100500920		NR_037479	ENSG00000283278	MIR3914-2	-	microRNA 3914-2	ncRNA
Merged-10-122038696-2	chr10	122038462	122038931	+	32.965	intron (NM_206862, intron 2 of 22)	LTR36|LTR|ERV1	49533	NM_206862	10579	Hs.501252	NM_006997	ENSG00000138162	TACC2	AZU-1|ECTACC	transforming acidic coiled-coil containing protein 2	protein-coding
Merged-20-46671119-2	chr20	46670905	46671333	+	32.95	intron (NM_001193340, intron 1 of 12)	LTR16A|LTR|ERVL	13366	NM_001193340	64849	Hs.655498	NM_022829	ENSG00000158296	SLC13A3	ARLIAK|NADC3|SDCT2	solute carrier family 13 member 3	protein-coding
Merged-4-102675261-2	chr4	102675034	102675488	+	32.92	intron (NM_005908, intron 7 of 16)	Charlie1|DNA|hAT-Charlie	85707	NM_005908	4126	Hs.480415	NM_005908	ENSG00000109323	MANBA	MANB1	mannosidase beta	protein-coding
Merged-7-70569028-2	chr7	70568789	70569268	+	32.85	intron (NM_015570, intron 5 of 18)	intron (NM_015570, intron 5 of 18)	-563116	NM_022479	64409	Hs.488591	NM_022479	ENSG00000185274	GALNT17	GALNACT17|GALNT16|GALNT20|GALNTL3|GalNAc-T17|GalNAc-T19|GalNAc-T5L|WBSCR17	polypeptide N-acetylgalactosaminyltransferase 17	protein-coding
Merged-1-63785043-2	chr1	63784771	63785315	+	32.71	intron (NM_005012, intron 1 of 8)	intron (NM_005012, intron 1 of 8)	11026	NM_005012	4919	Hs.128753	NM_005012	ENSG00000185483	ROR1	NTRKR1|dJ537F10.1	receptor tyrosine kinase like orphan receptor 1	protein-coding
Merged-8-83949268-2	chr8	83949045	83949491	+	32.7	Intergenic	Intergenic	-233519	NM_001354325	138046	Hs.121663	NM_173848	ENSG00000184672	RALYL	HNRPCL3	RALY RNA binding protein like	protein-coding
Merged-5-51109973-2	chr5	51109763	51110184	+	32.695	Intergenic	Intergenic	-139786	NR_104653	100287592	Hs.519298	NR_104653	ENSG00000251573	LINC02106	-	long intergenic non-protein coding RNA 2106	ncRNA
Merged-20-47228860-2	chr20	47228656	47229065	+	32.67	intron (NM_001281782, intron 16 of 21)	intron (NM_001281782, intron 16 of 21)	61893	NR_037410	100500814		NR_037410	ENSG00000264901	MIR3616	mir-3616	microRNA 3616	ncRNA
Merged-X-111350085-2	chrX	111349883	111350288	+	32.65	intron (NM_178152, intron 3 of 6)	LTR33|LTR|ERVL	61061	NM_000555	1641	Hs.34780	NM_000555	ENSG00000077279	DCX	DBCN|DC|LISX|SCLH|XLIS	doublecortin	protein-coding
Merged-6-81901818-2	chr6	81901602	81902034	+	32.65	intron (NR_149135, intron 3 of 3)	intron (NR_149135, intron 3 of 3)	31662	NR_149136	102724168	Hs.485841	NR_149134		LINC02542	-	long intergenic non-protein coding RNA 2542	ncRNA
Merged-17-82611647-2	chr17	82611438	82611856	+	32.63	Intergenic	Intergenic	36797	NM_019613	56270	Hs.132161	NM_019613	ENSG00000141580	WDR45B	NEDSBAS|WDR45L|WIPI-3|WIPI3	WD repeat domain 45B	protein-coding
Merged-17-14069752-2	chr17	14069416	14070089	+	32.6	promoter-TSS (NR_049718)	promoter-TSS (NR_049718)	248	NM_001303	1352	Hs.462278	NM_001303	ENSG00000006695	COX10	-	cytochrome c oxidase assembly factor heme A:farnesyltransferase COX10	protein-coding
Merged-1-167669961-2	chr1	167669748	167670174	+	32.6	intron (NM_001322923, intron 1 of 5)	intron (NM_001322923, intron 1 of 5)	39729	NR_136519	92241	Hs.493867	NM_052862	ENSG00000198771	RCSD1	CAPZIP|MK2S4	RCSD domain containing 1	protein-coding
Merged-3-33538962-2	chr3	33538661	33539263	+	32.585	intron (NM_001365634, intron 29 of 35)	intron (NM_001365634, intron 29 of 35)	-98557	NM_014517	7342	Hs.729120	NM_014517	ENSG00000153560	UBP1	LBP-1B|LBP-1a|LBP1A|LBP1B	upstream binding protein 1	protein-coding
Merged-10-11757665-2	chr10	11757439	11757892	+	32.565	intron (NM_024693, intron 4 of 4)	intron (NM_024693, intron 4 of 4)	15283	NM_024693	79746	Hs.22242	NM_024693	ENSG00000134463	ECHDC3	-	enoyl-CoA hydratase domain containing 3	protein-coding
Merged-7-17289438-2	chr7	17289195	17289681	+	32.565	Intergenic	MIRc|SINE|MIR	-9214	NM_001621	196	Hs.171189	NM_001621	ENSG00000106546	AHR	RP85|bHLHe76	aryl hydrocarbon receptor	protein-coding
Merged-10-28682373-2	chr10	28682126	28682621	+	32.55	exon (NM_012342, exon 3 of 3)	exon (NM_012342, exon 3 of 3)	4852	NM_012342	25805	Hs.533336	NM_012342	ENSG00000095739	BAMBI	NMA	BMP and activin membrane bound inhibitor	protein-coding
Merged-1-1906261-2	chr1	1905956	1906567	+	32.535	Intergenic	Intergenic	-8999	NM_001330313	163688	Hs.85902	NM_138705	ENSG00000169885	CALML6	CAGLP	calmodulin like 6	protein-coding
Merged-6-145043187-2	chr6	145042881	145043494	+	32.525	Intergenic	Intergenic	637532	NR_132778	106635530		NR_132778		SNORA98	-	small nucleolar RNA, H/ACA box 98	snoRNA
Merged-17-67606881-2	chr17	67606548	67607214	+	32.505	intron (NM_181671, intron 5 of 9)	intron (NM_181671, intron 5 of 9)	-110952	NM_001303272	25926	Hs.463936	NM_015462	ENSG00000130935	NOL11	-	nucleolar protein 11	protein-coding
Merged-1-21538376-2	chr1	21538163	21538590	+	32.495	intron (NM_001177520, intron 1 of 9)	intron (NM_001177520, intron 1 of 9)	-12894	NM_001369803	249	Hs.75431	NM_000478	ENSG00000162551	ALPL	AP-TNAP|APTNAP|HOPS|TNALP|TNAP|TNSALP	alkaline phosphatase, biomineralization associated	protein-coding
Merged-8-92168135-2	chr8	92167933	92168338	+	32.4	Intergenic	Intergenic	-64750	NM_175634	862	Hs.368431	NM_004349	ENSG00000079102	RUNX1T1	AML1-MTG8|AML1T1|CBFA2T1|CDR|ETO|MTG8|ZMYND2	RUNX1 partner transcriptional co-repressor 1	protein-coding
Merged-5-96930222-2	chr5	96930008	96930436	+	32.385	Intergenic	MER72|LTR|ERV1	-5858	NM_005575	4012	Hs.527199	NM_005575	ENSG00000113441	LNPEP	CAP|IRAP|P-LAP|PLAP	leucyl and cystinyl aminopeptidase	protein-coding
Merged-13-103288397-2	chr13	103288162	103288632	+	32.34	Intergenic	Intergenic	-136803	NR_126374	104326190	Hs.334381	NR_126374	ENSG00000234551	LINC01309	TCONS_l2_00007459	long intergenic non-protein coding RNA 1309	ncRNA
Merged-21-20719847-2	chr21	20719644	20720051	+	32.325	Intergenic	Intergenic	83261	NR_109786	387486	Hs.576551	NR_024090	ENSG00000224924	LINC00320	C21orf131|NCRNA00320|PRED14	long intergenic non-protein coding RNA 320	ncRNA
Merged-20-35742533-2	chr20	35742190	35742877	+	32.3	promoter-TSS (NM_001323422)	promoter-TSS (NM_001323422)	-197	NR_136587	9584	Hs.282901	NM_004902	ENSG00000131051	RBM39	CAPER|CAPERalpha|FSAP59|HCC1|RNPC2	RNA binding motif protein 39	protein-coding
Merged-4-185847762-2	chr4	185847421	185848103	+	32.25	intron (NM_021069, intron 1 of 20)	intron (NM_021069, intron 1 of 20)	-35506	NM_001145670	8470	Hs.481342	NM_003603	ENSG00000154556	SORBS2	ARGBP2|PRO0618	sorbin and SH3 domain containing 2	protein-coding
Merged-5-71892072-2	chr5	71891841	71892303	+	32.2	Intergenic	Intergenic	172797	NM_004291	9607	Hs.1707	NM_004291	ENSG00000164326	CARTPT	CART	CART prepropeptide	protein-coding
Merged-5-146071383-2	chr5	146071169	146071598	+	32.195	Intergenic	Intergenic	34194	NM_001029869	153770	Hs.162369	NM_001029869	ENSG00000173261	PLAC8L1	-	PLAC8 like 1	protein-coding
Merged-2-12456448-2	chr2	12456225	12456671	+	32.165	intron (NR_110196, intron 4 of 5)	intron (NR_110196, intron 4 of 5)	257318	NR_037452	100500884		NR_037452	ENSG00000264089	MIR3681	-	microRNA 3681	ncRNA
Merged-9-38375036-2	chr9	38374808	38375264	+	32.155	Intergenic	L3|LINE|CR1	-17666	NM_000692	219	Hs.436219	NM_000692	ENSG00000137124	ALDH1B1	ALDH5|ALDHX	aldehyde dehydrogenase 1 family member B1	protein-coding
Merged-13-112722867-2	chr13	112722473	112723262	+	32.15	intron (NM_032189, intron 1 of 28)	MER4D|LTR|ERV1	31864	NR_046661	100874205	Hs.658692	NR_046661	ENSG00000232684	ATP11A-AS1	-	ATP11A antisense RNA 1	ncRNA
Merged-4-128776992-2	chr4	128776776	128777209	+	32.145	Intergenic	Intergenic	-32708	NM_001287437	79960	Hs.12420	NM_024900	ENSG00000077684	JADE1	PHF17	jade family PHD finger 1	protein-coding
Merged-13-21736268-2	chr13	21736001	21736535	+	32.11	Intergenic	Intergenic	65195	NM_002010	2254	Hs.111	NM_002010	ENSG00000102678	FGF9	FGF-9|GAF|HBFG-9|HBGF-9|SYNS3	fibroblast growth factor 9	protein-coding
Merged-20-1935326-2	chr20	1935126	1935527	+	32.1	intron (NM_001330728, intron 8 of 8)	intron (NM_001330728, intron 8 of 8)	-11884	NR_134520	727993	Hs.551466	NR_134520	ENSG00000233896	PDYN-AS1	-	PDYN antisense RNA 1	ncRNA
Merged-3-112027993-2	chr3	112027779	112028208	+	32.05	Intergenic	Intergenic	-11625	NM_001042575	344805	Hs.435490	NM_001042575	ENSG00000176040	TMPRSS7	-	transmembrane serine protease 7	protein-coding
Merged-18-59958167-2	chr18	59957954	59958381	+	32.05	Intergenic	MamRTE1|LINE|RTE-BovB	58171	NM_021127	5366	Hs.96	NM_021127	ENSG00000141682	PMAIP1	APR|NOXA	phorbol-12-myristate-13-acetate-induced protein 1	protein-coding
Merged-1-150563948-2	chr1	150563600	150564297	+	32.04	intron (NR_104133, intron 2 of 3)	intron (NR_104133, intron 2 of 3)	10604	NR_104133	574406	Hs.516243	NM_001025493	ENSG00000203804	ADAMTSL4-AS1	C1orf138	ADAMTSL4 antisense RNA 1	ncRNA
Merged-10-101447150-2	chr10	101446909	101447392	+	32.04	intron (NM_001256856, intron 2 of 13)	intron (NM_001256856, intron 2 of 13)	92985	NM_033637	8945	Hs.643802	NM_003939	ENSG00000166167	BTRC	BETA-TRCP|FBW1A|FBXW1|FBXW1A|FWD1|bTrCP|bTrCP1|betaTrCP	beta-transducin repeat containing E3 ubiquitin protein ligase	protein-coding
Merged-10-70578423-2	chr10	70578201	70578646	+	31.93	Intergenic	Intergenic	24318	NM_001083116	5551	Hs.2200	NM_005041	ENSG00000180644	PRF1	HPLH2|P1|PFP	perforin 1	protein-coding
Merged-1-54922942-2	chr1	54922698	54923187	+	31.92	Intergenic	Intergenic	-35747	NM_014762	1718	Hs.498727	NM_014762	ENSG00000116133	DHCR24	DCE|Nbla03646|SELADIN1|seladin-1	24-dehydrocholesterol reductase	protein-coding
Merged-22-39246900-2	chr22	39246624	39247177	+	31.915	Intergenic	L2a|LINE|L2	-1918	NM_002608	5155	Hs.1976	NM_002608	ENSG00000100311	PDGFB	IBGC5|PDGF-2|PDGF2|SIS|SSV|c-sis	platelet derived growth factor subunit B	protein-coding
Merged-1-27292201-2	chr1	27291977	27292426	+	31.9	intron (NM_001276252, intron 6 of 15)	intron (NM_001276252, intron 6 of 15)	-29944	NM_032125	84065	Hs.469171	NM_032125	ENSG00000186501	TMEM222	C1orf160	transmembrane protein 222	protein-coding
Merged-20-34027365-2	chr20	34027126	34027605	+	31.86	intron (NM_007367, intron 1 of 8)	MIRb|SINE|MIR	-21754	NR_039911	100616434		NR_039911	ENSG00000264616	MIR4755	mir-4755	microRNA 4755	ncRNA
Merged-11-87526170-2	chr11	87525967	87526373	+	31.86	Intergenic	Intergenic	193241	NR_135090	105369423	Hs.125442	NR_135090	ENSG00000255183	LINC02711	-	long intergenic non-protein coding RNA 2711	ncRNA
Merged-7-135741919-2	chr7	135741572	135742267	+	31.86	intron (NM_001369697, intron 1 of 2)	L1M5|LINE|L1	6894	NM_001369697	389558	Hs.55200	NM_205855	ENSG00000189320	FAM180A	UNQ1940	family with sequence similarity 180 member A	protein-coding
Merged-2-168172242-2	chr2	168172016	168172468	+	31.85	intron (NM_013233, intron 2 of 17)	intron (NM_013233, intron 2 of 17)	75353	NM_013233	27347	Hs.276271	NM_013233	ENSG00000198648	STK39	DCHT|PASK|SPAK	serine/threonine kinase 39	protein-coding
Merged-16-10085543-2	chr16	10085314	10085772	+	31.805	intron (NM_001134408, intron 2 of 13)	MER72|LTR|ERV1	96524	NM_001134408	2903	Hs.411472	NM_000833	ENSG00000183454	GRIN2A	EPND|FESD|GluN2A|LKS|NMDAR2A|NR2A	glutamate ionotropic receptor NMDA type subunit 2A	protein-coding
Merged-18-240318-2	chr18	240106	240531	+	31.8	intron (NM_005131, intron 11 of 20)	intron (NM_005131, intron 11 of 20)	27729	NM_005131	9984	Hs.712543	NM_005131	ENSG00000079134	THOC1	HPR1|P84|P84N5	THO complex 1	protein-coding
Merged-2-114763112-2	chr2	114762882	114763342	+	31.795	intron (NM_001321910, intron 2 of 26)	L2c|LINE|L2	70436	NR_132105	101927591	Hs.553019	NR_132105	ENSG00000231538	DPP10-AS3	-	DPP10 antisense RNA 3	ncRNA
Merged-6-3912115-2	chr6	3911845	3912385	+	31.77	Intergenic	Intergenic	62742	NM_012135	26240	Hs.140944	NM_012135	ENSG00000145945	FAM50B	D6S2654E|X5L	family with sequence similarity 50 member B	protein-coding
Merged-10-110637150-2	chr10	110636926	110637375	+	31.7	Intergenic	Intergenic	-7186	NM_001134363	282996	Hs.116630	NM_001134363	ENSG00000203867	RBM20	-	RNA binding motif protein 20	protein-coding
Merged-8-100326094-2	chr8	100325893	100326296	+	31.69	intron (NM_001280539, intron 1 of 10)	intron (NM_001280539, intron 1 of 10)	10110	NM_001280539	25897	Hs.292882	NM_015435	ENSG00000034677	RNF19A	RNF19	ring finger protein 19A, RBR E3 ubiquitin protein ligase	protein-coding
Merged-5-170306637-2	chr5	170306405	170306869	+	31.65	Intergenic	Intergenic	6079	NR_147701	100128059	Hs.587351	NR_147701	ENSG00000250274	LOC100128059	-	uncharacterized LOC100128059	ncRNA
Merged-3-196988668-2	chr3	196988448	196988889	+	31.62	Intergenic	Intergenic	-14238	NR_038285	100507057	Hs.666451	NR_038285	ENSG00000228109	MELTF-AS1	MFI2-AS1	MELTF antisense RNA 1	ncRNA
Merged-8-25857339-2	chr8	25857133	25857545	+	31.61	intron (NM_022659, intron 14 of 15)	intron (NM_022659, intron 14 of 15)	188074	NM_022659	64641	Hs.491292	NM_022659	ENSG00000221818	EBF2	COE2|EBF-2|O/E-3|OE-3	EBF transcription factor 2	protein-coding
Merged-5-149681461-2	chr5	149681220	149681702	+	31.6	Intergenic	Intergenic	-48849	NM_133263	133522	Hs.483816	NM_133263	ENSG00000155846	PPARGC1B	ERRL1|PERC|PGC-1(beta)|PGC1B	PPARG coactivator 1 beta	protein-coding
Merged-1-176601610-2	chr1	176601337	176601884	+	31.6	intron (NM_021936, intron 3 of 4)	intron (NM_021936, intron 3 of 4)	138435	NM_021936	60676	Hs.187284	NM_020318	ENSG00000116183	PAPPA2	PAPP-A2|PAPP-E|PAPPE|PLAC3	pappalysin 2	protein-coding
Merged-15-75043790-2	chr15	75043579	75044001	+	31.51	intron (NM_001301101, intron 3 of 4)	X6A_LINE|LINE|CR1	504	NM_001301104	60490	Hs.458922	NM_021823	ENSG00000138621	PPCDC	MDS018|PPC-DC|coaC	phosphopantothenoylcysteine decarboxylase	protein-coding
Merged-18-31993515-2	chr18	31993293	31993737	+	31.485	Intergenic	Intergenic	-25310	NM_017831	54941	Hs.633703	NM_017831	ENSG00000101695	RNF125	TNORS|TRAC-1|TRAC1	ring finger protein 125	protein-coding
Merged-14-92725200-2	chr14	92724970	92725430	+	31.4	intron (NM_001363699, intron 3 of 12)	intron (NM_001363699, intron 3 of 12)	23427	NM_001363696	5641	Hs.18069	NM_005606	ENSG00000100600	LGMN	AEP|LGMN1|PRSC1	legumain	protein-coding
Merged-18-36367333-2	chr18	36367110	36367556	+	31.35	intron (NM_001281740, intron 2 of 28)	intron (NM_001281740, intron 2 of 28)	69620	NM_001281739	80206	Hs.436636	NM_025135	ENSG00000134775	FHOD3	FHOS2|Formactin2	formin homology 2 domain containing 3	protein-coding
Merged-18-8626614-2	chr18	8626414	8626815	+	31.31	intron (NM_001025300, intron 2 of 5)	intron (NM_001025300, intron 2 of 5)	17169	NM_001025300	201475	Hs.270074	NM_001025300	ENSG00000206418	RAB12	-	RAB12, member RAS oncogene family	protein-coding
Merged-11-117625364-2	chr11	117625119	117625609	+	31.29	intron (NM_020693, intron 3 of 32)	intron (NM_020693, intron 3 of 32)	171852	NM_020693	57453	Hs.659513	NM_020693	ENSG00000177103	DSCAML1	DSCAM2	DS cell adhesion molecule like 1	protein-coding
Merged-11-11538468-2	chr11	11538107	11538829	+	31.27	intron (NM_001363464, intron 1 of 9)	intron (NM_001363464, intron 1 of 9)	83537	NM_198516	374378	Hs.655152	NM_198516	ENSG00000110328	GALNT18	GALNACT18|GALNT15|GALNTL4|GalNAc-T15|GalNAc-T18	polypeptide N-acetylgalactosaminyltransferase 18	protein-coding
Merged-5-151597352-2	chr5	151597119	151597586	+	31.225	Intergenic	Intergenic	-28408	NM_001447	2196	Hs.591255	NM_001447	ENSG00000086570	FAT2	CDHF8|CDHR9|HFAT2|MEGF1|SCA45	FAT atypical cadherin 2	protein-coding
Merged-16-24117163-2	chr16	24116962	24117364	+	31.185	intron (NM_002738, intron 8 of 16)	intron (NM_002738, intron 8 of 16)	-85953	NR_106996	102466247		NR_106996	ENSG00000274466	MIR1273H	hsa-mir-1273h	microRNA 1273h	ncRNA
Merged-2-56326372-2	chr2	56326057	56326687	+	31.185	intron (NM_001348516, intron 2 of 2)	MIRb|SINE|MIR	-140602	NR_125368	100129434	Hs.580330	NR_125368		LOC100129434	-	uncharacterized LOC100129434	ncRNA
Merged-15-41957483-2	chr15	41957228	41957738	+	31.175	intron (NM_139265, intron 1 of 5)	intron (NM_139265, intron 1 of 5)	15074	NM_139265	30844	Hs.143703	NM_139265	ENSG00000103966	EHD4	PAST4	EH domain containing 4	protein-coding
Merged-1-81388612-2	chr1	81388404	81388821	+	31.13	intron (NM_001366003, intron 2 of 27)	MLT1A0|LTR|ERVL-MaLR	82217	NM_001366008	23266	Hs.24212	NM_012302	ENSG00000117114	ADGRL2	CIRL2|CL2|LEC1|LPHH1|LPHN2	adhesion G protein-coupled receptor L2	protein-coding
Merged-3-61808001-2	chr3	61807795	61808208	+	31.1	intron (NM_002841, intron 2 of 29)	intron (NM_002841, intron 2 of 29)	246430	NM_002841	5793	Hs.595541	NM_002841	ENSG00000144724	PTPRG	HPTPG|PTPG|R-PTP-GAMMA|RPTPG	protein tyrosine phosphatase receptor type G	protein-coding
Merged-4-186079419-2	chr4	186079172	186079666	+	31.095	intron (NM_003265, intron 3 of 4)	MIR|SINE|MIR	10264	NM_003265	7098	Hs.657724	NM_003265	ENSG00000164342	TLR3	CD283|IIAE2	toll like receptor 3	protein-coding
Merged-15-37394646-2	chr15	37394432	37394860	+	31.03	Intergenic	Intergenic	-293335	NM_001220482	4212	Hs.510989	NM_002399	ENSG00000134138	MEIS2	CPCMR|HsT18361|MRG1	Meis homeobox 2	protein-coding
Merged-4-23373468-2	chr4	23373249	23373687	+	31	Intergenic	Intergenic	507824	NM_001330753	10891	Hs.527078	NM_013261	ENSG00000109819	PPARGC1A	LEM6|PGC-1(alpha)|PGC-1alpha|PGC-1v|PGC1|PGC1A|PPARGC1	PPARG coactivator 1 alpha	protein-coding
Merged-6-108711238-2	chr6	108711015	108711461	+	30.96	Intergenic	Intergenic	-40416	NR_033376	387111	Hs.520310	NR_033376	ENSG00000203801	LINC00222	C6orf181|NCRNA00222|dJ354J5.2	long intergenic non-protein coding RNA 222	ncRNA
Merged-18-33686933-2	chr18	33686725	33687141	+	30.92	intron (NM_030632, intron 8 of 11)	L2c|LINE|L2	108714	NM_030632	80816	Hs.464876	NM_030632	ENSG00000141431	ASXL3	BRPS|KIAA1713	ASXL transcriptional regulator 3	protein-coding
Merged-22-43101603-2	chr22	43101385	43101822	+	30.9	Intergenic	Intergenic	-9147	NM_001197	638	Hs.475055	NM_001197	ENSG00000100290	BIK	BIP1|BP4|NBK	BCL2 interacting killer	protein-coding
Merged-10-4122066-2	chr10	4121710	4122422	+	30.84	Intergenic	Intergenic	70340	NR_120632	101927964	Hs.737041	NR_120632	ENSG00000236990	LOC101927964	-	uncharacterized LOC101927964	ncRNA
Merged-5-34743981-2	chr5	34743730	34744232	+	30.84	intron (NM_001145525, intron 4 of 19)	intron (NM_001145525, intron 4 of 19)	56422	NM_001145523	26064	Hs.431400	NM_015577	ENSG00000039560	RAI14	NORPEG|RAI13	retinoic acid induced 14	protein-coding
Merged-7-150792193-2	chr7	150791986	150792400	+	30.785	intron (NM_001362692, intron 6 of 7)	intron (NM_001362692, intron 6 of 7)	8171	NM_001101312	28959	Hs.647090	NM_014020	ENSG00000106565	TMEM176B	LR8|MS4B2	transmembrane protein 176B	protein-coding
Merged-4-119082184-2	chr4	119081962	119082407	+	30.74	Intergenic	Intergenic	-53600	NM_016599	51778	Hs.732122	NM_016599	ENSG00000172399	MYOZ2	C4orf5|CMH16|CS-1|FATZ-2	myozenin 2	protein-coding
Merged-15-69854665-2	chr15	69854447	69854884	+	30.73	Intergenic	Arthur1B|DNA|hAT-Tip100	19431	NR_026764	414926	Hs.569502	NR_026764	ENSG00000245750	LINC00593	C15orf50	long intergenic non-protein coding RNA 593	ncRNA
Merged-14-59317696-2	chr14	59317465	59317927	+	30.685	intron (NM_001270520, intron 4 of 24)	MIRb|SINE|MIR	54255	NM_014992	23002	Hs.19156	NM_014992	ENSG00000100592	DAAM1	-	dishevelled associated activator of morphogenesis 1	protein-coding
Merged-10-100928298-2	chr10	100928076	100928521	+	30.665	intron (NM_018121, intron 6 of 19)	intron (NM_018121, intron 6 of 19)	15335	NM_001136123	55719	Hs.447458	NM_018121	ENSG00000119906	SLF2	C10orf6|FAM178A	SMC5-SMC6 complex localization factor 2	protein-coding
Merged-17-50944565-2	chr17	50944279	50944852	+	30.655	Intergenic	CpG	-76587	NM_001243877	10140	Hs.703321	NM_005749	ENSG00000141232	TOB1	APRO5|APRO6|PIG49|TOB|TROB|TROB1	transducer of ERBB2, 1	protein-coding
Merged-7-2823342-2	chr7	2823118	2823567	+	30.65	intron (NM_001293092, intron 1 of 2)	intron (NM_001293092, intron 1 of 2)	-8112	NM_001282441	2768	Hs.487341	NM_007353	ENSG00000146535	GNA12	NNX3|RMP|gep	G protein subunit alpha 12	protein-coding
Merged-6-138545847-2	chr6	138545626	138546069	+	30.65	intron (NM_020464, intron 1 of 6)	intron (NM_020464, intron 1 of 6)	26722	NM_020464	57224	Hs.652741	NM_020464	ENSG00000135540	NHSL1	C6orf63	NHS like 1	protein-coding
Merged-5-168972938-2	chr5	168972685	168973192	+	30.635	intron (NM_003062, intron 4 of 35)	intron (NM_003062, intron 4 of 35)	-40289	NR_109897	728095	Hs.145601	NR_109897		LOC728095	-	uncharacterized LOC728095	ncRNA
Merged-17-39153232-2	chr17	39152952	39153512	+	30.625	Intergenic	Intergenic	-1595	NM_020405	57125	Hs.125036	NM_020405	ENSG00000161381	PLXDC1	TEM3|TEM7	plexin domain containing 1	protein-coding
Merged-14-55968907-2	chr14	55968690	55969125	+	30.605	Intergenic	MIRc|SINE|MIR	-149504	NM_021255	57161	Hs.657926	NM_021255	ENSG00000139946	PELI2	-	pellino E3 ubiquitin protein ligase family member 2	protein-coding
Merged-6-12973667-2	chr6	12973449	12973886	+	30.6	intron (NM_001322313, intron 1 of 12)	intron (NM_001322313, intron 1 of 12)	16181	NM_001322312	221692	Hs.436996	NM_030948	ENSG00000112137	PHACTR1	EIEE70|RPEL|RPEL1|dJ257A7.2	phosphatase and actin regulator 1	protein-coding
Merged-11-14030034-2	chr11	14029812	14030256	+	30.58	intron (NM_006108, intron 2 of 15)	MamTip3|DNA|hAT-Tip100	67311	NM_006108	10418	Hs.643864	NM_006108	ENSG00000262655	SPON1	VSGP/F-spondin|f-spondin	spondin 1	protein-coding
Merged-9-17824968-2	chr9	17824618	17825319	+	30.58	Intergenic	Intergenic	245902	NM_003026	6456	Hs.75149	NM_003026	ENSG00000107295	SH3GL2	CNSA2|EEN-B1|SH3D2A|SH3P4	SH3 domain containing GRB2 like 2, endophilin A1	protein-coding
Merged-15-79602961-2	chr15	79602678	79603245	+	30.575	Intergenic	MIR|SINE|MIR	170445	NM_015206	23251	Hs.301654	NM_015206	ENSG00000169330	MINAR1	KIAA1024|UBTOR	membrane integral NOTCH2 associated receptor 1	protein-coding
Merged-X-15695156-2	chrX	15694892	15695421	+	30.55	intron (NR_160544, intron 3 of 11)	MER74A|LTR|ERVL	19698	NR_160542	340591	Hs.732244	NR_026551	ENSG00000186312	CA5BP1	CA5BL|CA5BP|PRO2325	carbonic anhydrase 5B pseudogene 1	pseudo
Merged-6-41724649-2	chr6	41724442	41724857	+	30.545	intron (NM_001167827, intron 1 of 8)	intron (NM_001167827, intron 1 of 8)	8961	NR_162107	113218489		NR_162107		MIR10398	-	microRNA 10398	ncRNA
Merged-2-230628207-2	chr2	230628000	230628415	+	30.545	Intergenic	L2|LINE|L2	72322	NR_040038	151475	Hs.528154	NR_040038	ENSG00000226125	LINC01907	-	long intergenic non-protein coding RNA 1907	ncRNA
Merged-10-112613765-2	chr10	112613558	112613973	+	30.52	intron (NM_001365712, intron 6 of 8)	intron (NM_001365712, intron 6 of 8)	-20405	NR_036177	100422909		NR_036177	ENSG00000264763	MIR4295	-	microRNA 4295	ncRNA
Merged-16-66036320-2	chr16	66036071	66036569	+	30.49	Intergenic	Intergenic	-330371	NM_001795	1003	Hs.76206	NM_001795	ENSG00000179776	CDH5	7B4|CD144	cadherin 5	protein-coding
Merged-1-201990606-2	chr1	201990388	201990824	+	30.45	intron (NM_020216, intron 3 of 10)	intron (NM_020216, intron 3 of 10)	7245	NM_001319182	6051	Hs.497391	NM_020216	ENSG00000176393	RNPEP	AP-B|APB	arginyl aminopeptidase	protein-coding
Merged-6-164099145-2	chr6	164098934	164099356	+	30.45	Intergenic	Intergenic	-427661	NR_134620	102724152	Hs.738183	NR_134620		LOC102724152	-	uncharacterized LOC102724152	ncRNA
Merged-3-30441124-2	chr3	30440919	30441330	+	30.43	Intergenic	Intergenic	-77744	NR_147054	101928015	Hs.581534	NR_147054		LINC01985	-	long intergenic non-protein coding RNA 1985	ncRNA
Merged-10-4755545-2	chr10	4755334	4755756	+	30.41	Intergenic	LTR82B|LTR|ERVL	-70632	NR_073126	83592	Hs.657944	NM_031436	ENSG00000165568	AKR1E2	AKR1CL2|AKRDC1|LoopADR|TAKR|hTSP|htAKR	aldo-keto reductase family 1 member E2	protein-coding
Merged-12-3236561-2	chr12	3236361	3236762	+	30.4	intron (NM_001168320, intron 2 of 7)	intron (NM_001168320, intron 2 of 7)	129561	NR_148995	100128253	Hs.447497	NR_148995		LOC100128253	-	uncharacterized LOC100128253	ncRNA
Merged-1-12478261-2	chr1	12477940	12478582	+	30.36	intron (NM_015378, intron 67 of 69)	intron (NM_015378, intron 67 of 69)	-28985	NR_003022	677882	Hs.658450	NR_003022	ENSG00000266079	SNORA59B	ACA59	small nucleolar RNA, H/ACA box 59B	snoRNA
Merged-10-21316067-2	chr10	21315842	21316292	+	30.35	Intergenic	Intergenic	56883	NR_155751	105376444	Hs.638243	NR_155751		LINC02643	-	long intergenic non-protein coding RNA 2643	ncRNA
Merged-11-133519727-2	chr11	133519510	133519944	+	30.35	intron (NM_001012393, intron 1 of 7)	intron (NM_001012393, intron 1 of 7)	12774	NM_001012393	4978	Hs.4817	NM_002545	ENSG00000183715	OPCML	IGLON1|OBCAM|OPCM	opioid binding protein/cell adhesion molecule like	protein-coding
Merged-3-53329024-2	chr3	53328654	53329395	+	30.34	intron (NM_001290207, intron 2 of 7)	intron (NM_001290207, intron 2 of 7)	4103	NR_145715	109617024		NR_145715	ENSG00000207109	SNORD38C	-	small nucleolar RNA, C/D box 38C	snoRNA
Merged-17-17304801-2	chr17	17304482	17305121	+	30.305	intron (NM_020201, intron 1 of 4)	MIRc|SINE|MIR	1428	NM_020201	56953	Hs.513977	NM_020201	ENSG00000205309	NT5M	dNT-2|dNT2|mdN	5',3'-nucleotidase, mitochondrial	protein-coding
Merged-7-8147198-2	chr7	8146979	8147417	+	30.25	intron (NM_001350838, intron 6 of 11)	intron (NM_001350838, intron 6 of 11)	114854	NM_022307	3382	Hs.487561	NM_004968	ENSG00000003147	ICA1	ICA69|ICAp69	islet cell autoantigen 1	protein-coding
Merged-7-107966898-2	chr7	107966681	107967116	+	30.2	intron (NM_002291, intron 13 of 33)	intron (NM_002291, intron 13 of 33)	36263	NM_002291	3912	Hs.650585	NM_002291	ENSG00000091136	LAMB1	CLM|LIS5	laminin subunit beta 1	protein-coding
Merged-20-34713560-2	chr20	34713345	34713775	+	30.2	TTS (NM_001329430)	TTS (NM_001329430)	8841	NM_001329431	58476	Hs.516994	NM_021202	ENSG00000078804	TP53INP2	C20orf110|DOR|PIG-U|PIGU|PINH|dJ1181N3.1	tumor protein p53 inducible nuclear protein 2	protein-coding
Merged-12-67721461-2	chr12	67721190	67721733	+	30.175	intron (NR_110063, intron 2 of 4)	intron (NR_110063, intron 2 of 4)	8014	NR_110063	101927901	Hs.369609	NR_110063	ENSG00000255970	LINC02421	-	long intergenic non-protein coding RNA 2421	ncRNA
Merged-12-56244068-2	chr12	56243866	56244271	+	30.165	exon (NM_173595, exon 26 of 28)	exon (NM_173595, exon 26 of 28)	13351	NM_001135195	283375	Hs.591018	NM_173596	ENSG00000139540	SLC39A5	LZT-Hs7|MYP24|ZIP5	solute carrier family 39 member 5	protein-coding
Merged-15-47332531-2	chr15	47332154	47332908	+	30.15	intron (NM_001198999, intron 1 of 19)	intron (NM_001198999, intron 1 of 19)	148442	NM_001198999	80031	Hs.511265	NM_020858	ENSG00000137872	SEMA6D	-	semaphorin 6D	protein-coding
Merged-7-108781812-2	chr7	108781596	108782029	+	30.15	Intergenic	Intergenic	102775	NM_001024607	154907	Hs.276325	NM_001024607		C7orf66	-	chromosome 7 open reading frame 66	protein-coding
Merged-9-132289191-2	chr9	132288974	132289408	+	30.15	intron (NM_001351527, intron 15 of 25)	LTR14|LTR|ERVK	65665	NM_001351527	23064	Hs.460317	NM_015046	ENSG00000107290	SETX	ALS4|AOA2|SCAN2|SCAR1|Sen1|bA479K20.2	senataxin	protein-coding
Merged-5-11012518-2	chr5	11012309	11012728	+	30.15	intron (NM_001288715, intron 17 of 20)	intron (NM_001288715, intron 17 of 20)	-251284	NM_004394	1611	Hs.75189	NM_004394	ENSG00000112977	DAP	-	death associated protein	protein-coding
Merged-2-39571476-2	chr2	39571240	39571712	+	30.15	intron (NR_037875, intron 5 of 5)	L2c|LINE|L2	-94022	NM_001167959	130733	Hs.40808	NM_152390	ENSG00000152154	TMEM178A	TMEM178	transmembrane protein 178A	protein-coding
Merged-2-164565762-2	chr2	164565366	164566159	+	30.12	intron (NM_004490, intron 2 of 13)	intron (NM_004490, intron 2 of 13)	2733	NM_001303422	2888	Hs.411881	NM_004490	ENSG00000115290	GRB14	-	growth factor receptor bound protein 14	protein-coding
Merged-2-71843494-2	chr2	71843292	71843696	+	30.09	Intergenic	Intergenic	304368	NM_001277742	56603	Hs.91546	NM_019885	ENSG00000003137	CYP26B1	CYP26A2|P450RAI-2|P450RAI2|RHFCA	cytochrome P450 family 26 subfamily B member 1	protein-coding
Merged-1-119489383-2	chr1	119489181	119489585	+	30.065	Intergenic	LTR19A|LTR|ERV1	-17820	NM_001328615	3283	Hs.364941	NM_000862	ENSG00000203857	HSD3B1	3BETAHSD|HSD3B|HSDB3|HSDB3A|SDR11E1	hydroxy-delta-5-steroid dehydrogenase, 3 beta- and steroid delta-isomerase 1	protein-coding
Merged-2-10370007-2	chr2	10369800	10370214	+	30.005	intron (NM_001258359, intron 1 of 4)	intron (NM_001258359, intron 1 of 4)	1243	NM_001258359	3241	Hs.580427	NM_002149	ENSG00000115756	HPCAL1	BDR1|HLP2|VILIP-3	hippocalcin like 1	protein-coding
Merged-22-29934797-2	chr22	29934570	29935024	+	29.99	intron (NM_153051, intron 1 of 18)	MIRb|SINE|MIR	51623	NM_021090	8897	Hs.474536	NM_021090	ENSG00000100330	MTMR3	FYVE-DSP1|ZFYVE10	myotubularin related protein 3	protein-coding
Merged-6-166691357-2	chr6	166691155	166691560	+	29.965	intron (NM_001006932, intron 2 of 21)	intron (NM_001006932, intron 2 of 21)	-64106	NM_021135	6196	Hs.655277	NM_021135	ENSG00000071242	RPS6KA2	HU-2|MAPKAPK1C|RSK|RSK3|S6K-alpha|S6K-alpha2|p90-RSK3|p90RSK2|pp90RSK3	ribosomal protein S6 kinase A2	protein-coding
Merged-11-130181778-2	chr11	130181552	130182005	+	29.96	intron (NM_021978, intron 1 of 18)	MIR3|SINE|MIR	21996	NM_021978	6768	Hs.504315	NM_021978	ENSG00000149418	ST14	ARCI11|HAI|MT-SP1|MTSP1|PRSS14|SNC19|TADG15|TMPRSS14	suppression of tumorigenicity 14	protein-coding
Merged-X-23013560-2	chrX	23013354	23013767	+	29.95	intron (NR_073010, intron 3 of 11)	intron (NR_073010, intron 3 of 11)	13600	NM_182699	168400	Hs.434416	NM_182699	ENSG00000184735	DDX53	CAGE|CT26	DEAD-box helicase 53	protein-coding
Merged-3-73490882-2	chr3	73490668	73491096	+	29.945	intron (NM_015009, intron 3 of 9)	intron (NM_015009, intron 3 of 9)	-16250	NM_001303141	23024	Hs.660347	NM_015009	ENSG00000121440	PDZRN3	LNX3|SEMACAP3|SEMCAP3	PDZ domain containing ring finger 3	protein-coding
Merged-4-147822336-2	chr4	147822098	147822574	+	29.93	intron (NM_024605, intron 1 of 22)	intron (NM_024605, intron 1 of 22)	39741	NR_039962	100616246		NR_039962	ENSG00000264274	MIR4799	-	microRNA 4799	ncRNA
Merged-1-214014119-2	chr1	214013917	214014321	+	29.9	intron (NM_001270616, intron 4 of 4)	intron (NM_001270616, intron 4 of 4)	25586	NM_002763	5629	Hs.741808	NM_002763	ENSG00000117707	PROX1	-	prospero homeobox 1	protein-coding
Merged-17-8542939-2	chr17	8542725	8543153	+	29.9	intron (NM_001256012, intron 13 of 42)	intron (NM_001256012, intron 13 of 42)	87786	NM_005964	4628	Hs.16355	NM_005964	ENSG00000133026	MYH10	NMMHC-IIB|NMMHCB	myosin heavy chain 10	protein-coding
Merged-17-15488736-2	chr17	15488527	15488945	+	29.85	intron (NM_001204478, intron 5 of 6)	L2c|LINE|L2	-17900	NR_146601	94145	Hs.697356	NR_146601		CDRT3	-	CMT1A duplicated region transcript 3	ncRNA
Merged-1-76314909-2	chr1	76314704	76315114	+	29.845	intron (NM_001349111, intron 3 of 5)	intron (NM_001349111, intron 3 of 5)	240163	NM_001349107	256435	Hs.337040	NM_152996	ENSG00000184005	ST6GALNAC3	PRO7177|SIAT7C|ST6GALNACIII|STY	ST6 N-acetylgalactosaminide alpha-2,6-sialyltransferase 3	protein-coding
Merged-7-137151360-2	chr7	137151033	137151688	+	29.835	intron (NR_046103, intron 1 of 3)	intron (NR_046103, intron 1 of 3)	12981	NR_046103	349160	Hs.660713	NR_046103	ENSG00000234352	LOC349160	-	uncharacterized LOC349160	ncRNA
Merged-10-5833977-2	chr10	5833726	5834228	+	29.8	Intergenic	Intergenic	-20428	NM_001115156	2665	Hs.299055	NM_001494	ENSG00000057608	GDI2	HEL-S-46e|RABGDIB	GDP dissociation inhibitor 2	protein-coding
Merged-9-116320395-2	chr9	116320174	116320617	+	29.8	intron (NM_002581, intron 10 of 21)	intron (NM_002581, intron 10 of 21)	80211	NR_103711	493913	Hs.728832	NR_103711	ENSG00000256040	PAPPA-AS1	DIPAS|NCRNA00156|PAPPA-AS|PAPPAAS|PAPPAS|TAF2C2|TAF4B|TAFII105	PAPPA antisense RNA 1	ncRNA
Merged-10-44311357-2	chr10	44311119	44311596	+	29.765	Intergenic	L3|LINE|CR1	18607	NM_001258000	100130539	Hs.694626	NM_001258000	ENSG00000277288	C10orf142	-	chromosome 10 open reading frame 142	protein-coding
Merged-10-67695725-2	chr10	67695500	67695950	+	29.75	intron (NM_013266, intron 1 of 17)	intron (NM_013266, intron 1 of 17)	470	NM_013266	29119	Hs.21375	NM_013266	ENSG00000183230	CTNNA3	ARVD13|VR22	catenin alpha 3	protein-coding
Merged-10-90921422-2	chr10	90921164	90921680	+	29.75	promoter-TSS (NM_014391)	promoter-TSS (NM_014391)	-147	NM_014391	27063	Hs.448589	NM_014391	ENSG00000148677	ANKRD1	ALRP|C-193|CARP|CVARP|MCARP|bA320F15.2	ankyrin repeat domain 1	protein-coding
Merged-12-104599070-2	chr12	104598826	104599315	+	29.735	intron (NM_018413, intron 1 of 2)	intron (NM_018413, intron 1 of 2)	7437	NR_037487	100500843		NR_037487	ENSG00000264295	MIR3922	-	microRNA 3922	ncRNA
Merged-X-40867416-2	chrX	40867034	40867798	+	29.715	Intergenic	Intergenic	-34220	NR_027761	100132831	Hs.729923	NR_027761		LOC100132831	-	A20-binding inhibitor of NF-kappaB activation 2 pseudogene	pseudo
Merged-5-97115878-2	chr5	97115664	97116093	+	29.71	intron (NM_153234, intron 2 of 5)	intron (NM_153234, intron 2 of 5)	26733	NM_153234	167410	Hs.656702	NM_153234	ENSG00000145721	LIX1	C5orf11|Lft	limb and CNS expressed 1	protein-coding
Merged-3-186888670-2	chr3	186888448	186888893	+	29.7	Intergenic	Intergenic	-27302	NR_046662	100874095	Hs.638968	NR_046662	ENSG00000226482	ADIPOQ-AS1	-	ADIPOQ antisense RNA 1	ncRNA
Merged-3-65953224-2	chr3	65952846	65953602	+	29.65	intron (NR_145422, intron 1 of 2)	intron (NR_145422, intron 1 of 2)	1334	NR_145422	151877	Hs.476636	NR_145422	ENSG00000272610	MAGI1-IT1	-	MAGI1 intronic transcript 1	ncRNA
Merged-8-96196916-2	chr8	96196709	96197124	+	29.64	Intergenic	Intergenic	-36110	NM_001001557	392255	Hs.492277	NM_001001557	ENSG00000156466	GDF6	BMP-13|BMP13|CDMP2|KFM|KFS|KFS1|KFSL|SGM1|SYNS4	growth differentiation factor 6	protein-coding
Merged-2-55088112-2	chr2	55087884	55088340	+	29.6	intron (NM_001321904, intron 1 of 9)	intron (NM_001321904, intron 1 of 9)	-36840	NM_001321859	57142	Hs.637850	NM_007008	ENSG00000115310	RTN4	ASY|NI220/250|NOGO|NSP|NSP-CL|Nbla00271|Nbla10545|RTN-X|RTN4-A|RTN4-B1|RTN4-B2|RTN4-C	reticulon 4	protein-coding
Merged-X-129247879-2	chrX	129247644	129248115	+	29.6	Intergenic	LTR85a|LTR|Gypsy?	275611	NM_001282874	6594	Hs.152292	NM_003069	ENSG00000102038	SMARCA1	ISWI|NURF140|SNF2L|SNF2L1|SNF2LB|SNF2LT|SWI|SWI2|hSNF2L	SWI/SNF related, matrix associated, actin dependent regulator of chromatin, subfamily a, member 1	protein-coding
Merged-7-40134774-2	chr7	40134563	40134986	+	29.58	promoter-TSS (NM_001193313)	promoter-TSS (NM_001193313)	-152	NM_138701	136647	Hs.654989	NM_138701	ENSG00000168303	MPLKIP	ABHS|C7orf11|ORF20|TTD4	M-phase specific PLK1 interacting protein	protein-coding
Merged-9-130201403-2	chr9	130201169	130201637	+	29.565	intron (NM_014286, intron 2 of 7)	MER117|DNA|hAT-Charlie	1003	NM_001128826	23413	Hs.642946	NM_014286	ENSG00000107130	NCS1	FLUP|FREQ	neuronal calcium sensor 1	protein-coding
Merged-11-76602567-2	chr11	76602349	76602786	+	29.56	Intergenic	Intergenic	67371	NM_001370188	2615	Hs.151641	NM_005512	ENSG00000137507	LRRC32	D11S833E|GARP	leucine rich repeat containing 32	protein-coding
Merged-11-78768551-2	chr11	78768323	78768779	+	29.525	intron (NM_001098816, intron 18 of 33)	L2b|LINE|L2	-193687	NM_001243251	79731	Hs.503389	NM_024678	ENSG00000137513	NARS2	DFNB94|SLM5|asnRS	asparaginyl-tRNA synthetase 2, mitochondrial	protein-coding
Merged-7-116355077-2	chr7	116354803	116355352	+	29.5	Intergenic	Intergenic	-68350	NR_130922	102724434	Hs.667624	NR_130921	ENSG00000237870	LOC102724434	-	uncharacterized LOC102724434	ncRNA
Merged-12-114381380-2	chr12	114381176	114381585	+	29.45	intron (NM_000192, intron 7 of 8)	intron (NM_000192, intron 7 of 8)	24764	NM_181486	6910	Hs.381715	NM_000192	ENSG00000089225	TBX5	HOS	T-box transcription factor 5	protein-coding
Merged-12-12017284-2	chr12	12017073	12017495	+	29.44	Intergenic	UCON31|Unknown|Unknown	-32577	NM_001370268	79370	Hs.210343	NM_030766	ENSG00000121380	BCL2L14	BCLG	BCL2 like 14	protein-coding
Merged-7-114740246-2	chr7	114740039	114740454	+	29.425	Intergenic	L2c|LINE|L2	86901	NR_037439	100500896		NR_037439	ENSG00000272230	MIR3666	-	microRNA 3666	ncRNA
Merged-6-2734429-2	chr6	2734217	2734641	+	29.375	intron (NM_001012418, intron 2 of 12)	intron (NM_001012418, intron 2 of 12)	16493	NM_001012418	340156	Hs.127830	NM_001012418	ENSG00000145949	MYLK4	SgK085	myosin light chain kinase family member 4	protein-coding
Merged-5-16534493-2	chr5	16534259	16534727	+	29.275	intron (NM_001034850, intron 3 of 8)	intron (NM_001034850, intron 3 of 8)	-25495	NM_019000	54463	Hs.481704	NM_019000	ENSG00000154153	RETREG1	FAM134B|JK-1|JK1	reticulophagy regulator 1	protein-coding
Merged-17-7606496-2	chr17	7606278	7606714	+	29.245	intron (NM_004860, intron 1 of 16)	intron (NM_004860, intron 1 of 16)	-7568	NM_001289114	6462	Hs.632235	NM_001040	ENSG00000129214	SHBG	ABP|SBP|TEBG	sex hormone binding globulin	protein-coding
Merged-12-50619347-2	chr12	50619092	50619602	+	29.195	intron (NM_173602, intron 1 of 37)	intron (NM_173602, intron 1 of 37)	114362	NM_173602	57609	Hs.505516	NM_020849	ENSG00000066084	DIP2B	-	disco interacting protein 2 homolog B	protein-coding
Merged-1-208169271-2	chr1	208169067	208169476	+	29.19	intron (NM_025179, intron 3 of 31)	intron (NM_025179, intron 3 of 31)	75113	NM_025179	5362	Hs.497626	NM_025179	ENSG00000076356	PLXNA2	OCT|PLXN2	plexin A2	protein-coding
Merged-9-86636774-2	chr9	86636545	86637004	+	29.15	Intergenic	Intergenic	-282364	NM_001185074	79670	Hs.597057	NM_024617	ENSG00000083223	TUT7	PAPD6|TENT3B|ZCCHC6	terminal uridylyl transferase 7	protein-coding
Merged-21-24910795-2	chr21	24910554	24911036	+	29.15	intron (NR_046198, intron 2 of 3)	MLT2C1|LTR|ERVL	70245	NR_046198	339622	Hs.616316	NR_046198	ENSG00000226983	LINC01692	-	long intergenic non-protein coding RNA 1692	ncRNA
Merged-14-87810396-2	chr14	87810174	87810619	+	29.145	Intergenic	MER41G|LTR|ERV1	-155102	NR_146551	105370611	Hs.691123	NR_146551	ENSG00000258770	LINC02330	-	long intergenic non-protein coding RNA 2330	ncRNA
Merged-10-20267922-2	chr10	20267699	20268145	+	29.055	intron (NM_032812, intron 13 of 13)	intron (NM_032812, intron 13 of 13)	-284048	NR_039822	100616383		NR_039822	ENSG00000265372	MIR4675	-	microRNA 4675	ncRNA
Merged-2-124810317-2	chr2	124810108	124810527	+	29.055	intron (NM_130773, intron 19 of 23)	MLT1F2|LTR|ERVL-MaLR	785030	NM_130773	129684	Hs.660653	NM_130773	ENSG00000155052	CNTNAP5	caspr5	contactin associated protein like 5	protein-coding
Merged-12-56617132-2	chr12	56616931	56617333	+	29.05	intron (NM_001351156, intron 3 of 30)	intron (NM_001351156, intron 3 of 30)	13194	NM_001300905	11176	Hs.314263	NM_013449	ENSG00000076108	BAZ2A	TIP5|WALp3	bromodomain adjacent to zinc finger domain 2A	protein-coding
Merged-5-147432525-2	chr5	147432296	147432755	+	29.025	intron (NM_001197294, intron 1 of 13)	intron (NM_001197294, intron 1 of 13)	21167	NM_001387	1809	Hs.519659	NM_001387	ENSG00000113657	DPYSL3	CRMP-4|CRMP4|DRP-3|DRP3|LCRMP|ULIP|ULIP-1	dihydropyrimidinase like 3	protein-coding
Merged-4-78465523-2	chr4	78465303	78465744	+	28.975	intron (NM_025074, intron 49 of 73)	L2a|LINE|L2	-86247	NM_005139	306	Hs.480042	NM_005139	ENSG00000138772	ANXA3	ANX3	annexin A3	protein-coding
Merged-17-50065429-2	chr17	50065154	50065704	+	28.95	intron (NM_002204, intron 3 of 25)	MLT1K|LTR|ERVL-MaLR	9319	NM_002204	3675	Hs.265829	NM_002204	ENSG00000005884	ITGA3	CD49C|FRP-2|GAP-B3|GAPB3|ILNEB|MSK18|VCA-2|VL3A|VLA3a	integrin subunit alpha 3	protein-coding
Merged-1-20508128-2	chr1	20507775	20508481	+	28.905	promoter-TSS (NM_024544)	promoter-TSS (NM_024544)	23	NM_024544	79594	Hs.10101	NM_024544	ENSG00000090432	MUL1	C1orf166|GIDE|MAPL|MULAN|RNF218	mitochondrial E3 ubiquitin protein ligase 1	protein-coding
Merged-9-108512955-2	chr9	108512735	108513175	+	28.87	Intergenic	LTR33A|LTR|ERVL	343031	NM_006686	10880	Hs.534390	NM_006686	ENSG00000148156	ACTL7B	Tact1	actin like 7B	protein-coding
Merged-10-35885028-2	chr10	35884825	35885231	+	28.87	Intergenic	Intergenic	106726	NR_110138	102578074		NR_110138	ENSG00000280719	PCAT5	LINC01452|TPCAT-10-36067	prostate cancer associated transcript 5	ncRNA
Merged-9-113132004-2	chr9	113131802	113132206	+	28.865	Intergenic	Intergenic	-19003	NM_001860	1318	Hs.24030	NM_001860	ENSG00000136867	SLC31A2	COPT2|CTR2|hCTR2	solute carrier family 31 member 2	protein-coding
Merged-9-134268089-2	chr9	134267879	134268299	+	28.85	Intergenic	Intergenic	27308	NR_146518	105376310	Hs.573484	NR_146518	ENSG00000223729	LINC02247	-	long intergenic non-protein coding RNA 2247	ncRNA
Merged-9-113548427-2	chr9	113548225	113548629	+	28.85	intron (NM_001276261, intron 10 of 14)	intron (NM_001276261, intron 10 of 14)	11816	NM_001276260	5998	Hs.494875	NM_017790	ENSG00000138835	RGS3	C2PA|RGP3	regulator of G protein signaling 3	protein-coding
Merged-7-25025334-2	chr7	25025117	25025551	+	28.85	Intergenic	Intergenic	-45156	NM_015550	26031	Hs.520259	NM_015550	ENSG00000070882	OSBPL3	ORP-3|ORP3|OSBP3	oxysterol binding protein like 3	protein-coding
Merged-1-226920642-2	chr1	226920425	226920860	+	28.84	Intergenic	Intergenic	-19652	NM_020247	56997	Hs.118241	NM_020247	ENSG00000163050	COQ8A	ADCK3|ARCA2|CABC1|COQ10D4|COQ8|SCAR9	coenzyme Q8A	protein-coding
Merged-3-2992688-2	chr3	2992459	2992917	+	28.825	intron (NM_175607, intron 14 of 24)	intron (NM_175607, intron 14 of 24)	68457	NR_046554	100873975	Hs.581502	NR_046554		CNTN4-AS1	-	CNTN4 antisense RNA 1	ncRNA
Merged-12-57259492-2	chr12	57259289	57259696	+	28.785	intron (NM_001351215, intron 18 of 22)	intron (NM_001351215, intron 18 of 22)	-8305	NM_145064	246329	Hs.417595	NM_145064	ENSG00000185482	STAC3	MYPBB|NAM	SH3 and cysteine rich domain 3	protein-coding
Merged-16-57510133-2	chr16	57509901	57510366	+	28.78	Intergenic	Intergenic	-23640	NM_001369618	55715	Hs.279832	NM_018110	ENSG00000125170	DOK4	IRS-5|IRS5	docking protein 4	protein-coding
Merged-17-76641067-2	chr17	76640853	76641282	+	28.775	intron (NM_001289107, intron 1 of 9)	LTR15|LTR|ERV1	2690	NR_110309	55808	Hs.105352	NM_018414	ENSG00000070526	ST6GALNAC1	HSY11339|SIAT7A|ST6GalNAcI|STYI	ST6 N-acetylgalactosaminide alpha-2,6-sialyltransferase 1	protein-coding
Merged-3-136344026-2	chr3	136343803	136344250	+	28.75	intron (NM_005862, intron 29 of 33)	intron (NM_005862, intron 29 of 33)	93686	NM_000532	5096	Hs.63788	NM_000532	ENSG00000114054	PCCB	-	propionyl-CoA carboxylase subunit beta	protein-coding
Merged-4-94244970-2	chr4	94244730	94245210	+	28.74	intron (NM_001128429, intron 6 of 23)	intron (NM_001128429, intron 6 of 23)	-8339	NM_001254949	56916	Hs.410406	NM_020159	ENSG00000163104	SMARCAD1	ADERM|BASNS|ETL1|HEL1|HRZ	SWI/SNF-related, matrix-associated actin-dependent regulator of chromatin, subfamily a, containing DEAD/H box 1	protein-coding
Merged-9-119004856-2	chr9	119004603	119005109	+	28.715	Intergenic	MIR3|SINE|MIR	325185	NR_151725	111216287		NR_151725		LINC02578	-	long intergenic non-protein coding RNA 2578	ncRNA
Merged-11-95075063-2	chr11	95074803	95075324	+	28.685	Intergenic	Intergenic	8186	NM_032102	10929	Hs.476680	NM_032102	ENSG00000263465	SRSF8	DSM-1|SFRS2B|SRP46	serine and arginine rich splicing factor 8	protein-coding
Merged-3-186697771-2	chr3	186697541	186698001	+	28.685	Intergenic	Intergenic	-19588	NM_001166451	3827	Hs.77741	NM_000893	ENSG00000113889	KNG1	BDK|BK|HMWK|KNG	kininogen 1	protein-coding
Merged-12-81987637-2	chr12	81987391	81987883	+	28.66	intron (NR_110089, intron 2 of 2)	intron (NR_110089, intron 2 of 2)	33918	NR_110089	101928449	Hs.737488	NR_110089	ENSG00000257747	LINC02426	-	long intergenic non-protein coding RNA 2426	ncRNA
Merged-1-81974637-2	chr1	81974419	81974855	+	28.65	intron (NM_001366002, intron 16 of 20)	intron (NM_001366002, intron 16 of 20)	172184	NM_001366007	23266	Hs.24212	NM_012302	ENSG00000117114	ADGRL2	CIRL2|CL2|LEC1|LPHH1|LPHN2	adhesion G protein-coupled receptor L2	protein-coding
Merged-14-103677027-2	chr14	103676784	103677271	+	28.65	intron (NM_182923, intron 11 of 14)	intron (NM_182923, intron 11 of 14)	38424	NM_001100118	7517	Hs.592325	NM_005432	ENSG00000126215	XRCC3	CMM6	X-ray repair cross complementing 3	protein-coding
Merged-X-10818784-2	chrX	10818577	10818992	+	28.63	intron (NM_033290, intron 1 of 9)	MIRb|SINE|MIR	14899	NM_033290	4281	Hs.27695	NM_000381	ENSG00000101871	MID1	BBBG1|FXY|GBBB1|MIDIN|OGS1|OS|OSX|RNF59|TRIM18|XPRF|ZNFXY	midline 1	protein-coding
Merged-5-33440746-2	chr5	33440516	33440976	+	28.59	promoter-TSS (NR_047678)	promoter-TSS (NR_047678)	-30	NM_001258438	6897	Hs.481860	NM_152295	ENSG00000113407	TARS	ThrRS	threonyl-tRNA synthetase	protein-coding
Merged-1-150545663-2	chr1	150545364	150545962	+	28.51	Intergenic	Intergenic	-3706	NM_001288608	54507	Hs.516243	NM_019032	ENSG00000143382	ADAMTSL4	ADAMTSL-4|ECTOL2|TSRC1	ADAMTS like 4	protein-coding
Merged-1-21930241-2	chr1	21930002	21930481	+	28.505	intron (NM_005529, intron 1 of 96)	L2a|LINE|L2	7069	NM_001291860	3339	Hs.562227	NM_005529	ENSG00000142798	HSPG2	HSPG|PLC|PRCAN|SJA|SJS|SJS1	heparan sulfate proteoglycan 2	protein-coding
Merged-5-126054932-2	chr5	126054705	126055160	+	28.5	Intergenic	Intergenic	-124645	NR_105042	102546228	Hs.582529	NR_105042	ENSG00000248107	LINC02039	-	long intergenic non-protein coding RNA 2039	ncRNA
Merged-19-32393104-2	chr19	32392901	32393308	+	28.5	intron (NR_046201, intron 2 of 2)	LTR60B|LTR|ERV1	12435	NR_046201	400684	Hs.438766	NR_046201	ENSG00000267213	LOC400684	-	uncharacterized LOC400684	ncRNA
Merged-3-196515449-2	chr3	196515169	196515730	+	28.485	promoter-TSS (NM_001320473)	promoter-TSS (NM_001320473)	-103	NM_001320473	255798	Hs.631933	NM_001077657	ENSG00000214097	SMCO1	C3orf43	single-pass membrane protein with coiled-coil domains 1	protein-coding
Merged-11-3934828-2	chr11	3934614	3935042	+	28.41	intron (NM_001277962, intron 1 of 12)	intron (NM_001277962, intron 1 of 12)	78766	NR_039835	100616453		NR_039835	ENSG00000284525	MIR4687	-	microRNA 4687	ncRNA
Merged-7-35332090-2	chr7	35331864	35332317	+	28.385	intron (NR_038864, intron 1 of 2)	intron (NR_038864, intron 1 of 2)	18235	NR_038864	401324	Hs.377034	NR_038864		LOC401324	-	uncharacterized LOC401324	ncRNA
Merged-12-44654875-2	chr12	44654653	44655098	+	28.37	intron (NM_006159, intron 14 of 20)	intron (NM_006159, intron 14 of 20)	220786	NM_001145109	4753	Hs.505326	NM_006159	ENSG00000184613	NELL2	NRP2	neural EGFL like 2	protein-coding
Merged-11-19955814-2	chr11	19955612	19956017	+	28.365	intron (NM_182964, intron 10 of 37)	intron (NM_182964, intron 10 of 37)	-66742	NM_001111019	89797	Hs.64341	NM_145117	ENSG00000166833	NAV2	HELAD1|POMFIL2|RAINB1|STEERIN2|UNC53H2	neuron navigator 2	protein-coding
Merged-5-119435445-2	chr5	119435220	119435670	+	28.345	Intergenic	Intergenic	-17052	NM_001199291	3295	Hs.406861	NM_000414	ENSG00000133835	HSD17B4	DBP|MFE-2|MPF-2|PRLTS1|SDR8C1	hydroxysteroid 17-beta dehydrogenase 4	protein-coding
Merged-20-48582080-2	chr20	48581857	48582303	+	28.345	Intergenic	Intergenic	222169	NR_026958	284749	Hs.299080	NR_026958	ENSG00000235621	LINC00494	-	long intergenic non-protein coding RNA 494	ncRNA
Merged-12-108312902-2	chr12	108312508	108313297	+	28.325	intron (NM_001142344, intron 1 of 2)	intron (NM_001142344, intron 1 of 2)	7760	NM_001142345	1240	Hs.197143	NM_004072	ENSG00000174600	CMKLR1	CHEMERINR|ChemR23|DEZ|RVER1	chemerin chemokine-like receptor 1	protein-coding
Merged-20-38108862-2	chr20	38108650	38109074	+	28.325	Intergenic	Intergenic	56408	NM_001323317	7052	Hs.517033	NM_004613	ENSG00000198959	TGM2	TG(C)|TGC	transglutaminase 2	protein-coding
Merged-2-26252076-2	chr2	26251768	26252384	+	28.325	intron (NM_001281512, intron 1 of 14)	MLT1F|LTR|ERVL-MaLR	7137	NM_000183	3032	Hs.515848	NM_000183	ENSG00000138029	HADHB	ECHB|MSTP029|MTPB|TP-BETA	hydroxyacyl-CoA dehydrogenase trifunctional multienzyme complex subunit beta	protein-coding
Merged-4-112671271-2	chr4	112671042	112671501	+	28.315	Intergenic	Intergenic	-21220	NR_146092	109864269	Hs.642978	NR_146092	ENSG00000249532	MIR302CHG	-	miR-302/367 cluster host gene	ncRNA
Merged-15-67030272-2	chr15	67030035	67030509	+	28.3	intron (NR_135686, intron 2 of 5)	intron (NR_135686, intron 2 of 5)	33910	NR_135686	102723493	Hs.419760	NR_135686		LOC102723493	-	uncharacterized LOC102723493	ncRNA
Merged-6-141164583-2	chr6	141164329	141164838	+	28.3	Intergenic	Intergenic	480769	NR_039675	100616180		NR_039675	ENSG00000264390	MIR4465	-	microRNA 4465	ncRNA
Merged-1-214107555-2	chr1	214107316	214107795	+	28.3	Intergenic	Intergenic	119022	NM_002763	5629	Hs.741808	NM_002763	ENSG00000117707	PROX1	-	prospero homeobox 1	protein-coding
Merged-16-3348974-2	chr16	3348750	3349199	+	28.26	Intergenic	Intergenic	-6915	NM_012368	4993	Hs.258574	NM_012368	ENSG00000168158	OR2C1	OLFmf3|OR2C2P	olfactory receptor family 2 subfamily C member 1	protein-coding
Merged-19-44890630-2	chr19	44890386	44890875	+	28.255	promoter-TSS (NM_001128917)	promoter-TSS (NM_001128917)	-590	NM_001128916	10452	Hs.655909	NM_006114	ENSG00000130204	TOMM40	C19orf1|D19S1177E|PER-EC1|PEREC1|TOM40	translocase of outer mitochondrial membrane 40	protein-coding
Merged-17-13776277-2	chr17	13776007	13776547	+	28.255	Intergenic	Intergenic	-174348	NM_006042	9955	Hs.462270	NM_006042	ENSG00000153976	HS3ST3A1	3-OST-3A|3OST3A1	heparan sulfate-glucosamine 3-sulfotransferase 3A1	protein-coding
Merged-17-9361380-2	chr17	9361174	9361587	+	28.25	intron (NM_004853, intron 7 of 7)	intron (NM_004853, intron 7 of 7)	-182262	NR_110828	101928266	Hs.639880	NR_110828	ENSG00000262966	LOC101928266	-	uncharacterized LOC101928266	ncRNA
Merged-6-55047029-2	chr6	55046824	55047235	+	28.25	Intergenic	MER5A|DNA|hAT-Charlie	-59431	NM_001526	3062	Hs.151624	NM_001526	ENSG00000137252	HCRTR2	OX2R	hypocretin receptor 2	protein-coding
Merged-19-15404394-2	chr19	15404107	15404681	+	28.22	intron (NM_001291478, intron 2 of 13)	intron (NM_001291478, intron 2 of 13)	14594	NR_111971	26993	Hs.399800	NM_014371	ENSG00000011243	AKAP8L	HA95|HAP95|NAKAP|NAKAP95	A-kinase anchoring protein 8 like	protein-coding
Merged-7-16998730-2	chr7	16998525	16998936	+	28.215	Intergenic	MIR|SINE|MIR	-116747	NM_176813	155465	Hs.100686	NM_176813	ENSG00000173467	AGR3	AG-3|AG3|BCMP11|HAG3|PDIA18|hAG-3	anterior gradient 3, protein disulphide isomerase family member	protein-coding
Merged-10-28588123-2	chr10	28587883	28588364	+	28.205	intron (NM_100486, intron 4 of 12)	intron (NM_100486, intron 4 of 12)	55005	NM_016628	51322	Hs.743224	NM_016628	ENSG00000095787	WAC	BM-016|DESSH|PRO1741|Wwp4	WW domain containing adaptor with coiled-coil	protein-coding
Merged-4-23790055-2	chr4	23789819	23790292	+	28.2	Intergenic	Intergenic	91237	NM_001330753	10891	Hs.527078	NM_013261	ENSG00000109819	PPARGC1A	LEM6|PGC-1(alpha)|PGC-1alpha|PGC-1v|PGC1|PGC1A|PPARGC1	PPARG coactivator 1 alpha	protein-coding
Merged-12-75330263-2	chr12	75329977	75330549	+	28.19	promoter-TSS (NM_001286547)	promoter-TSS (NM_001286547)	61	NM_032606	84698	Hs.733835	NM_032606	ENSG00000180881	CAPS2	UG0636c06	calcyphosine 2	protein-coding
Merged-10-44911259-2	chr10	44911012	44911507	+	28.15	promoter-TSS (NM_001345926)	promoter-TSS (NM_001345926)	-57	NM_001345926	643236	Hs.292788	NM_001123376	ENSG00000187783	TMEM72	C10orf127|KSP37	transmembrane protein 72	protein-coding
Merged-15-68991948-2	chr15	68991738	68992158	+	28.15	intron (NR_033672, intron 2 of 16)	LTR76|LTR|ERV1	-22747	NM_024505	79400	Hs.657932	NM_024505	ENSG00000255346	NOX5	-	NADPH oxidase 5	protein-coding
Merged-3-139691806-2	chr3	139691601	139692011	+	28.145	Intergenic	Intergenic	-13756	NM_178177	349565	Hs.208673	NM_178177	ENSG00000163864	NMNAT3	FKSG76|PNAT-3|PNAT3	nicotinamide nucleotide adenylyltransferase 3	protein-coding
Merged-10-113071694-2	chr10	113071421	113071967	+	28.1	intron (NM_001198528, intron 4 of 14)	intron (NM_001198528, intron 4 of 14)	26339	NR_132769	106635520		NR_132769		SNORA87	-	small nucleolar RNA, H/ACA box 87	snoRNA
Merged-4-123564950-2	chr4	123564707	123565194	+	28.1	Intergenic	Intergenic	-85041	NR_027105	285419	Hs.535763	NR_027105	ENSG00000249464	LINC01091	-	long intergenic non-protein coding RNA 1091	ncRNA
Merged-1-183433810-2	chr1	183433607	183434013	+	28.06	Intergenic	Intergenic	-15430	NM_015039	23057	Hs.497123	NM_015039	ENSG00000157064	NMNAT2	C1orf15|PNAT2	nicotinamide nucleotide adenylyltransferase 2	protein-coding
Merged-5-112895808-2	chr5	112895589	112896028	+	28.015	3' UTR (NM_001204199, exon 5 of 5)	3' UTR (NM_001204199, exon 5 of 5)	26419	NM_005669	7905	Hs.429608	NM_005669	ENSG00000129625	REEP5	C5orf18|D5S346|DP1|TB2|YOP1|Yip2e	receptor accessory protein 5	protein-coding
Merged-7-29606624-2	chr7	29606413	29606835	+	27.98	Intergenic	Intergenic	41091	NM_001329997	222171	Hs.91109	NM_175887	ENSG00000176532	PRR15	-	proline rich 15	protein-coding
Merged-5-103120162-2	chr5	103119956	103120369	+	27.97	promoter-TSS (NM_001345876)	promoter-TSS (NM_001345876)	-24	NM_017676	54826	Hs.24088	NM_017676	ENSG00000145723	GIN1	GIN-1|TGIN1|ZH2C2	gypsy retrotransposon integrase 1	protein-coding
Merged-16-10282547-2	chr16	10282260	10282835	+	27.96	Intergenic	MER65C|LTR|ERV1	-99639	NM_000833	2903	Hs.411472	NM_000833	ENSG00000183454	GRIN2A	EPND|FESD|GluN2A|LKS|NMDAR2A|NR2A	glutamate ionotropic receptor NMDA type subunit 2A	protein-coding
Merged-4-142348790-2	chr4	142348589	142348992	+	27.935	intron (NM_001331040, intron 7 of 25)	intron (NM_001331040, intron 7 of 25)	497745	NM_001101669	8821	Hs.176376	NM_003866	ENSG00000109452	INPP4B	-	inositol polyphosphate-4-phosphatase type II B	protein-coding
Merged-11-19025964-2	chr11	19025725	19026203	+	27.9	Intergenic	Intergenic	34053	NM_001303615	117194	Hs.350566	NM_054030	ENSG00000183695	MRGPRX2	MGRG3|MRGX2	MAS related GPR family member X2	protein-coding
Merged-12-43918040-2	chr12	43917831	43918249	+	27.9	intron (NM_001286213, intron 2 of 6)	intron (NM_001286213, intron 2 of 6)	81959	NM_032256	84216	Hs.444668	NM_032256	ENSG00000139173	TMEM117	-	transmembrane protein 117	protein-coding
Merged-2-235793626-2	chr2	235793407	235793846	+	27.84	intron (NM_001037131, intron 6 of 17)	intron (NM_001037131, intron 6 of 17)	-275705	NR_146582	27321		NR_146582		TNRC17	CAGL234	trinucleotide repeat containing 17	ncRNA
Merged-11-68460033-2	chr11	68459798	68460269	+	27.795	promoter-TSS (NM_001352360)	promoter-TSS (NM_001352360)	-719	NM_001352354	55291	Hs.503022	NM_018312	ENSG00000110075	PPP6R3	C11orf23|PP6R3|SAP190|SAPL|SAPLa|SAPS3	protein phosphatase 6 regulatory subunit 3	protein-coding
Merged-1-46211246-2	chr1	46211030	46211463	+	27.795	intron (NM_001013615, intron 1 of 1)	MER21A|LTR|ERVL	7912	NM_001013615	541468	Hs.568642	NM_001013615	ENSG00000171357	LURAP1	C1orf190|LRAP35a|LRP35A	leucine rich adaptor protein 1	protein-coding
Merged-3-59700086-2	chr3	59699881	59700292	+	27.79	Intergenic	Intergenic	-41589	NR_149028	339902	Hs.132446	NR_149028		LOC339902	-	hCG1813818	ncRNA
Merged-12-47939206-2	chr12	47938971	47939442	+	27.77	Intergenic	L2b|LINE|L2	-24341	NM_001143841	79022	Hs.596726	NM_024056	ENSG00000134291	TMEM106C	-	transmembrane protein 106C	protein-coding
Merged-13-45821923-2	chr13	45821709	45822138	+	27.74	intron (NM_198849, intron 1 of 1)	intron (NM_198849, intron 1 of 1)	29830	NM_198849	283514	Hs.368483	NM_198849	ENSG00000215475	SIAH3	-	siah E3 ubiquitin protein ligase family member 3	protein-coding
Merged-12-130983443-2	chr12	130983222	130983665	+	27.73	intron (NM_198827, intron 5 of 24)	intron (NM_198827, intron 5 of 24)	10533	NR_131951	105755954	Hs.677534	NR_131950		ADGRD1-AS1	LACAT8	ADGRD1 antisense RNA 1	ncRNA
Merged-4-18567593-2	chr4	18567382	18567804	+	27.715	Intergenic	Intergenic	-545718	NM_001365662	254251	Hs.446201	NM_153686	ENSG00000178177	LCORL	MLR1	ligand dependent nuclear receptor corepressor like	protein-coding
Merged-4-7818672-2	chr4	7818322	7819023	+	27.71	intron (NM_198595, intron 7 of 16)	intron (NM_198595, intron 7 of 16)	53636	NM_001371090
Merged-10-86755769-2	chr10	86755547	86755991	+	27.7	promoter-TSS (NM_004329)	promoter-TSS (NM_004329)	-870	NM_004329	657	Hs.524477	NM_004329	ENSG00000107779	BMPR1A	10q23del|ACVRLK3|ALK3|CD292|SKR5	bone morphogenetic protein receptor type 1A	protein-coding
Merged-3-104376709-2	chr3	104376476	104376943	+	27.685	Intergenic	MLT1A|LTR|ERVL-MaLR	-852593	NR_039611	100616336		NR_039611	ENSG00000265328	MIR548AB	-	microRNA 548ab	ncRNA
Merged-10-98341139-2	chr10	98340902	98341377	+	27.685	Intergenic	L3|LINE|CR1	54168	NR_031619	100302133		NR_031619	ENSG00000284415	MIR1287	MIRN1287|hsa-mir-1287|mir-1287	microRNA 1287	ncRNA
Merged-11-103682487-2	chr11	103682236	103682739	+	27.68	Intergenic	Intergenic	-167419	NR_039842	100616457		NR_039842	ENSG00000264200	MIR4693	-	microRNA 4693	ncRNA
Merged-11-111741982-2	chr11	111741757	111742207	+	27.665	intron (NM_001177562, intron 13 of 13)	intron (NM_001177562, intron 13 of 13)	24407	NM_001177563	5519	Hs.269128	NM_002716	ENSG00000137713	PPP2R1B	PP2A-Abeta|PR65B	protein phosphatase 2 scaffold subunit Abeta	protein-coding
Merged-17-49788230-2	chr17	49787966	49788495	+	27.635	promoter-TSS (NM_001199158)	promoter-TSS (NM_001199158)	-451	NM_001199158	11143	Hs.21907	NM_007067	ENSG00000136504	KAT7	HBO1|HBOA|MYST2|ZC2HC7	lysine acetyltransferase 7	protein-coding
Merged-3-141076568-2	chr3	141076328	141076809	+	27.63	intron (NM_080862, intron 2 of 2)	intron (NM_080862, intron 2 of 2)	25221	NM_080862	92369	Hs.655112	NM_080862	ENSG00000175093	SPSB4	SSB-4|SSB4	splA/ryanodine receptor domain and SOCS box containing 4	protein-coding
Merged-4-141428078-2	chr4	141427867	141428289	+	27.6	Intergenic	L1M4|LINE|L1	-95461	NR_121625	100507639	Hs.535010	NR_121625		LINC02432	-	long intergenic non-protein coding RNA 2432	ncRNA
Merged-15-40030717-2	chr15	40030511	40030924	+	27.6	intron (NM_001013703, intron 35 of 38)	intron (NM_001013703, intron 35 of 38)	8464	NM_003134	6727	Hs.533732	NM_003134	ENSG00000140319	SRP14	ALURBP	signal recognition particle 14	protein-coding
Merged-2-6077735-2	chr2	6077533	6077937	+	27.6	Intergenic	Intergenic	95757	NR_026833	400940	Hs.378814	NM_207479		LOC400940	-	uncharacterized LOC400940	ncRNA
Merged-15-64147014-2	chr15	64146792	64147237	+	27.6	Intergenic	MIRb|SINE|MIR	-4717	NR_073534	79856	Hs.744250	NM_024798	ENSG00000157734	SNX22	-	sorting nexin 22	protein-coding
Merged-11-64406669-2	chr11	64406453	64406885	+	27.565	Intergenic	MER77|LTR|ERVL	38067	NR_031602	100302280		NR_031602	ENSG00000221273	MIR1237	MIRN1237|hsa-mir-1237	microRNA 1237	ncRNA
Merged-8-130530805-2	chr8	130530602	130531009	+	27.565	Intergenic	L2c|LINE|L2	-87131	NM_001362925	50807	Hs.655552	NM_018482	ENSG00000153317	ASAP1	AMAP1|CENTB4|DDEF1|PAG2|PAP|ZG14P	ArfGAP with SH3 domain, ankyrin repeat and PH domain 1	protein-coding
Merged-2-146942494-2	chr2	146942279	146942709	+	27.55	Intergenic	Intergenic	355437	NR_026904	728773	Hs.334462	NR_026904		PABPC1P2	PABP2|PABP4|PABPCP2|PABPCP4	poly(A) binding protein cytoplasmic 1 pseudogene 2	pseudo
Merged-4-98682874-2	chr4	98682669	98683079	+	27.545	Intergenic	Arthur1B|DNA|hAT-Tip100	23972	NR_148380	105377342	Hs.122081	NR_148380		LOC105377342	-	uncharacterized LOC105377342	ncRNA
Merged-10-76775214-2	chr10	76774865	76775564	+	27.54	Intergenic	LTR1D1|LTR|ERV1	-112830	NR_120655	101929328	Hs.664552	NR_120655	ENSG00000236467	KCNMA1-AS1	-	KCNMA1 antisense RNA 1	ncRNA
Merged-4-14401061-2	chr4	14400847	14401276	+	27.515	Intergenic	Intergenic	289093	NR_033931	152742	Hs.135435	NR_033931	ENSG00000248698	LINC01085	-	long intergenic non-protein coding RNA 1085	ncRNA
Merged-13-51591150-2	chr13	51590897	51591403	+	27.505	intron (NM_052950, intron 1 of 11)	intron (NM_052950, intron 1 of 11)	6688	NM_052950	115825	Hs.46506	NM_052950	ENSG00000139668	WDFY2	PROF|WDF2|ZFYVE22	WD repeat and FYVE domain containing 2	protein-coding
Merged-1-219433122-2	chr1	219432917	219433327	+	27.495	Intergenic	MER70B|LTR|ERVL	124202	NR_135822	102723886	Hs.525963	NR_135822		LYPLAL1-AS1	-	LYPLAL1 antisense RNA 1	ncRNA
Merged-11-117909166-2	chr11	117908954	117909378	+	27.49	intron (NM_001077263, intron 8 of 12)	intron (NM_001077263, intron 8 of 12)	20236	NM_001077263	84000	Hs.266308	NM_032046	ENSG00000137747	TMPRSS13	MSP|MSPL|MSPS|TMPRSS11	transmembrane serine protease 13	protein-coding
Merged-6-91366949-2	chr6	91366736	91367163	+	27.485	Intergenic	Intergenic	-154711	NR_039786	100616174		NR_039786	ENSG00000263734	MIR4643	-	microRNA 4643	ncRNA
Merged-17-13405974-2	chr17	13405768	13406180	+	27.455	Intergenic	L2b|LINE|L2	-99214	NR_146885	105371541		NR_146885	ENSG00000234634	LINC02093	-	long intergenic non-protein coding RNA 2093	ncRNA
Merged-18-7872742-2	chr18	7872535	7872950	+	27.45	intron (NM_002845, intron 2 of 30)	intron (NM_002845, intron 2 of 30)	305426	NM_002845	5797	Hs.49774	NM_002845	ENSG00000173482	PTPRM	PTPRL1|R-PTP-MU|RPTPM|RPTPU|hR-PTPu	protein tyrosine phosphatase receptor type M	protein-coding
Merged-5-121414119-2	chr5	121413919	121414320	+	27.45	Intergenic	HERVL40-int|LTR|ERVL	91569	NR_104999	102467226		NR_104999		LOC102467226	-	uncharacterized LOC102467226	ncRNA
Merged-10-76668128-2	chr10	76667856	76668401	+	27.425	Intergenic	MIR3|SINE|MIR	-219916	NR_120655	101929328	Hs.664552	NR_120655	ENSG00000236467	KCNMA1-AS1	-	KCNMA1 antisense RNA 1	ncRNA
Merged-16-64476154-2	chr16	64475933	64476376	+	27.42	Intergenic	Intergenic	645909	NM_001330576	1009	Hs.116471	NM_001797	ENSG00000140937	CDH11	CAD11|CDHOB|ESWS|OB|OSF-4	cadherin 11	protein-coding
Merged-12-20396167-2	chr12	20395804	20396530	+	27.41	intron (NM_000921, intron 1 of 15)	intron (NM_000921, intron 1 of 15)	26922	NM_000921	5139	Hs.386791	NM_000921	ENSG00000172572	PDE3A	CGI-PDE|CGI-PDE A|CGI-PDE-A|HTNB	phosphodiesterase 3A	protein-coding
Merged-X-69563394-2	chrX	69563185	69563603	+	27.35	Intergenic	MIR|SINE|MIR	-52719	NM_001005609	1896	Hs.105407	NM_001399	ENSG00000158813	EDA	ECTD1|ED1|ED1-A1|ED1-A2|EDA-A1|EDA-A2|EDA1|EDA2|HED|HED1|ODT1|STHAGX1|TNLG7C|XHED|XLHED	ectodysplasin A	protein-coding
Merged-20-6311029-2	chr20	6310799	6311260	+	27.34	Intergenic	L2a|LINE|L2	-115703	NR_109953	101929244	Hs.542488	NR_109953	ENSG00000229876	CASC20	-	cancer susceptibility 20	ncRNA
Merged-16-23074596-2	chr16	23074390	23074802	+	27.315	intron (NM_020718, intron 13 of 15)	MIRb|SINE|MIR	74674	NM_020718	57478	Hs.183817	NM_020718	ENSG00000103404	USP31	-	ubiquitin specific peptidase 31	protein-coding
Merged-14-48735747-2	chr14	48735518	48735976	+	27.29	Intergenic	LTR61|LTR|ERV1	850633	NM_001030001	6235	Hs.156367	NM_001032	ENSG00000213741	RPS29	DBA13|S29|uS14	ribosomal protein S29	protein-coding
Merged-12-5078456-2	chr12	5078181	5078731	+	27.275	Intergenic	Intergenic	34577	NM_002234	3741	Hs.150208	NM_002234	ENSG00000130037	KCNA5	ATFB7|HCK1|HK2|HPCN1|KV1.5|PCN1	potassium voltage-gated channel subfamily A member 5	protein-coding
Merged-16-80993436-2	chr16	80993223	80993649	+	27.25	intron (NR_147842, intron 1 of 2)	L1MEc|LINE|L1	4240	NM_001351973	56942	Hs.55028	NM_020188	ENSG00000103121	CMC2	2310061C15Rik|C16orf61|DC13	C-X9-C motif containing 2	protein-coding
Merged-20-34968904-2	chr20	34968653	34969156	+	27.235	intron (NM_020884, intron 2 of 44)	intron (NM_020884, intron 2 of 44)	-12877	NM_001322494	2937	Hs.82327	NM_000178	ENSG00000100983	GSS	GSHS|HEL-S-64p|HEL-S-88n	glutathione synthetase	protein-coding
Merged-X-2964012-2	chrX	2963795	2964229	+	27.23	intron (NM_001369080, intron 1 of 11)	intron (NM_001369080, intron 1 of 11)	441	NM_000047	415	Hs.386975	NM_000047	ENSG00000157399	ARSE	ASE|CDPX|CDPX1|CDPXR	arylsulfatase E	protein-coding
Merged-10-68628667-2	chr10	68628403	68628931	+	27.21	intron (NM_030625, intron 3 of 11)	intron (NM_030625, intron 3 of 11)	68330	NM_030625	80312	Hs.258855	NM_030625	ENSG00000138336	TET1	CXXC6|LCX|bA119F7.1	tet methylcytosine dioxygenase 1	protein-coding
Merged-1-234543638-2	chr1	234543429	234543848	+	27.21	Intergenic	X6B_LINE|LINE|CR1	-11859	NR_038426	100506795	Hs.448989	NR_038426	ENSG00000231768	LINC01354	-	long intergenic non-protein coding RNA 1354	ncRNA
Merged-13-106146435-2	chr13	106146228	106146642	+	27.205	Intergenic	Intergenic	-230129	NR_034119	728192	Hs.559194	NR_034119		LINC00460	-	long intergenic non-protein coding RNA 460	ncRNA
Merged-10-44959240-2	chr10	44959032	44959449	+	27.2	promoter-TSS (NM_032023)	promoter-TSS (NM_032023)	449	NR_033842	220980	Hs.568801	NR_033842	ENSG00000224812	TMEM72-AS1	-	TMEM72 antisense RNA 1	ncRNA
Merged-9-107252133-2	chr9	107251926	107252341	+	27.185	Intergenic	L3|LINE|CR1	-31146	NM_002874	5887	Hs.521640	NM_002874	ENSG00000119318	RAD23B	HHR23B|HR23B|P58	RAD23 homolog B, nucleotide excision repair protein	protein-coding
Merged-14-83816949-2	chr14	83816733	83817165	+	27.185	Intergenic	Intergenic	1174317	NR_146650	101928599		NR_146650	ENSG00000258743	LINC02301	-	long intergenic non-protein coding RNA 2301	ncRNA
Merged-12-15603539-2	chr12	15603268	15603810	+	27.15	Intergenic	Intergenic	56928	NM_030669	5800	Hs.160871	NM_002848	ENSG00000151490	PTPRO	GLEPP1|NPHS6|PTP-OC|PTP-U2|PTPROT|PTPU2|R-PTP-O	protein tyrosine phosphatase receptor type O	protein-coding
Merged-2-79393995-2	chr2	79393778	79394212	+	27.15	Intergenic	Intergenic	106849	NR_110289	101927987	Hs.574704	NR_110289	ENSG00000229385	LOC101927987	-	uncharacterized LOC101927987	ncRNA
Merged-10-107025889-2	chr10	107025664	107026115	+	27.15	intron (NM_001206569, intron 1 of 25)	intron (NM_001206569, intron 1 of 25)	138817	NM_001206569	114815	Hs.591915	NM_052918	ENSG00000108018	SORCS1	hSorCS	sortilin related VPS10 domain containing receptor 1	protein-coding
Merged-8-19817323-2	chr8	19817089	19817557	+	27.125	promoter-TSS (NM_018142)	promoter-TSS (NM_018142)	-93	NM_018142	55174	Hs.512627	NM_018142	ENSG00000104613	INTS10	C8orf35|INT10	integrator complex subunit 10	protein-coding
Merged-5-116492895-2	chr5	116492649	116493141	+	27.095	intron (NM_001300780, intron 6 of 19)	intron (NM_001300780, intron 6 of 19)	45397	NR_109879	101927233	Hs.732850	NR_109879	ENSG00000248445	SEMA6A-AS1	CTB-118N6.3	SEMA6A antisense RNA 1	ncRNA
Merged-9-8871599-2	chr9	8871390	8871809	+	27.09	intron (NM_002839, intron 11 of 45)	intron (NM_002839, intron 11 of 45)	13581	NR_121600	101929407	Hs.649971	NR_121599		PTPRD-AS1	-	PTPRD antisense RNA 1	ncRNA
Merged-2-130744772-2	chr2	130744563	130744982	+	27.06	Intergenic	Intergenic	-10768	NM_001105193	205147	Hs.369289	NM_152698	ENSG00000178171	AMER3	FAM123C	APC membrane recruitment protein 3	protein-coding
Merged-13-103730602-2	chr13	103730391	103730814	+	27.02	Intergenic	Intergenic	305402	NR_126374	104326190	Hs.334381	NR_126374	ENSG00000234551	LINC01309	TCONS_l2_00007459	long intergenic non-protein coding RNA 1309	ncRNA
Merged-3-110193502-2	chr3	110193162	110193842	+	27	Intergenic	Intergenic	590674	NR_039647	100616129		NR_039647	ENSG00000265956	MIR4445	-	microRNA 4445	ncRNA
Merged-11-100847959-2	chr11	100847692	100848227	+	26.975	intron (NM_001367945, intron 5 of 25)	intron (NM_001367945, intron 5 of 25)	-86315	NR_145747	109616988		NR_145747		SNORD13I	-	small nucleolar RNA, C/D box 13I	snoRNA
Merged-10-36111865-2	chr10	36111649	36112081	+	26.95	Intergenic	Intergenic	333563	NR_110138	102578074		NR_110138	ENSG00000280719	PCAT5	LINC01452|TPCAT-10-36067	prostate cancer associated transcript 5	ncRNA
Merged-5-71631227-2	chr5	71630990	71631465	+	26.94	intron (NM_022132, intron 7 of 16)	L2c|LINE|L2	43887	NM_022132	64087	Hs.604789	NM_022132	ENSG00000131844	MCCC2	MCCB	methylcrotonoyl-CoA carboxylase 2	protein-coding
Merged-14-83976025-2	chr14	83975807	83976244	+	26.895	Intergenic	Intergenic	-1295907	NR_145983	26843		NR_145983		SNORD3P3	RNU3P3|U3|U3.5|u3.7	small nucleolar RNA, C/D box 3 pseudogene 3	snoRNA
Merged-1-7554922-2	chr1	7554713	7555131	+	26.885	intron (NM_001349608, intron 5 of 21)	intron (NM_001349608, intron 5 of 21)	-114808	NM_001349621	23261	Hs.397705	NM_015215	ENSG00000171735	CAMTA1	CANPMR	calmodulin binding transcription activator 1	protein-coding
Merged-3-17809181-2	chr3	17808938	17809425	+	26.86	Intergenic	MLT1H|LTR|ERVL-MaLR	66237	NR_135536	105376975	Hs.543238	NR_135536		LOC105376975	-	uncharacterized LOC105376975	ncRNA
Merged-2-62672878-2	chr2	62672655	62673102	+	26.85	promoter-TSS (NM_001142615)	promoter-TSS (NM_001142615)	-1000	NM_001142615	23301	Hs.271667	NM_015252	ENSG00000115504	EHBP1	HPC12|NACSIN	EH domain binding protein 1	protein-coding
Merged-3-184018275-2	chr3	184018014	184018537	+	26.835	promoter-TSS (NM_005688)	promoter-TSS (NM_005688)	-391	NM_001023587	10057	Hs.368563	NM_005688	ENSG00000114770	ABCC5	ABC33|EST277145|MOAT-C|MOATC|MRP5|SMRP|pABC11	ATP binding cassette subfamily C member 5	protein-coding
Merged-15-57412165-2	chr15	57411907	57412424	+	26.82	intron (NM_032866, intron 1 of 18)	intron (NM_032866, intron 1 of 18)	35660	NM_001252335	84952	Hs.148989	NM_032866	ENSG00000128849	CGNL1	JACOP|PCING	cingulin like 1	protein-coding
Merged-10-128542866-2	chr10	128542657	128543075	+	26.805	Intergenic	Intergenic	256916	NR_120619	101927381	Hs.523342	NR_120619	ENSG00000280953	LINC01163	TCONS_00017722	long intergenic non-protein coding RNA 1163	ncRNA
Merged-18-58224232-2	chr18	58224011	58224453	+	26.795	intron (NM_001144966, intron 1 of 29)	intron (NM_001144966, intron 1 of 29)	2661	NM_001144966	23327	Hs.185677	NM_015277	ENSG00000049759	NEDD4L	NEDD4-2|NEDD4.2|PVNH7|RSP5|hNEDD4-2	NEDD4 like E3 ubiquitin protein ligase	protein-coding
Merged-1-220811193-2	chr1	220810978	220811409	+	26.775	intron (NM_022746, intron 6 of 6)	intron (NM_022746, intron 6 of 6)	-13078	NR_157260	106481171		NR_157260		RNU6ATAC35P	-	RNA, U6atac small nuclear 35, pseudogene	pseudo
Merged-3-137326219-2	chr3	137325904	137326534	+	26.77	Intergenic	Intergenic	368236	NM_144717	53833	Hs.61232	NM_144717	ENSG00000174564	IL20RB	DIRS1|FNDC6|IL-20R2	interleukin 20 receptor subunit beta	protein-coding
Merged-1-154320990-2	chr1	154320731	154321249	+	26.75	promoter-TSS (NM_080429)	promoter-TSS (NM_080429)	-103	NM_080429	89872	Hs.259048	NM_080429	ENSG00000143595	AQP10	AQPA_HUMAN	aquaporin 10	protein-coding
Merged-12-82300806-2	chr12	82300606	82301007	+	26.75	Intergenic	MLT1F|LTR|ERVL-MaLR	57581	NM_014167	29080	Hs.582627	NM_014167	ENSG00000133773	CCDC59	BR22|HSPC128|TAP26	coiled-coil domain containing 59	protein-coding
Merged-8-84722440-2	chr8	84722225	84722655	+	26.725	intron (NM_001287244, intron 1 of 7)	MamSINE1|SINE|tRNA-RTE	16513	NM_001287244	138046	Hs.121663	NM_173848	ENSG00000184672	RALYL	HNRPCL3	RALY RNA binding protein like	protein-coding
Merged-3-13485219-2	chr3	13485009	13485430	+	26.66	intron (NM_001330636, intron 3 of 6)	intron (NM_001330636, intron 3 of 6)	4913	NM_001136041	79885	Hs.744132	NM_024827	ENSG00000163517	HDAC11	HD11	histone deacetylase 11	protein-coding
Merged-6-16332182-2	chr6	16331935	16332429	+	26.6	intron (NM_000332, intron 7 of 8)	intron (NM_000332, intron 7 of 8)	93595	NM_006877	2766	Hs.484741	NM_006877	ENSG00000137198	GMPR	GMPR 1|GMPR1	guanosine monophosphate reductase	protein-coding
Merged-7-68321373-2	chr7	68321144	68321602	+	26.56	Intergenic	Intergenic	301120	NR_120514	102723427	Hs.583491	NR_120514	ENSG00000225209	LOC102723427	-	uncharacterized LOC102723427	ncRNA
Merged-13-110412929-2	chr13	110412723	110413136	+	26.55	intron (NM_001846, intron 4 of 47)	intron (NM_001846, intron 4 of 47)	50358	NM_001267044	100129836	Hs.640035	NM_001267044		COL4A2-AS2	-	COL4A2 antisense 2	protein-coding
Merged-11-100809227-2	chr11	100808920	100809534	+	26.545	intron (NM_152432, intron 3 of 23)	intron (NM_152432, intron 3 of 23)	-121272	NR_133571	100128386	Hs.635125	NR_133571	ENSG00000248027	LOC100128386	-	uncharacterized LOC100128386	ncRNA
Merged-18-22267979-2	chr18	22267727	22268231	+	26.535	Intergenic	Intergenic	98542	NM_005257	2627	Hs.514746	NM_005257	ENSG00000141448	GATA6	-	GATA binding protein 6	protein-coding
Merged-1-110407688-2	chr1	110407397	110407979	+	26.53	promoter-TSS (NR_102697)	promoter-TSS (NR_102697)	-121	NR_102697	101410535	Hs.559121	NR_102697		LAMTOR5-AS1	-	LAMTOR5 antisense RNA 1	ncRNA
Merged-11-66523895-2	chr11	66523672	66524118	+	26.53	intron (NM_024649, intron 11 of 16)	intron (NM_024649, intron 11 of 16)	13260	NM_024649	582	Hs.502915	NM_024649	ENSG00000174483	BBS1	BBS2L2	Bardet-Biedl syndrome 1	protein-coding
Merged-11-19987680-2	chr11	19987457	19987903	+	26.5	intron (NM_182964, intron 11 of 37)	intron (NM_182964, intron 11 of 37)	-34876	NM_001111019	89797	Hs.64341	NM_145117	ENSG00000166833	NAV2	HELAD1|POMFIL2|RAINB1|STEERIN2|UNC53H2	neuron navigator 2	protein-coding
Merged-12-6264156-2	chr12	6263953	6264360	+	26.5	Intergenic	Intergenic	-46280	NM_018173	55200	Hs.631660	NM_018173	ENSG00000008323	PLEKHG6	MyoGEF	pleckstrin homology and RhoGEF domain containing G6	protein-coding
Merged-6-125340671-2	chr6	125340394	125340948	+	26.5	Intergenic	Intergenic	-38704	NM_016063	51020	Hs.32826	NM_016063	ENSG00000111906	HDDC2	C6orf74|CGI-130|NS5ATP2|dJ167O5.2	HD domain containing 2	protein-coding
Merged-16-63581770-2	chr16	63581564	63581977	+	26.5	Intergenic	L2c|LINE|L2	1540293	NM_001330576	1009	Hs.116471	NM_001797	ENSG00000140937	CDH11	CAD11|CDHOB|ESWS|OB|OSF-4	cadherin 11	protein-coding
Merged-18-10798028-2	chr18	10797799	10798258	+	26.495	intron (NM_022068, intron 11 of 51)	MLT1F2|LTR|ERVL-MaLR	-38379	NR_106846	102466735		NR_106846	ENSG00000274838	MIR6788	hsa-mir-6788	microRNA 6788	ncRNA
Merged-10-122265953-2	chr10	122265709	122266197	+	26.45	Intergenic	MER74A|LTR|ERVL	-5343	NM_144587	118663	Hs.422466	NM_144587	ENSG00000138152	BTBD16	C10orf87	BTB domain containing 16	protein-coding
Merged-18-52439548-2	chr18	52439333	52439764	+	26.43	intron (NM_005215, intron 1 of 28)	intron (NM_005215, intron 1 of 28)	99351	NM_005215	1630	Hs.162025	NM_005215	ENSG00000187323	DCC	CRC18|CRCR1|HGPPS2|IGDCC1|MRMV1|NTN1R1	DCC netrin 1 receptor	protein-coding
Merged-11-14015853-2	chr11	14015638	14016068	+	26.425	intron (NM_006108, intron 2 of 15)	intron (NM_006108, intron 2 of 15)	53130	NM_006108	10418	Hs.643864	NM_006108	ENSG00000262655	SPON1	VSGP/F-spondin|f-spondin	spondin 1	protein-coding
Merged-19-15125652-2	chr19	15125396	15125909	+	26.42	intron (NM_006844, intron 1 of 15)	CpG	134	NM_006844	10994	Hs.78880	NM_006844	ENSG00000105135	ILVBL	209L8|AHAS|HACL1L|ILV2H	ilvB acetolactate synthase like	protein-coding
Merged-1-17605938-2	chr1	17605720	17606157	+	26.41	intron (NM_018125, intron 6 of 28)	intron (NM_018125, intron 6 of 28)	-12375	NM_001319838	55160	Hs.443460	NM_018125	ENSG00000074964	ARHGEF10L	GrinchGEF	Rho guanine nucleotide exchange factor 10 like	protein-coding
Merged-12-124498043-2	chr12	124497822	124498265	+	26.4	intron (NM_001077261, intron 2 of 47)	intron (NM_001077261, intron 2 of 47)	69569	NM_001077261	9612	Hs.137510	NM_006312	ENSG00000196498	NCOR2	CTG26|N-CoR2|SMAP270|SMRT|SMRTE|SMRTE-tau|TNRC14|TRAC|TRAC-1|TRAC1	nuclear receptor corepressor 2	protein-coding
Merged-4-64196246-2	chr4	64196027	64196466	+	26.4	Intergenic	L1MCa|LINE|L1	213204	NM_001010874	253017	Hs.227752	NM_001010874	ENSG00000205678	TECRL	CPVT3|GPSN2L|SRD5A2L2|TERL	trans-2,3-enoyl-CoA reductase like	protein-coding
Merged-3-21256900-2	chr3	21256522	21257279	+	26.4	Intergenic	Intergenic	-148826	NR_002311	391518	Hs.543226	NR_002311		VENTXP7	HPX42|VENTX1	VENT homeobox pseudogene 7	pseudo
Merged-17-29140676-2	chr17	29140459	29140893	+	26.375	promoter-TSS (NM_001346768)	promoter-TSS (NM_001346768)	-287	NM_001346768	399687	Hs.462590	NM_078471	ENSG00000196535	MYO18A	MAJN|MYSPDZ|SP-R210|SPR210	myosin XVIIIA	protein-coding
Merged-16-10601871-2	chr16	10601530	10602212	+	26.335	Intergenic	Intergenic	-21273	NM_001424	2013	Hs.531561	NM_001424	ENSG00000213853	EMP2	XMP	epithelial membrane protein 2	protein-coding
Merged-7-70569709-2	chr7	70569459	70569960	+	26.32	intron (NM_015570, intron 5 of 18)	intron (NM_015570, intron 5 of 18)	-562435	NM_022479	64409	Hs.488591	NM_022479	ENSG00000185274	GALNT17	GALNACT17|GALNT16|GALNT20|GALNTL3|GalNAc-T17|GalNAc-T19|GalNAc-T5L|WBSCR17	polypeptide N-acetylgalactosaminyltransferase 17	protein-coding
Merged-1-60281885-2	chr1	60281672	60282098	+	26.295	Intergenic	Intergenic	-208115	NM_152377	127795	Hs.47385	NM_152377	ENSG00000162598	C1orf87	CREF	chromosome 1 open reading frame 87	protein-coding
Merged-11-2461362-2	chr11	2461137	2461587	+	26.285	promoter-TSS (NM_181798)	promoter-TSS (NM_181798)	-92	NM_181798	3784	Hs.95162	NM_000218	ENSG00000053918	KCNQ1	ATFB1|ATFB3|JLNS1|KCNA8|KCNA9|KVLQT1|Kv1.9|Kv7.1|LQT|LQT1|RWS|SQT2|WRS	potassium voltage-gated channel subfamily Q member 1	protein-coding
Merged-3-186870675-2	chr3	186870459	186870891	+	26.27	Intergenic	Intergenic	-9307	NR_046662	100874095	Hs.638968	NR_046662	ENSG00000226482	ADIPOQ-AS1	-	ADIPOQ antisense RNA 1	ncRNA
Merged-14-73324061-2	chr14	73323836	73324287	+	26.265	intron (NM_001005743, intron 4 of 12)	LTR48|LTR|ERV1	-78060	NR_135248	101928123	Hs.660593	NR_135248		LOC101928123	-	uncharacterized LOC101928123	ncRNA
Merged-8-96293776-2	chr8	96293561	96293991	+	26.2	intron (NM_014754, intron 4 of 12)	intron (NM_014754, intron 4 of 12)	31874	NM_014754	9791	Hs.292579	NM_014754	ENSG00000156471	PTDSS1	LMHD|PSS1|PSSA	phosphatidylserine synthase 1	protein-coding
Merged-10-36115113-2	chr10	36114908	36115319	+	26.2	Intergenic	Intergenic	336811	NR_110138	102578074		NR_110138	ENSG00000280719	PCAT5	LINC01452|TPCAT-10-36067	prostate cancer associated transcript 5	ncRNA
Merged-7-37101765-2	chr7	37101513	37102018	+	26.15	intron (NM_001206480, intron 14 of 21)	LTR6A|LTR|ERV1	103969	NR_104120	100861514	Hs.627775	NR_104120	ENSG00000224101	ELMO1-AS1	-	ELMO1 antisense RNA 1	ncRNA
Merged-4-184339788-2	chr4	184339571	184340006	+	26.13	Intergenic	MER41B|LTR|ERV1	14189	NR_040108	728175	Hs.590107	NR_040108	ENSG00000180712	LINC02363	-	long intergenic non-protein coding RNA 2363	ncRNA
Merged-6-55550385-2	chr6	55550151	55550619	+	26.13	intron (NR_109867, intron 1 of 3)	LTR16|LTR|ERVL	28829	NM_001287746	54511	Hs.147054	NM_019036	ENSG00000146151	HMGCLL1	bA418P12.1|er-cHL	3-hydroxymethyl-3-methylglutaryl-CoA lyase like 1	protein-coding
Merged-1-244758873-2	chr1	244758579	244759167	+	26.12	Intergenic	Intergenic	-76433	NM_001312871	116228	Hs.411490	NM_198076	ENSG00000203667	COX20	FAM36A	cytochrome c oxidase assembly factor COX20	protein-coding
Merged-18-46098539-2	chr18	46098219	46098860	+	26.115	promoter-TSS (NM_004046)	promoter-TSS (NM_004046)	-186	NM_001257335	498	Hs.298280	NM_004046	ENSG00000152234	ATP5F1A	ATP5A|ATP5A1|ATP5AL2|ATPM|COXPD22|HEL-S-123m|MC5DN4|MOM2|OMR|ORM|hATP1	ATP synthase F1 subunit alpha	protein-coding
Merged-3-55151367-2	chr3	55151150	55151584	+	26.1	Intergenic	L1MD2|LINE|L1	-26805	NR_147142	105377096	Hs.640507	NR_147142	ENSG00000243572	LINC02017	-	long intergenic non-protein coding RNA 2017	ncRNA
Merged-6-42068205-2	chr6	42067954	42068456	+	26.095	intron (NM_138572, intron 6 of 8)	MIR|SINE|MIR	17681	NM_138572	129685	Hs.520122	NM_138572	ENSG00000137413	TAF8	II|TAF|TAF(II)43|TAFII-43|TAFII43|TBN	TATA-box binding protein associated factor 8	protein-coding
Merged-1-46246690-2	chr1	46246489	46246892	+	26.085	promoter-TSS (NM_001370766)	promoter-TSS (NM_001370766)	-998	NM_001370766	8438	Hs.642042	NM_003579	ENSG00000085999	RAD54L	HR54|RAD54A|hHR54|hRAD54	RAD54 like	protein-coding
Merged-9-137219073-2	chr9	137218870	137219276	+	26.075	3' UTR (NM_014434, exon 14 of 14)	3' UTR (NM_014434, exon 14 of 14)	2250	NM_031297	727800	Hs.512767	NM_031297	ENSG00000212864	RNF208	-	ring finger protein 208	protein-coding
Merged-2-176269798-2	chr2	176269574	176270023	+	26.065	intron (NM_001319097, intron 1 of 9)	MIR1_Amn|SINE|MIR	356	NM_001319098	10651	Hs.470728	NM_006554	ENSG00000128654	MTX2	-	metaxin 2	protein-coding
Merged-17-9138610-2	chr17	9138392	9138829	+	26.05	intron (NM_004822, intron 2 of 6)	intron (NM_004822, intron 2 of 6)	40508	NR_110828	101928266	Hs.639880	NR_110828	ENSG00000262966	LOC101928266	-	uncharacterized LOC101928266	ncRNA
Merged-2-226674309-2	chr2	226674082	226674537	+	26.045	Intergenic	Intergenic	-15516	NR_049887	100847053		NR_049887	ENSG00000263363	MIR5702	-	microRNA 5702	ncRNA
Merged-7-5667502-2	chr7	5667285	5667720	+	26.02	intron (NR_046834, intron 1 of 2)	intron (NR_046834, intron 1 of 2)	12959	NR_046834	100874342	Hs.665728	NR_046834	ENSG00000237738	RNF216-IT1	-	RNF216 intronic transcript 1	ncRNA
Merged-1-84642993-2	chr1	84642767	84643220	+	26.01	TTS (NM_001166295)	TTS (NM_001166295)	-7973	NR_027379	439927	Hs.407054	NM_001033660	ENSG00000180869	LINC01555	C1orf180	long intergenic non-protein coding RNA 1555	ncRNA
Merged-6-53049594-2	chr6	53049379	53049809	+	26.005	intron (NM_014920, intron 1 of 13)	LTR105_Mam|LTR|ERVL	12208	NM_016513	22858	Hs.417022	NM_014920	ENSG00000112144	ICK	ECO|EJM10|LCK2|MRK	intestinal cell kinase	protein-coding
Merged-10-3011289-2	chr10	3011018	3011560	+	25.985	Intergenic	Intergenic	55644	NR_160682	101927824		NR_160681		LOC101927824	-	uncharacterized LOC101927824	ncRNA
Merged-4-89788430-2	chr4	89788209	89788652	+	25.96	intron (NM_001146054, intron 4 of 5)	intron (NM_001146054, intron 4 of 5)	-47971	NR_045481	644248	Hs.553954	NR_045481	ENSG00000247775	SNCA-AS1	-	SNCA antisense RNA 1	ncRNA
Merged-2-43110629-2	chr2	43110412	43110846	+	25.935	Intergenic	L4_A_Mam|LINE|RTE-X	-8184	NR_151714	100506047	Hs.127112	NR_151714		LINC02580	-	long intergenic non-protein coding RNA 2580	ncRNA
Merged-7-70477324-2	chr7	70477110	70477538	+	25.93	intron (NM_015570, intron 5 of 18)	intron (NM_015570, intron 5 of 18)	-654820	NM_022479	64409	Hs.488591	NM_022479	ENSG00000185274	GALNT17	GALNACT17|GALNT16|GALNT20|GALNTL3|GalNAc-T17|GalNAc-T19|GalNAc-T5L|WBSCR17	polypeptide N-acetylgalactosaminyltransferase 17	protein-coding
Merged-10-78260468-2	chr10	78260246	78260690	+	25.93	Intergenic	LTR80B|LTR|ERVL	-6874	NR_073447	414243	Hs.55047	NR_073447	ENSG00000230417	LINC00595	C10orf101	long intergenic non-protein coding RNA 595	ncRNA
Merged-20-48800306-2	chr20	48800037	48800576	+	25.92	intron (NM_020820, intron 1 of 39)	MER81|DNA|hAT-Blackjack	27693	NM_020820	57580	Hs.153310	NM_020820	ENSG00000124126	PREX1	P-REX1	phosphatidylinositol-3,4,5-trisphosphate dependent Rac exchange factor 1	protein-coding
Merged-5-88836467-2	chr5	88836254	88836680	+	25.9	intron (NM_001131005, intron 2 of 10)	intron (NM_001131005, intron 2 of 10)	-9279	NM_001364342	4208	Hs.649965	NM_002397	ENSG00000081189	MEF2C	C5DELq14.3|DEL5q14.3	myocyte enhancer factor 2C	protein-coding
Merged-17-30344998-2	chr17	30344783	30345214	+	25.88	Intergenic	Intergenic	-10941	NM_001319942	388364	Hs.371005	NM_206832	ENSG00000182271	TMIGD1	TMIGD|UNQ9372	transmembrane and immunoglobulin domain containing 1	protein-coding
Merged-12-108783812-2	chr12	108783597	108784027	+	25.87	3' UTR (NM_018984, exon 15 of 15)	3' UTR (NM_018984, exon 15 of 15)	43739	NM_001161331	54434	Hs.199763	NM_018984	ENSG00000084112	SSH1	SSH1L	slingshot protein phosphatase 1	protein-coding
Merged-3-123492336-2	chr3	123491978	123492695	+	25.87	3' UTR (NM_198402, exon 7 of 7)	3' UTR (NM_198402, exon 7 of 7)	-43791	NM_183357	111	Hs.593292	NM_183357	ENSG00000173175	ADCY5	AC5|FDFM	adenylate cyclase 5	protein-coding
Merged-3-156548509-2	chr3	156548278	156548741	+	25.855	intron (NM_007107, intron 3 of 4)	MIRc|SINE|MIR	5616	NM_001308205	6747	Hs.518346	NM_007107	ENSG00000114850	SSR3	TRAPG	signal sequence receptor subunit 3	protein-coding
Merged-9-94780855-2	chr9	94780634	94781077	+	25.85	intron (NM_001193331, intron 3 of 7)	intron (NM_001193331, intron 3 of 7)	21206	NM_001193329	84909	Hs.434253	NM_032823	ENSG00000148120	AOPEP	AP-O|APO|C90RF3|C9orf3|ONPEP	aminopeptidase O (putative)	protein-coding
Merged-17-29176963-2	chr17	29176623	29177303	+	25.845	promoter-TSS (NM_001346767)	promoter-TSS (NM_001346767)	-190	NM_001346767	399687	Hs.462590	NM_078471	ENSG00000196535	MYO18A	MAJN|MYSPDZ|SP-R210|SPR210	myosin XVIIIA	protein-coding
Merged-X-95592757-2	chrX	95592551	95592964	+	25.83	Intergenic	LTR48B|LTR|ERV1	-529531	NR_031667	100313772		NR_031667	ENSG00000221187	MIR548M	MIRN548M	microRNA 548m	ncRNA
Merged-2-20584782-2	chr2	20584570	20584994	+	25.825	Intergenic	Intergenic	7766	NR_046836	100874343	Hs.591546	NR_046836	ENSG00000231948	HS1BP3-IT1	-	HS1BP3 intronic transcript 1	ncRNA
Merged-7-115211393-2	chr7	115211183	115211603	+	25.81	intron (NR_126407, intron 1 of 4)	intron (NR_126407, intron 1 of 4)	19962	NR_126407	104355291		NR_126407	ENSG00000233607	LINC01392	-	long intergenic non-protein coding RNA 1392	ncRNA
Merged-12-80187834-2	chr12	80187578	80188090	+	25.81	intron (NM_001368062, intron 5 of 62)	intron (NM_001368062, intron 5 of 62)	-21619	NM_173591	283310	Hs.723594	NM_173591	ENSG00000165899	OTOGL	C12orf64|DFNB84B	otogelin like	protein-coding
Merged-4-57270564-2	chr4	57270361	57270768	+	25.8	Intergenic	Intergenic	-155308	NR_125907	101928851	Hs.555072	NR_125907	ENSG00000248505	LINC02380	-	long intergenic non-protein coding RNA 2380	ncRNA
Merged-10-90985483-2	chr10	90985253	90985714	+	25.765	non-coding (NR_131214, exon 4 of 6)	non-coding (NR_131214, exon 4 of 6)	38183	NR_131214	105378427		NR_131214		XLOC_008559	-	uncharacterized LOC105378427	ncRNA
Merged-6-116005359-2	chr6	116005135	116005583	+	25.755	intron (NM_002031, intron 1 of 7)	MLT1I|LTR|ERVL-MaLR	-33372	NR_027338	728402	Hs.729953	NR_027338		TPI1P3	-	triosephosphate isomerase 1 pseudogene 3	pseudo
Merged-8-116602664-2	chr8	116602451	116602877	+	25.695	Intergenic	Intergenic	-49436	NR_136278	105375713		NR_136278		LOC105375713	-	uncharacterized LOC105375713	ncRNA
Merged-11-130383861-2	chr11	130383555	130384167	+	25.655	intron (NR_148980, intron 2 of 6)	intron (NR_148980, intron 2 of 6)	44748	NM_007037	11095	Hs.271605	NM_007037	ENSG00000134917	ADAMTS8	ADAM-TS8|METH2	ADAM metallopeptidase with thrombospondin type 1 motif 8	protein-coding
Merged-2-54569216-2	chr2	54568962	54569471	+	25.64	intron (NM_178313, intron 1 of 30)	intron (NM_178313, intron 1 of 30)	10822	NM_178313	6711	Hs.503178	NM_003128	ENSG00000115306	SPTBN1	ELF|HEL102|SPTB2|betaSpII	spectrin beta, non-erythrocytic 1	protein-coding
Merged-11-123308178-2	chr11	123307957	123308400	+	25.635	Intergenic	Intergenic	-50244	NM_001367420	57476	Hs.144725	NM_020716	ENSG00000023171	GRAMD1B	LINC01059	GRAM domain containing 1B	protein-coding
Merged-15-63387981-2	chr15	63387727	63388236	+	25.635	Intergenic	MIRc|SINE|MIR	-2249	NR_120375	102723344	Hs.569500	NR_120375		LINC02568	-	long intergenic non-protein coding RNA 2568	ncRNA
Merged-16-24208854-2	chr16	24208636	24209073	+	25.62	intron (NM_212535, intron 16 of 16)	intron (NM_212535, intron 16 of 16)	5738	NR_106996	102466247		NR_106996	ENSG00000274466	MIR1273H	hsa-mir-1273h	microRNA 1273h	ncRNA
Merged-8-32928230-2	chr8	32927894	32928567	+	25.61	Intergenic	MER5B|DNA|hAT-Charlie	206395	NM_001322197	3084	Hs.453951	NM_004495	ENSG00000157168	NRG1	ARIA|GGF|GGF2|HGL|HRG|HRG1|HRGA|MST131|MSTP131|NDF|NRG1-IT2|SMDF	neuregulin 1	protein-coding
Merged-3-15666514-2	chr3	15666176	15666853	+	25.6	TTS (NR_146112)	TTS (NR_146112)	30857	NR_036085	100422990		NR_036085	ENSG00000264354	MIR3134	-	microRNA 3134	ncRNA
Merged-5-58127418-2	chr5	58127028	58127808	+	25.59	Intergenic	Intergenic	-5077	NR_104669	101928569	Hs.319708	NR_104669		LINC02101	-	long intergenic non-protein coding RNA 2101	ncRNA
Merged-5-36638235-2	chr5	36638033	36638438	+	25.575	intron (NM_004172, intron 3 of 9)	L2c|LINE|L2	31629	NM_004172	6507	Hs.481918	NM_004172	ENSG00000079215	SLC1A3	EA6|EAAT1|GLAST|GLAST1	solute carrier family 1 member 3	protein-coding
Merged-2-240374445-2	chr2	240374219	240374671	+	25.57	Intergenic	Intergenic	-61218	NM_002081	2817	Hs.328232	NM_002081	ENSG00000063660	GPC1	glypican	glypican 1	protein-coding
Merged-10-105756570-2	chr10	105756331	105756809	+	25.565	intron (NR_120625, intron 3 of 3)	intron (NR_120625, intron 3 of 3)	63763	NR_120625	101927549	Hs.556885	NR_120625		LINC02627	-	long intergenic non-protein coding RNA 2627	ncRNA
Merged-21-34531611-2	chr21	34531399	34531823	+	25.545	intron (NM_004414, intron 1 of 3)	intron (NM_004414, intron 1 of 3)	-4601	NM_001331016	1827	Hs.282326	NM_004414	ENSG00000159200	RCAN1	ADAPT78|CSP1|DSC1|DSCR1|MCIP1|RCN1	regulator of calcineurin 1	protein-coding
Merged-1-164065281-2	chr1	164065063	164065499	+	25.535	Intergenic	Intergenic	-494079	NM_001204963	5087	Hs.557097	NM_002585	ENSG00000185630	PBX1	CAKUHED	PBX homeobox 1	protein-coding
Merged-10-114064548-2	chr10	114064310	114064786	+	25.52	Intergenic	Intergenic	20682	NM_000684	153	Hs.99913	NM_000684	ENSG00000043591	ADRB1	ADRB1R|B1AR|BETA1AR|RHR	adrenoceptor beta 1	protein-coding
Merged-9-138038325-2	chr9	138038113	138038537	+	25.515	intron (NM_001243812, intron 20 of 45)	L1MC5a|LINE|L1	6746	NR_121582	101928786	Hs.678847	NR_121582		LOC101928786	-	uncharacterized LOC101928786	ncRNA
Merged-5-142829066-2	chr5	142828847	142829286	+	25.505	intron (NM_001349547, intron 1 of 21)	intron (NM_001349547, intron 1 of 21)	39844	NR_046680	100874239	Hs.570896	NR_046680	ENSG00000226272	ARHGAP26-AS1	-	ARHGAP26 antisense RNA 1	ncRNA
Merged-5-154523901-2	chr5	154523677	154524126	+	25.495	Intergenic	Intergenic	-45674	NM_004821	9421	Hs.152531	NM_004821	ENSG00000113196	HAND1	Hxt|Thing1|bHLHa27|eHand	heart and neural crest derivatives expressed 1	protein-coding
Merged-12-117042473-2	chr12	117042264	117042682	+	25.45	intron (NR_031766, intron 6 of 7)	intron (NR_031766, intron 6 of 7)	-55136	NR_103809	100506551	Hs.657861	NR_103809	ENSG00000257279	LOC100506551	-	uncharacterized LOC100506551	ncRNA
Merged-1-78082451-2	chr1	78082238	78082664	+	25.45	intron (NM_001304725, intron 2 of 5)	intron (NM_001304725, intron 2 of 5)	36485	NM_017655	54810	Hs.603818	NM_017655	ENSG00000137960	GIPC2	SEMCAP-2|SEMCAP2	GIPC PDZ domain containing family member 2	protein-coding
Merged-2-9577489-2	chr2	9577274	9577705	+	25.44	Intergenic	Intergenic	-21659	NM_003183	6868	Hs.404914	NM_003183	ENSG00000151694	ADAM17	ADAM18|CD156B|CSVP|NISBD|NISBD1|TACE	ADAM metallopeptidase domain 17	protein-coding
Merged-10-75508790-2	chr10	75508396	75509185	+	25.44	intron (NM_001305581, intron 2 of 6)	intron (NM_001305581, intron 2 of 6)	-43668	NR_030337	693191		NR_030337	ENSG00000207583	MIR606	MIRN606|hsa-mir-606	microRNA 606	ncRNA
Merged-5-171701198-2	chr5	171700993	171701404	+	25.395	Intergenic	Intergenic	-84674	NM_001289970	644994	Hs.591740	NM_001289970	ENSG00000185662	SMIM23	C5orf50	small integral membrane protein 23	protein-coding
Merged-6-134619923-2	chr6	134619705	134620141	+	25.375	Intergenic	L2a|LINE|L2	-79918	NR_125855	101928304	Hs.555076	NR_125855		LOC101928304	-	uncharacterized LOC101928304	ncRNA
Merged-15-35694098-2	chr15	35693856	35694341	+	25.37	intron (NR_038251, intron 1 of 2)	intron (NR_038251, intron 1 of 2)	147903	NR_038251	100507466	Hs.536420	NR_038251	ENSG00000248079	DPH6-DT	ATPBD4-AS1|DPH6-AS1	DPH6 divergent transcript	ncRNA
Merged-1-156086411-2	chr1	156086164	156086658	+	25.34	intron (NM_001282625, intron 2 of 12)	(CT)n|Simple_repeat|Simple_repeat	3865	NM_001282625	4000	Hs.594444	NM_005572	ENSG00000160789	LMNA	CDCD1|CDDC|CMD1A|CMT2B1|EMD2|FPL|FPLD|FPLD2|HGPS|IDC|LDP1|LFP|LGMD1B|LMN1|LMNC|LMNL1|MADA|PRO1	lamin A/C	protein-coding
Merged-1-220451796-2	chr1	220451544	220452048	+	25.315	Intergenic	Intergenic	-76340	NM_001286128	4139	Hs.497806	NM_018650	ENSG00000116141	MARK1	MARK|Par-1c|Par1c	microtubule affinity regulating kinase 1	protein-coding
Merged-19-1490631-2	chr19	1490358	1490904	+	25.31	promoter-TSS (NM_138393)	promoter-TSS (NM_138393)	-181	NM_017573	54760	Hs.46884	NM_017573	ENSG00000115257	PCSK4	PC4|SPC5	proprotein convertase subtilisin/kexin type 4	protein-coding
Merged-2-150508727-2	chr2	150508505	150508949	+	25.28	Intergenic	Intergenic	-21032	NM_005168	390	Hs.6838	NM_005168	ENSG00000115963	RND3	ARHE|Rho8|RhoE|memB	Rho family GTPase 3	protein-coding
Merged-1-113072621-2	chr1	113072382	113072860	+	25.27	promoter-TSS (NM_001312686)	promoter-TSS (NM_001312686)	481	NR_103777	100996251	Hs.382067	NR_103777	ENSG00000238198	LRIG2-DT	-	LRIG2 divergent transcript	ncRNA
Merged-2-39525548-2	chr2	39525314	39525783	+	25.265	intron (NR_037875, intron 5 of 5)	intron (NR_037875, intron 5 of 5)	88132	NR_037875	728730	Hs.655344	NR_037875	ENSG00000231312	MAP4K3-DT	-	MAP4K3 divergent transcript	ncRNA
Merged-4-62133677-2	chr4	62133464	62133891	+	25.25	intron (NR_110595, intron 3 of 7)	MER21A|LTR|ERVL	28088	NR_110595	101927186	Hs.723269	NR_110595		ADGRL3-AS1	LPHN3-AS1	adhesion G protein-coupled receptor L3 antisense RNA 1	ncRNA
Merged-3-118108498-2	chr3	118108282	118108715	+	25.245	Intergenic	Intergenic	-417573	NR_146652	105374057	Hs.518179	NR_146652	ENSG00000241213	LINC02024	-	long intergenic non-protein coding RNA 2024	ncRNA
Merged-5-168178355-2	chr5	168178108	168178603	+	25.245	intron (NM_001368145, intron 12 of 26)	intron (NM_001368145, intron 12 of 26)	12510	NR_162139	113219458		NR_162139		MIR12125	-	microRNA 12125	ncRNA
Merged-11-79200023-2	chr11	79199803	79200243	+	25.24	intron (NM_001098816, intron 3 of 33)	intron (NM_001098816, intron 3 of 33)	202086	NR_030598	100126333		NR_030598	ENSG00000211997	MIR708	MIRN708|hsa-mir-708	microRNA 708	ncRNA
Merged-4-122480168-2	chr4	122479968	122480369	+	25.21	Intergenic	MER72|LTR|ERV1	-23673	NM_000586	3558	Hs.89679	NM_000586	ENSG00000109471	IL2	IL-2|TCGF|lymphokine	interleukin 2	protein-coding
Merged-5-106509027-2	chr5	106508811	106509244	+	25.2	Intergenic	MIR|SINE|MIR	501987	NR_104671	102467213	Hs.570923	NR_104671	ENSG00000251027	LINC01950	-	long intergenic non-protein coding RNA 1950	ncRNA
Merged-2-160993768-2	chr2	160993562	160993974	+	25.195	Intergenic	Intergenic	-143187	NM_133484	10010	Hs.132257	NM_004180	ENSG00000136560	TANK	I-TRAF|ITRAF|TRAF2	TRAF family member associated NFKB activator	protein-coding
Merged-7-132206868-2	chr7	132206644	132207093	+	25.195	intron (NM_020911, intron 10 of 31)	intron (NM_020911, intron 10 of 31)	-53993	NR_134565	101928807	Hs.552131	NR_134565		LOC101928807	-	uncharacterized LOC101928807	ncRNA
Merged-17-66703399-2	chr17	66703194	66703605	+	25.16	intron (NM_002737, intron 8 of 16)	Tigger3b|DNA|TcMar-Tigger	-83673	NR_030364	693219		NR_030364	ENSG00000207943	MIR634	MIRN634|hsa-mir-634	microRNA 634	ncRNA
Merged-22-42959927-2	chr22	42959725	42960130	+	25.08	promoter-TSS (NM_001349968)	promoter-TSS (NM_001349968)	-28	NM_001349968	11252	Hs.162877	NM_007229	ENSG00000100266	PACSIN2	SDPII	protein kinase C and casein kinase substrate in neurons 2	protein-coding
Merged-6-138540666-2	chr6	138540447	138540885	+	25.075	intron (NM_020464, intron 1 of 6)	intron (NM_020464, intron 1 of 6)	31903	NM_020464	57224	Hs.652741	NM_020464	ENSG00000135540	NHSL1	C6orf63	NHS like 1	protein-coding
Merged-17-68469002-2	chr17	68468792	68469213	+	25.07	intron (NM_001278433, intron 1 of 10)	intron (NM_001278433, intron 1 of 10)	-11478	NR_135471	55062	Hs.463964	NM_017983	ENSG00000070540	WIPI1	ATG18|ATG18A|WIPI49	WD repeat domain, phosphoinositide interacting 1	protein-coding
Merged-12-75706522-2	chr12	75706226	75706819	+	25.07	Intergenic	Intergenic	-194913	NM_007043	11103	Hs.645517	NM_007043	ENSG00000111615	KRR1	HRB2|RIP-1	KRR1 small subunit processome component homolog	protein-coding
Merged-15-91929775-2	chr15	91929558	91929993	+	25.07	intron (NR_135775, intron 2 of 10)	L1MB2|LINE|L1	75471	NR_135775	28232	Hs.311187	NM_013272	ENSG00000176463	SLCO3A1	OATP-D|OATP-RP3|OATP3A1|OATPD|OATPRP3|SLC21A11	solute carrier organic anion transporter family member 3A1	protein-coding
Merged-1-203630722-2	chr1	203630478	203630966	+	25.05	intron (NM_001365784, intron 1 of 20)	intron (NM_001365784, intron 1 of 20)	2785	NM_001365784	493	Hs.343522	NM_001684	ENSG00000058668	ATP2B4	ATP2B2|MXRA1|PMCA4|PMCA4b|PMCA4x	ATPase plasma membrane Ca2+ transporting 4	protein-coding
Merged-5-173774425-2	chr5	173774214	173774637	+	25.04	Intergenic	L2a|LINE|L2	16517	NR_108028	101928154	Hs.366725	NR_108028		LINC01485	-	long intergenic non-protein coding RNA 1485	ncRNA
Merged-4-61204622-2	chr4	61204392	61204852	+	25.025	intron (NM_001371342, intron 1 of 20)	intron (NM_001371342, intron 1 of 20)	2450	NM_001371342
Merged-1-201643815-2	chr1	201643560	201644070	+	25.005	Intergenic	Intergenic	-4507	NM_020443	89796	Hs.585374	NM_020443	ENSG00000134369	NAV1	POMFIL3|STEERIN1|UNC53H1	neuron navigator 1	protein-coding
Merged-1-27789702-2	chr1	27789475	27789930	+	25	intron (NM_177424, intron 2 of 8)	intron (NM_177424, intron 2 of 8)	16483	NM_177424	23673	Hs.523855	NM_177424	ENSG00000117758	STX12	STX13|STX14	syntaxin 12	protein-coding
Merged-3-193593353-2	chr3	193593036	193593670	+	24.995	5' UTR (NM_130834, exon 1 of 30)	5' UTR (NM_130834, exon 1 of 30)	145	NM_130832	4976	Hs.594504	NM_015560	ENSG00000198836	OPA1	BERHS|MGM1|MTDPS14|NPG|NTG|largeG	OPA1 mitochondrial dynamin like GTPase	protein-coding
Merged-4-113582927-2	chr4	113582717	113583138	+	24.995	intron (NM_001221, intron 4 of 18)	intron (NM_001221, intron 4 of 18)	178811	NM_001321583	817	Hs.144114	NM_001221	ENSG00000145349	CAMK2D	CAMKD	calcium/calmodulin dependent protein kinase II delta	protein-coding
Merged-14-84202698-2	chr14	84202492	84202904	+	24.975	Intergenic	LTR82B|LTR|ERVL	-1069234	NR_145983	26843		NR_145983		SNORD3P3	RNU3P3|U3|U3.5|u3.7	small nucleolar RNA, C/D box 3 pseudogene 3	snoRNA
Merged-11-37353394-2	chr11	37353143	37353645	+	24.965	Intergenic	Intergenic	-585207	NR_135110	105376633	Hs.135690	NR_135110	ENSG00000254516	LINC02760	-	long intergenic non-protein coding RNA 2760	ncRNA
Merged-2-110979298-2	chr2	110979084	110979513	+	24.955	intron (NM_001371254, intron 13 of 18)	intron (NM_001371254, intron 13 of 18)	136290	NR_122074	400997	Hs.652337	NR_122074	ENSG00000204581	ACOXL-AS1	-	ACOXL antisense RNA 1	ncRNA
Merged-12-30862688-2	chr12	30862473	30862904	+	24.95	Intergenic	Intergenic	-64060	NM_001370302	441631	Hs.505141	NM_001080509	ENSG00000110900	TSPAN11	VSSW1971	tetraspanin 11	protein-coding
Merged-2-202328021-2	chr2	202327817	202328226	+	24.94	Intergenic	Intergenic	34970	NR_003031	692058		NR_003031	ENSG00000238317	SNORD11	HBII-95	small nucleolar RNA, C/D box 11	snoRNA
Merged-5-144309386-2	chr5	144309185	144309587	+	24.94	intron (NM_001370487, intron 2 of 2)	intron (NM_001370487, intron 2 of 2)	103995	NM_001370487	57528	Hs.7093	NM_020768	ENSG00000183775	KCTD16	-	potassium channel tetramerization domain containing 16	protein-coding
Merged-17-39334621-2	chr17	39334296	39334946	+	24.935	intron (NM_001370209, intron 2 of 13)	intron (NM_001370209, intron 2 of 13)	37221	NR_162098	113839521		NR_162098		MIR548BC	-	microRNA 548BC	ncRNA
Merged-5-135194420-2	chr5	135194209	135194632	+	24.925	intron (NR_161235, intron 3 of 5)	intron (NR_161235, intron 3 of 5)	53757	NR_037895	340073	Hs.434422	NR_037895	ENSG00000249647	C5orf66-AS2	-	C5orf66 antisense RNA 2	ncRNA
Merged-11-35352392-2	chr11	35352139	35352646	+	24.905	intron (NM_001195728, intron 1 of 11)	intron (NM_001195728, intron 1 of 11)	67166	NM_004171	6506	Hs.502338	NM_004171	ENSG00000110436	SLC1A2	EAAT2|EIEE41|GLT-1|HBGT	solute carrier family 1 member 2	protein-coding
Merged-17-10105620-2	chr17	10105376	10105864	+	24.89	intron (NM_201433, intron 1 of 13)	L2c|LINE|L2	-68963	NM_201432	8522	Hs.462214	NM_003644	ENSG00000007237	GAS7	-	growth arrest specific 7	protein-coding
Merged-2-176927560-2	chr2	176927321	176927800	+	24.855	Intergenic	MIRc|SINE|MIR	284851	NR_157853	105373759		NR_157853		LOC105373759	-	uncharacterized LOC105373759	ncRNA
Merged-10-36164779-2	chr10	36164548	36165010	+	24.85	Intergenic	L2c|LINE|L2	386477	NR_110138	102578074		NR_110138	ENSG00000280719	PCAT5	LINC01452|TPCAT-10-36067	prostate cancer associated transcript 5	ncRNA
Merged-5-15021817-2	chr5	15021574	15022061	+	24.81	Intergenic	Intergenic	-150039	NM_054027	56172	Hs.156727	NM_054027	ENSG00000154122	ANKH	ANK|CCAL2|CMDJ|CPPDD|HANK|MANK|SLC62A1	ANKH inorganic pyrophosphate transport regulator	protein-coding
Merged-8-73304101-2	chr8	73303891	73304311	+	24.785	intron (NM_172037, intron 2 of 5)	intron (NM_172037, intron 2 of 5)	9499	NM_172037	157506	Hs.244940	NM_172037	ENSG00000121039	RDH10	SDR16C4	retinol dehydrogenase 10	protein-coding
Merged-1-161177784-2	chr1	161177525	161178044	+	24.755	promoter-TSS (NM_003779)	promoter-TSS (NM_003779)	184	NM_001199873	8703	Hs.321231	NM_003779	ENSG00000158850	B4GALT3	beta4Gal-T3	beta-1,4-galactosyltransferase 3	protein-coding
Merged-16-64507811-2	chr16	64507608	64508015	+	24.75	Intergenic	L1PB4|LINE|L1	614252	NM_001330576	1009	Hs.116471	NM_001797	ENSG00000140937	CDH11	CAD11|CDHOB|ESWS|OB|OSF-4	cadherin 11	protein-coding
Merged-18-34659837-2	chr18	34659577	34660098	+	24.75	intron (NM_001198939, intron 1 of 21)	intron (NM_001198939, intron 1 of 21)	-50461	NM_001198941	1837	Hs.643454	NM_001390	ENSG00000134769	DTNA	D18S892E|DRP3|DTN|DTN-A|LVNC1	dystrobrevin alpha	protein-coding
Merged-X-10483428-2	chrX	10483209	10483647	+	24.735	intron (NM_000381, intron 4 of 9)	intron (NM_000381, intron 4 of 9)	84175	NM_001193278	4281	Hs.27695	NM_000381	ENSG00000101871	MID1	BBBG1|FXY|GBBB1|MIDIN|OGS1|OS|OSX|RNF59|TRIM18|XPRF|ZNFXY	midline 1	protein-coding
Merged-6-123617183-2	chr6	123616973	123617393	+	24.735	intron (NM_001256020, intron 1 of 8)	intron (NM_001256020, intron 1 of 8)	19767	NM_001256020	10345	Hs.144744	NM_006073	ENSG00000186439	TRDN	CPVT5|TDN|TRISK	triadin	protein-coding
Merged-3-32126538-2	chr3	32126317	32126760	+	24.715	intron (NM_015141, intron 1 of 7)	intron (NM_015141, intron 1 of 7)	20027	NM_015141	23171	Hs.82432	NM_015141	ENSG00000152642	GPD1L	GPD1-L	glycerol-3-phosphate dehydrogenase 1 like	protein-coding
Merged-2-173755062-2	chr2	173754843	173755281	+	24.705	Intergenic	L2a|LINE|L2	208818	NM_001017371	6670	Hs.531587	NM_003111	ENSG00000172845	SP3	SPR2	Sp3 transcription factor	protein-coding
Merged-12-591932-2	chr12	591543	592322	+	24.7	intron (NM_016533, intron 1 of 3)	intron (NM_016533, intron 1 of 3)	-5446	NR_134624	105369595	Hs.504422	NR_134624		LOC105369595	-	uncharacterized LOC105369595	ncRNA
Merged-10-71746745-2	chr10	71746521	71746970	+	24.645	TTS (NM_022153)	TTS (NM_022153)	-8895	NM_001168390	414152	Hs.568788	NM_001164375	ENSG00000214688	C10orf105	-	chromosome 10 open reading frame 105	protein-coding
Merged-2-55327637-2	chr2	55327424	55327851	+	24.645	intron (NM_001254943, intron 17 of 33)	LTR87|LTR|ERVL?	45318	NR_027258	344405	Hs.445292	NM_001080459	ENSG00000162997	PRORSD1P	NCRNA00117|PRDXDD1P|Prdxdd1|Ybakd1	prolyl-tRNA synthetase associated domain containing 1, pseudogene	pseudo
Merged-1-163357557-2	chr1	163357307	163357808	+	24.635	Intergenic	MER119|DNA|hAT-Charlie	35603	NM_145697	83540	Hs.651950	NM_031423	ENSG00000143228	NUF2	CDCA1|CT106|NUF2R	NUF2 component of NDC80 kinetochore complex	protein-coding
Merged-4-163195534-2	chr4	163195242	163195826	+	24.59	Intergenic	LTR19C|LTR|ERV1	-28644	NM_138386	92345	Hs.129095	NM_138386	ENSG00000145414	NAF1	-	nuclear assembly factor 1 ribonucleoprotein	protein-coding
Merged-22-28245006-2	chr22	28244801	28245212	+	24.585	intron (NM_001145418, intron 5 of 22)	intron (NM_001145418, intron 5 of 22)	-214863	NR_106713	102466081		NR_106713	ENSG00000276162	MIR5739	hsa-mir-5739	microRNA 5739	ncRNA
Merged-11-108793810-2	chr11	108793586	108794035	+	24.545	intron (NM_004398, intron 13 of 17)	L1MA4A|LINE|L1	128741	NM_004398	1662	Hs.591931	NM_004398	ENSG00000178105	DDX10	Dbp4|HRH-J8	DEAD-box helicase 10	protein-coding
Merged-12-41972348-2	chr12	41972118	41972578	+	24.54	Intergenic	Intergenic	172526	NM_173601	283464	Hs.259347	NM_173601	ENSG00000151233	GXYLT1	GLT8D3	glucoside xylosyltransferase 1	protein-coding
Merged-1-1005215-2	chr1	1004906	1005525	+	24.535	Intergenic	Intergenic	-5118	NM_021170	57801	Hs.154029	NM_021170	ENSG00000188290	HES4	bHLHb42	hes family bHLH transcription factor 4	protein-coding
Merged-3-146165286-2	chr3	146165030	146165543	+	24.53	Intergenic	L2a|LINE|L2	-3791	NM_000935	5352	Hs.477866	NM_000935	ENSG00000152952	PLOD2	BRKS2|LH2|TLH	procollagen-lysine,2-oxoglutarate 5-dioxygenase 2	protein-coding
Merged-22-43007727-2	chr22	43007464	43007990	+	24.53	intron (NM_001184970, intron 1 of 10)	intron (NM_001184970, intron 1 of 10)	7422	NM_001184970	11252	Hs.162877	NM_007229	ENSG00000100266	PACSIN2	SDPII	protein kinase C and casein kinase substrate in neurons 2	protein-coding
Merged-3-26004432-2	chr3	26004181	26004684	+	24.52	Intergenic	Intergenic	-130737	NR_034055	285326	Hs.145246	NR_034055	ENSG00000230891	LINC00692	-	long intergenic non-protein coding RNA 692	ncRNA
Merged-6-34940192-2	chr6	34939879	34940505	+	24.52	intron (NM_015245, intron 1 of 23)	intron (NM_015245, intron 1 of 23)	50937	NM_015245	23294	Hs.656492	NM_015245	ENSG00000064999	ANKS1A	ANKS1	ankyrin repeat and sterile alpha motif domain containing 1A	protein-coding
Merged-2-132482978-2	chr2	132482742	132483214	+	24.485	intron (NM_001508, intron 1 of 1)	MIR|SINE|MIR	49267	NR_162099	113218485		NR_162099		MIR9986	-	microRNA 9986	ncRNA
Merged-3-186948312-2	chr3	186948109	186948515	+	24.48	intron (NM_173216, intron 1 of 7)	intron (NM_173216, intron 1 of 7)	17786	NM_173217	6480	Hs.207459	NM_003032	ENSG00000073849	ST6GAL1	SIAT1|ST6GalI|ST6N	ST6 beta-galactoside alpha-2,6-sialyltransferase 1	protein-coding
Merged-1-59151084-3	chr1	59150610	59151435	+	24.4567	Intergenic	Intergenic	-4215	NR_027120	729467	Hs.662291	NR_027120	ENSG00000224609	HSD52	-	uncharacterized LOC729467	ncRNA
Merged-1-64038335-2	chr1	64038132	64038538	+	24.455	intron (NM_005012, intron 2 of 8)	intron (NM_005012, intron 2 of 8)	73870	NR_110666	101927034	Hs.680824	NR_110665	ENSG00000223949	ROR1-AS1	-	ROR1 antisense RNA 1	ncRNA
Merged-2-215826926-2	chr2	215826698	215827155	+	24.45	intron (NR_037195, intron 1 of 9)	intron (NR_037195, intron 1 of 9)	16610	NR_037195	646324	Hs.655713	NR_037195	ENSG00000235770	LINC00607	-	long intergenic non-protein coding RNA 607	ncRNA
Merged-1-213530873-2	chr1	213530655	213531092	+	24.435	Intergenic	Intergenic	-393876	NR_046189	100861504	Hs.742586	NR_046189		LINC00538	PROX1UT|Yiya	long intergenic non-protein coding RNA 538	ncRNA
Merged-11-126392368-2	chr11	126392155	126392581	+	24.425	intron (NM_001348396, intron 2 of 11)	intron (NM_001348396, intron 2 of 11)	-11048	NM_001254758	6484	Hs.591947	NM_006278	ENSG00000110080	ST3GAL4	CGS23|NANTA3|SAT3|SIAT4|SIAT4C|ST-4|ST3GalA.2|ST3GalIV|STZ|gal-NAc6S	ST3 beta-galactoside alpha-2,3-sialyltransferase 4	protein-coding
Merged-18-44798856-2	chr18	44798646	44799066	+	24.41	intron (NM_001130110, intron 2 of 3)	intron (NM_001130110, intron 2 of 3)	117968	NM_015559	26040	Hs.435458	NM_015559	ENSG00000152217	SETBP1	MRD29|SEB	SET binding protein 1	protein-coding
Merged-12-119381983-2	chr12	119381755	119382211	+	24.4	intron (NM_178499, intron 1 of 13)	intron (NM_178499, intron 1 of 13)	47254	NM_178499	160777	Hs.98188	NM_178499	ENSG00000183273	CCDC60	-	coiled-coil domain containing 60	protein-coding
Merged-2-33476587-2	chr2	33476277	33476897	+	24.395	promoter-TSS (NM_001139488)	promoter-TSS (NM_001139488)	-62	NM_001139488	25780	Hs.143674	NM_015376	ENSG00000152689	RASGRP3	GRP3	RAS guanyl releasing protein 3	protein-coding
Merged-3-44146587-2	chr3	44146377	44146797	+	24.37	Intergenic	Intergenic	32375	NR_029700	406929		NR_029700	ENSG00000207954	MIR138-1	MIRN138-1|mir-138-1	microRNA 138-1	ncRNA
Merged-9-97831291-2	chr9	97831083	97831500	+	24.32	intron (NR_147055, intron 1 of 10)	intron (NR_147055, intron 1 of 10)	21789	NR_147055	101928337		NR_147055	ENSG00000236130	PTCSC2	-	papillary thyroid carcinoma susceptibility candidate 2	ncRNA
Merged-18-61751006-2	chr18	61750794	61751219	+	24.26	intron (NR_103449, intron 2 of 3)	intron (NR_103449, intron 2 of 3)	2830	NR_103449	100996669	Hs.586981	NR_103449		LINC01544	-	long intergenic non-protein coding RNA 1544	ncRNA
Merged-8-274469-2	chr8	274179	274759	+	24.26	Intergenic	Intergenic	42013	NM_001042415	169270	Hs.591388	NM_173539	ENSG00000172748	ZNF596	-	zinc finger protein 596	protein-coding
Merged-4-83542476-2	chr4	83542197	83542756	+	24.25	intron (NM_001256421, intron 2 of 12)	intron (NM_001256421, intron 2 of 12)	6368	NM_032717	84803	Hs.99196	NM_032717	ENSG00000138678	GPAT3	AGPAT 10|AGPAT10|AGPAT8|AGPAT9|HMFN0839|LPAAT-theta|MAG1	glycerol-3-phosphate acyltransferase 3	protein-coding
Merged-12-513569-2	chr12	513334	513804	+	24.235	intron (NM_173593, intron 1 of 19)	MER41A|LTR|ERV1	53630	NM_173593	283358	Hs.504416	NM_173593	ENSG00000139044	B4GALNT3	-	beta-1,4-N-acetyl-galactosaminyltransferase 3	protein-coding
Merged-12-104628029-2	chr12	104627819	104628239	+	24.175	intron (NM_018413, intron 2 of 2)	MIRb|SINE|MIR	36396	NR_037487	100500843		NR_037487	ENSG00000264295	MIR3922	-	microRNA 3922	ncRNA
Merged-20-36575436-2	chr20	36575231	36575641	+	24.165	intron (NM_001199535, intron 1 of 4)	intron (NM_001199535, intron 1 of 4)	882	NM_001199515	60436	Hs.632264	NM_021809	ENSG00000118707	TGIF2	-	TGFB induced factor homeobox 2	protein-coding
Merged-5-113343514-2	chr5	113343292	113343736	+	24.15	intron (NM_001085377, intron 2 of 18)	intron (NM_001085377, intron 2 of 18)	-48576	NM_002387	4163	Hs.593171	NM_002387	ENSG00000171444	MCC	MCC1	MCC regulator of WNT signaling pathway	protein-coding
Merged-4-102344856-2	chr4	102344616	102345096	+	24.145	5' UTR (NM_001135147, exon 2 of 11)	5' UTR (NM_001135147, exon 2 of 11)	335	NM_022154	64116	Hs.288034	NM_022154	ENSG00000138821	SLC39A8	BIGM103|CDG2N|LZT-Hs6|PP3105|ZIP8	solute carrier family 39 member 8	protein-coding
Merged-2-65278062-2	chr2	65277839	65278285	+	24.13	Intergenic	Intergenic	50367	NM_005722	10097	Hs.643727	NM_005722	ENSG00000138071	ACTR2	ARP2	actin related protein 2	protein-coding
Merged-5-149562013-2	chr5	149561735	149562291	+	24.115	Intergenic	Intergenic	-10574	NM_001892	1452	Hs.529862	NM_001892	ENSG00000113712	CSNK1A1	CK1|CK1a|CKIa|HEL-S-77p|HLCDGP1|PRO2975	casein kinase 1 alpha 1	protein-coding
Merged-2-177902644-2	chr2	177902396	177902892	+	24.11	intron (NM_001077197, intron 4 of 20)	L2a|LINE|L2	-13888	NM_001077196	50940	Hs.570273	NM_016953	ENSG00000128655	PDE11A	PPNAD2	phosphodiesterase 11A	protein-coding
Merged-12-124842556-2	chr12	124842351	124842762	+	24.1	intron (NR_160424, intron 1 of 11)	intron (NR_160424, intron 1 of 11)	-2885	NM_001367982	949	Hs.731377	NM_005505	ENSG00000073060	SCARB1	CD36L1|CLA-1|CLA1|HDLQTL6|SR-BI|SRB1	scavenger receptor class B member 1	protein-coding
Merged-1-28537988-2	chr1	28537771	28538206	+	24.09	exon (NM_001048194, exon 11 of 11)	exon (NM_001048194, exon 11 of 11)	-15029	NR_003109	54952	Hs.533626	NM_017846	ENSG00000180098	TRNAU1AP	PRO1902|SECP43|TRSPAP1	tRNA selenocysteine 1 associated protein 1	protein-coding
Merged-8-23360648-2	chr8	23360440	23360857	+	24.085	intron (NM_002318, intron 2 of 13)	MIRb|SINE|MIR	24440	NR_038323	100507156	Hs.661130	NR_038323	ENSG00000253837	LOC100507156	-	uncharacterized LOC100507156	ncRNA
Merged-8-61091222-2	chr8	61090994	61091450	+	24.075	Intergenic	MLT1D|LTR|ERVL-MaLR	-123474	NR_034003	100130298	Hs.636194	NR_034003		LOC100130298	-	hCG1816373-like	ncRNA
Merged-3-21562462-2	chr3	21562246	21562678	+	24.07	intron (NR_046731, intron 1 of 2)	L3|LINE|CR1	19673	NR_046731	100874216	Hs.661720	NR_046731	ENSG00000225542	ZNF385D-AS1	-	ZNF385D antisense RNA 1	ncRNA
Merged-18-51371277-2	chr18	51371070	51371485	+	24.07	Intergenic	MIR1_Amn|SINE|MIR	-20765	NR_040074	100287225	Hs.448920	NR_040074	ENSG00000227115	LINC01630	-	long intergenic non-protein coding RNA 1630	ncRNA
Merged-X-135272337-2	chrX	135272136	135272538	+	24.07	intron (NR_110381, intron 1 of 3)	LTR60|LTR|ERV1	20276	NM_001355522	101928677		NM_001355522	ENSG00000238210	ETDA	-	embryonic testis differentiation homolog A	protein-coding
Merged-15-77992074-2	chr15	77991828	77992320	+	24.065	Intergenic	(AGC)n|Simple_repeat|Simple_repeat	2151	NR_026998	91450	Hs.406766	NR_026998		LOC91450	-	uncharacterized LOC91450	ncRNA
Merged-8-95224129-2	chr8	95223906	95224352	+	24.015	Intergenic	L2|LINE|L2	-7755	NR_046232	619344	Hs.741630	NR_046232	ENSG00000253351	LINC01298	C8orf69	long intergenic non-protein coding RNA 1298	ncRNA
Merged-9-37937179-2	chr9	37936967	37937391	+	24	intron (NM_003028, intron 5 of 5)	L2b|LINE|L2	-32826	NR_024872	92014	Hs.634120	NM_033412	ENSG00000122696	SLC25A51	CG7943|MCART1	solute carrier family 25 member 51	protein-coding
Merged-6-159422849-2	chr6	159422568	159423131	+	24	Intergenic	Intergenic	39318	NR_125873	102724053	Hs.98463	NR_125873	ENSG00000234777	LINC02529	-	long intergenic non-protein coding RNA 2529	ncRNA
Merged-14-61527148-2	chr14	61526937	61527360	+	23.99	intron (NM_006255, intron 10 of 13)	intron (NM_006255, intron 10 of 13)	43046	NR_110417	101927780	Hs.254789	NR_110416	ENSG00000250548	LINC01303	-	long intergenic non-protein coding RNA 1303	ncRNA
Merged-20-6074424-2	chr20	6074175	6074674	+	23.95	TTS (NM_017671)	TTS (NM_017671)	-20364	NM_152611	164312	Hs.149133	NM_152611	ENSG00000125872	LRRN4	C20orf75|NLRR-4|NLRR4|dJ1056H1.1	leucine rich repeat neuronal 4	protein-coding
Merged-1-240170945-2	chr1	240170706	240171185	+	23.945	intron (NM_020066, intron 2 of 17)	intron (NM_020066, intron 2 of 17)	79062	NM_001305424	56776	Hs.24889	NM_020066	ENSG00000155816	FMN2	-	formin 2	protein-coding
Merged-9-122001826-2	chr9	122001624	122002028	+	23.93	intron (NM_194252, intron 3 of 3)	intron (NM_194252, intron 3 of 3)	91780	NM_001139442	158135	Hs.438937	NM_194252	ENSG00000175764	TTLL11	C9orf20|bA244O19.1	tubulin tyrosine ligase like 11	protein-coding
Merged-10-3911953-2	chr10	3911733	3912173	+	23.91	Intergenic	Intergenic	78003	NR_134490	105376365	Hs.460114	NR_134490	ENSG00000230573	LINC02639	-	long intergenic non-protein coding RNA 2639	ncRNA
Merged-4-74219406-2	chr4	74219184	74219629	+	23.89	intron (NM_001144978, intron 5 of 7)	intron (NM_001144978, intron 5 of 7)	61288	NM_001351314	441024	Hs.721011	NM_001004346	ENSG00000163738	MTHFD2L	-	methylenetetrahydrofolate dehydrogenase (NADP+ dependent) 2 like	protein-coding
Merged-9-127452836-2	chr9	127452584	127453088	+	23.885	intron (NM_001005374, intron 1 of 24)	intron (NM_001005374, intron 1 of 24)	581	NM_001005374	90678	Hs.495188	NM_138361	ENSG00000148356	LRSAM1	CMT2P|RIFLE|TAL	leucine rich repeat and sterile alpha motif containing 1	protein-coding
Merged-16-10343269-2	chr16	10343060	10343478	+	23.865	Intergenic	LTR76|LTR|ERV1	-42792	NR_045816	80063	Hs.513343	NM_024997	ENSG00000166669	ATF7IP2	MCAF2	activating transcription factor 7 interacting protein 2	protein-coding
Merged-2-18105107-2	chr2	18104849	18105366	+	23.855	Intergenic	Intergenic	226440	NM_002252	3790	Hs.414489	NM_002252	ENSG00000170745	KCNS3	KV9.3	potassium voltage-gated channel modifier subfamily S member 3	protein-coding
Merged-12-80130355-2	chr12	80130125	80130586	+	23.855	intron (NM_001368062, intron 1 of 62)	intron (NM_001368062, intron 1 of 62)	30818	NM_001368062	283310	Hs.723594	NM_173591	ENSG00000165899	OTOGL	C12orf64|DFNB84B	otogelin like	protein-coding
Merged-11-119379208-2	chr11	119378992	119379424	+	23.855	intron (NM_004205, intron 1 of 12)	intron (NM_004205, intron 1 of 12)	2482	NM_001243759	9099	Hs.524085	NM_004205	ENSG00000036672	USP2	UBP41|USP9	ubiquitin specific peptidase 2	protein-coding
Merged-6-2809139-2	chr6	2808921	2809357	+	23.85	Intergenic	HAL1|LINE|L1	32724	NM_030666	1992	Hs.381167	NM_030666	ENSG00000021355	SERPINB1	EI|ELANH2|HEL-S-27|HEL57|LEI|M/NEI|MNEI|PI-2|PI2	serpin family B member 1	protein-coding
Merged-10-98910216-2	chr10	98909992	98910440	+	23.85	intron (NM_021828, intron 3 of 11)	intron (NM_021828, intron 3 of 11)	14352	NR_106762	102465253		NR_106762	ENSG00000274056	MIR6507	hsa-mir-6507	microRNA 6507	ncRNA
Merged-13-59947105-2	chr13	59946897	59947313	+	23.85	intron (NM_001258369, intron 17 of 26)	intron (NM_001258369, intron 17 of 26)	-65613	NR_109838	100874195	Hs.664101	NR_046539	ENSG00000227528	DIAPH3-AS1	-	DIAPH3 antisense RNA 1	ncRNA
Merged-6-36430570-2	chr6	36430347	36430793	+	23.84	intron (NM_152990, intron 2 of 4)	MLT1D|LTR|ERVL-MaLR	-12197	NM_001286580	222658	Hs.188757	NM_173562	ENSG00000112078	KCTD20	C6orf69|dJ108K11.3	potassium channel tetramerization domain containing 20	protein-coding
Merged-2-158458214-2	chr2	158457988	158458440	+	23.8	intron (NM_001005476, intron 1 of 20)	CpG	1262	NM_001304969	8502	Hs.407580	NM_003628	ENSG00000144283	PKP4	p0071	plakophilin 4	protein-coding
Merged-16-82440601-2	chr16	82440386	82440816	+	23.8	Intergenic	Intergenic	-186368	NM_001257	1012	Hs.654386	NM_001257	ENSG00000140945	CDH13	CDHH|P105	cadherin 13	protein-coding
Merged-18-53508712-2	chr18	53508496	53508929	+	23.765	intron (NM_005215, intron 27 of 28)	intron (NM_005215, intron 27 of 28)	-59735	NR_110798	102724651	Hs.123442	NR_110798	ENSG00000263438	LINC01919	-	long intergenic non-protein coding RNA 1919	ncRNA
Merged-5-124639202-2	chr5	124639002	124639403	+	23.755	exon (NM_020747, exon 8 of 9)	exon (NM_020747, exon 8 of 9)	105910	NM_020747	57507	Hs.266616	NM_020747	ENSG00000168916	ZNF608	NY-REN-36	zinc finger protein 608	protein-coding
Merged-6-52995714-2	chr6	52995345	52996083	+	23.755	promoter-TSS (NM_001512)	promoter-TSS (NM_001512)	94	NR_001445	125050		NR_001445	ENSG00000202198	RN7SK	7SK	RNA component of 7SK nuclear ribonucleoprotein	snRNA
Merged-6-16131017-2	chr6	16130809	16131225	+	23.74	intron (NM_013262, intron 2 of 6)	intron (NM_013262, intron 2 of 6)	1931	NM_013262	29116	Hs.484738	NM_013262	ENSG00000007944	MYLIP	IDOL|MIR	myosin regulatory light chain interacting protein	protein-coding
Merged-2-9632632-2	chr2	9632428	9632837	+	23.735	Intergenic	Intergenic	-1635	NM_006826	10971	Hs.74405	NM_006826	ENSG00000134308	YWHAQ	14-3-3|1C5|HS1	tyrosine 3-monooxygenase/tryptophan 5-monooxygenase activation protein theta	protein-coding
Merged-4-140907495-2	chr4	140907295	140907696	+	23.725	intron (NM_020724, intron 6 of 6)	intron (NM_020724, intron 6 of 6)	-151110	NM_015130	23158	Hs.480819	NM_015130	ENSG00000109436	TBC1D9	GRAMD9|MDR1	TBC1 domain family member 9	protein-coding
Merged-9-133123331-2	chr9	133123111	133123552	+	23.72	intron (NM_001042368, intron 1 of 17)	intron (NM_001042368, intron 1 of 17)	-2091	NM_006266	5900	Hs.106185	NM_006266	ENSG00000160271	RALGDS	RGDS|RGF|RalGEF	ral guanine nucleotide dissociation stimulator	protein-coding
Merged-3-36970124-2	chr3	36969818	36970431	+	23.715	Intergenic	Intergenic	23007	NM_014805	9852	Hs.28020	NM_014805	ENSG00000178567	EPM2AIP1	-	EPM2A interacting protein 1	protein-coding
Merged-9-113484451-2	chr9	113484236	113484667	+	23.71	intron (NM_001282923, intron 4 of 22)	intron (NM_001282923, intron 4 of 22)	-16976	NM_001276261	5998	Hs.494875	NM_017790	ENSG00000138835	RGS3	C2PA|RGP3	regulator of G protein signaling 3	protein-coding
Merged-20-62485515-2	chr20	62485204	62485827	+	23.705	Intergenic	Intergenic	-9520	NM_080473	140628	Hs.352250	NM_080473	ENSG00000130700	GATA5	CHTD5|GATAS|bB379O24.1	GATA binding protein 5	protein-coding
Merged-18-13271650-2	chr18	13271425	13271876	+	23.7	intron (NM_181482, intron 1 of 5)	intron (NM_181482, intron 1 of 5)	-6455	NM_181481	753	Hs.697787	NM_004338	ENSG00000168675	LDLRAD4	C18orf1	low density lipoprotein receptor class A domain containing 4	protein-coding
Merged-8-52308024-2	chr8	52307808	52308241	+	23.695	intron (NR_148195, intron 2 of 3)	intron (NR_148195, intron 2 of 3)	-53532	NM_001352860	9705	Hs.655499	NM_014682	ENSG00000147488	ST18	NZF-3|NZF3|ZC2H2C3|ZC2HC10|ZNF387	ST18 C2H2C-type zinc finger transcription factor	protein-coding
Merged-12-4649120-2	chr12	4648854	4649386	+	23.695	promoter-TSS (NM_005002)	promoter-TSS (NM_005002)	6	NM_005002	4704	Hs.75227	NM_005002	ENSG00000139180	NDUFA9	CC6|CI-39k|CI39k|COQ11|MC1DN26|NDUFS2L|SDR22E1	NADH:ubiquinone oxidoreductase subunit A9	protein-coding
Merged-22-27842761-2	chr22	27842559	27842963	+	23.685	Intergenic	Intergenic	-41005	NM_002430	4330	Hs.268515	NM_002430	ENSG00000169184	MN1	MGCR|MGCR1|MGCR1-PEN|dJ353E16.2	MN1 proto-oncogene, transcriptional regulator	protein-coding
Merged-1-31770282-2	chr1	31770074	31770490	+	23.665	Intergenic	MIR|SINE|MIR	-5942	NM_001294336	576	Hs.524138	NM_001294335	ENSG00000121753	ADGRB2	BAI2	adhesion G protein-coupled receptor B2	protein-coding
Merged-10-110032341-2	chr10	110032056	110032626	+	23.665	intron (NM_001121, intron 1 of 13)	intron (NM_001121, intron 1 of 13)	-23960	NR_038943	100505933	Hs.604103	NR_038943		ADD3-AS1	-	ADD3 antisense RNA 1	ncRNA
Merged-17-16381069-2	chr17	16380738	16381401	+	23.65	promoter-TSS (NM_001281718)	promoter-TSS (NM_001281718)	-22	NM_018955	7314	Hs.356190	NM_018955	ENSG00000170315	UBB	HEL-S-50	ubiquitin B	protein-coding
Merged-1-162890215-2	chr1	162890003	162890428	+	23.65	Intergenic	Intergenic	-21400	NM_178550	339512	Hs.407631	NM_178550	ENSG00000185860	CCDC190	C1orf110	coiled-coil domain containing 190	protein-coding
Merged-6-49914725-2	chr6	49914429	49915022	+	23.65	Intergenic	Intergenic	34719	NR_163261	403339	Hs.745543	NM_001166478	ENSG00000214643	DEFB133	-	defensin beta 133	pseudo
Merged-7-47327657-2	chr7	47327355	47327959	+	23.635	intron (NM_022748, intron 20 of 30)	intron (NM_022748, intron 20 of 30)	137146	NR_145813	109623468		NR_145813		SNORD151	-	small nucleolar RNA, C/D box 151	snoRNA
Merged-4-71026264-2	chr4	71026006	71026523	+	23.635	intron (NM_000788, intron 5 of 6)	MIRb|SINE|MIR	32615	NM_000788	1633	Hs.709	NM_000788	ENSG00000156136	DCK	-	deoxycytidine kinase	protein-coding
Merged-15-90184244-2	chr15	90183995	90184493	+	23.62	promoter-TSS (NM_020210)	promoter-TSS (NM_020210)	-676	NM_001324030	10509	Hs.474935	NM_020210	ENSG00000185033	SEMA4B	SEMAC|SemC	semaphorin 4B	protein-coding
Merged-18-63193114-2	chr18	63192876	63193353	+	23.61	intron (NM_000633, intron 2 of 2)	intron (NM_000633, intron 2 of 2)	126266	NM_000657	596	Hs.150749	NM_000633	ENSG00000171791	BCL2	Bcl-2|PPP1R50	BCL2 apoptosis regulator	protein-coding
Merged-3-131932385-2	chr3	131932161	131932610	+	23.605	intron (NM_001289112, intron 1 of 15)	L2b|LINE|L2	53546	NR_049890	100847040		NR_049890	ENSG00000265859	MIR5704	-	microRNA 5704	ncRNA
Merged-2-179580890-2	chr2	179580617	179581163	+	23.595	intron (NR_104234, intron 2 of 12)	intron (NR_104234, intron 2 of 12)	781	NM_001352814	151126	Hs.655005	NM_152520	ENSG00000144331	ZNF385B	ZNF533	zinc finger protein 385B	protein-coding
Merged-7-103569725-2	chr7	103569520	103569931	+	23.59	intron (NM_005045, intron 31 of 64)	intron (NM_005045, intron 31 of 64)	-123518	NM_206885	375611	Hs.585146	NM_198999	ENSG00000170615	SLC26A5	DFNB61|PRES	solute carrier family 26 member 5	protein-coding
Merged-4-3007445-2	chr4	3007243	3007648	+	23.575	intron (NM_001350173, intron 4 of 13)	intron (NM_001350173, intron 4 of 13)	43874	NM_182982	2868	Hs.32959	NM_005307	ENSG00000125388	GRK4	GPRK2L|GPRK4|GRK4a|IT11	G protein-coupled receptor kinase 4	protein-coding
Merged-10-112603300-2	chr10	112603080	112603521	+	23.575	intron (NM_001365712, intron 6 of 8)	intron (NM_001365712, intron 6 of 8)	-30870	NR_036177	100422909		NR_036177	ENSG00000264763	MIR4295	-	microRNA 4295	ncRNA
Merged-10-45172544-2	chr10	45172328	45172760	+	23.53	non-coding (NR_033891, exon 5 of 8)	non-coding (NR_033891, exon 5 of 8)	8530	NR_036112	100422988		NR_036112	ENSG00000263476	MIR3156-1	mir-3156-1	microRNA 3156-1	ncRNA
Merged-9-128310545-2	chr9	128310234	128310857	+	23.53	intron (NM_001329863, intron 8 of 8)	intron (NM_001329863, intron 8 of 8)	11673	NM_001329862	26995	Hs.632685	NM_015679	ENSG00000167112	TRUB2	CLONE24922	TruB pseudouridine synthase family member 2	protein-coding
Merged-2-238390617-2	chr2	238390237	238390997	+	23.5	intron (NM_001139490, intron 13 of 14)	intron (NM_001139490, intron 13 of 14)	-36310	NM_001330196	51665	Hs.516788	NM_016114	ENSG00000065802	ASB1	ASB-1	ankyrin repeat and SOCS box containing 1	protein-coding
Merged-3-111735507-2	chr3	111735296	111735719	+	23.5	intron (NM_001185106, intron 4 of 4)	intron (NM_001185106, intron 4 of 4)	3011	NM_001134437	90102	Hs.603252	NM_145753	ENSG00000144824	PHLDB2	LL5b|LL5beta	pleckstrin homology like domain family B member 2	protein-coding
Merged-4-24519838-2	chr4	24519626	24520051	+	23.5	TTS (NR_030299)	TTS (NR_030299)	452	NR_030299	693158		NR_030299	ENSG00000207697	MIR573	MIRN573|hsa-mir-573|mir-573	microRNA 573	ncRNA
Merged-7-21766415-2	chr7	21766200	21766631	+	23.5	intron (NM_001277115, intron 55 of 81)	intron (NM_001277115, intron 55 of 81)	179484	NM_018719	55536	Hs.744069	NM_018719	ENSG00000164649	CDCA7L	JPO2|R1|RAM2	cell division cycle associated 7 like	protein-coding
Merged-17-78173143-2	chr17	78172918	78173368	+	23.48	TTS (NM_001363778)	TTS (NM_001363778)	4598	NM_001320523	9144	Hs.464210	NM_004710	ENSG00000108639	SYNGR2	-	synaptogyrin 2	protein-coding
Merged-21-41167800-2	chr21	41167581	41168019	+	23.46	promoter-TSS (NM_012105)	promoter-TSS (NM_012105)	243	NR_036167	100423023		NR_036167	ENSG00000263681	MIR3197	-	microRNA 3197	ncRNA
Merged-2-53668847-2	chr2	53668572	53669122	+	23.43	Intergenic	Intergenic	-98936	NM_001346127	494143	Hs.585944	NM_001008708	ENSG00000143942	CHAC2	GCG1	ChaC cation transport regulator homolog 2	protein-coding
Merged-6-126020056-2	chr6	126019848	126020265	+	23.405	intron (NM_001031712, intron 11 of 12)	Tigger12|DNA|TcMar-Tigger	33516	NM_001031712	60487	Hs.404186	NM_021820	ENSG00000066651	TRMT11	C6orf75|MDS024|TRM11|TRMT11-1	tRNA methyltransferase 11 homolog	protein-coding
Merged-2-123272492-2	chr2	123272269	123272716	+	23.39	Intergenic	LTR53|LTR|ERVL	-199011	NR_147208	107985818	Hs.580182	NR_147208	ENSG00000232740	LINC01826	lnc-MKI67IP-3	long intergenic non-protein coding RNA 1826	ncRNA
Merged-4-30945827-2	chr4	30945600	30946055	+	23.385	intron (NM_001173523, intron 2 of 2)	intron (NM_001173523, intron 2 of 2)	-225317	NR_125935	102723778	Hs.210739	NR_125935	ENSG00000251182	LINC02497	-	long intergenic non-protein coding RNA 2497	ncRNA
Merged-14-57747247-2	chr14	57746993	57747501	+	23.38	intron (NR_159373, intron 1 of 10)	intron (NR_159373, intron 1 of 10)	117752	NM_001352013	341880	Hs.28280	NM_001080455	ENSG00000151812	SLC35F4	C14orf36|c14_5373	solute carrier family 35 member F4	protein-coding
Merged-12-95653977-2	chr12	95653717	95654237	+	23.36	intron (NR_077225, intron 1 of 4)	intron (NR_077225, intron 1 of 4)	4722	NR_077225	100132594	Hs.676211	NR_077225	ENSG00000257150	PGAM1P5	-	phosphoglycerate mutase 1 pseudogene 5	pseudo
Merged-18-45359530-2	chr18	45359325	45359736	+	23.355	intron (NM_001371319, intron 4 of 23)	intron (NM_001371319, intron 4 of 23)	146535	NM_001242692	8170	Hs.710927	NM_007163	ENSG00000132874	SLC14A2	HUT2|UT-A2|UT2|UTA|UTR|hUT-A6	solute carrier family 14 member 2	protein-coding
Merged-7-35415418-2	chr7	35415218	35415619	+	23.35	Intergenic	Intergenic	101563	NR_038864	401324	Hs.377034	NR_038864		LOC401324	-	uncharacterized LOC401324	ncRNA
Merged-3-59831607-2	chr3	59831398	59831817	+	23.31	intron (NM_001354590, intron 7 of 8)	intron (NM_001354590, intron 7 of 8)	-173110	NR_149028	339902	Hs.132446	NR_149028		LOC339902	-	hCG1813818	ncRNA
Merged-16-29178287-2	chr16	29178069	29178506	+	23.3	Intergenic	Intergenic	103445	NR_003369	653390	Hs.720348	NR_003369	ENSG00000103472	RRN3P2	-	RRN3 homolog, RNA polymerase I transcription factor pseudogene 2	pseudo
Merged-7-94276215-2	chr7	94275891	94276540	+	23.295	Intergenic	Intergenic	115977	NR_147206	101927525	Hs.571263	NR_147206		COL1A2-AS1	TCONS_00013888|lncRNA8975-1	COL1A2 antisense RNA 1	ncRNA
Merged-1-153526397-2	chr1	153526196	153526598	+	23.285	Intergenic	MER61D|LTR|ERV1	9594	NM_014624	6277	Hs.275243	NM_014624	ENSG00000197956	S100A6	2A9|5B10|CABP|CACY|PRA|S10A6	S100 calcium binding protein A6	protein-coding
Merged-3-188476918-2	chr3	188476714	188477122	+	23.275	intron (NM_001167672, intron 2 of 9)	intron (NM_001167672, intron 2 of 9)	91748	NR_046623	100873917	Hs.674993	NR_046623	ENSG00000224563	LPP-AS1	-	LPP antisense RNA 1	ncRNA
Merged-1-12280017-2	chr1	12279760	12280274	+	23.265	intron (NM_015378, intron 20 of 69)	intron (NM_015378, intron 20 of 69)	49987	NM_015378	55187	Hs.439381	NM_015378	ENSG00000048707	VPS13D	SCAR4	vacuolar protein sorting 13 homolog D	protein-coding
Merged-1-12604586-2	chr1	12604385	12604787	+	23.255	intron (NM_004753, intron 1 of 5)	intron (NM_004753, intron 1 of 5)	-7973	NM_001324370	9249	Hs.289347	NM_004753	ENSG00000162496	DHRS3	DD83.1|RDH17|Rsdr1|SDR1|SDR16C1|retSDR1	dehydrogenase/reductase 3	protein-coding
Merged-22-44046668-2	chr22	44046439	44046898	+	23.25	intron (NM_001243386, intron 1 of 11)	intron (NM_001243386, intron 1 of 11)	20364	NM_001243386	29780	Hs.475074	NM_013327	ENSG00000188677	PARVB	CGI-56	parvin beta	protein-coding
Merged-16-24146745-2	chr16	24146540	24146951	+	23.25	intron (NM_002738, intron 9 of 16)	intron (NM_002738, intron 9 of 16)	-56371	NR_106996	102466247		NR_106996	ENSG00000274466	MIR1273H	hsa-mir-1273h	microRNA 1273h	ncRNA
Merged-1-93474448-2	chr1	93474238	93474658	+	23.25	intron (NM_001024948, intron 1 of 13)	intron (NM_001024948, intron 1 of 13)	26317	NM_001024948	54874	Hs.134060	NM_017737	ENSG00000137942	FNBP1L	C1orf39|TOCA1	formin binding protein 1 like	protein-coding
Merged-5-59357912-2	chr5	59357711	59358113	+	23.25	promoter-TSS (NM_001197219)	promoter-TSS (NM_001197219)	-942	NM_001197219	5144	Hs.117545	NM_006203	ENSG00000113448	PDE4D	ACRDYS2|DPDE3|HSPDE4D|PDE43|PDE4DN2|STRK1	phosphodiesterase 4D	protein-coding
Merged-X-71171596-2	chrX	71171395	71171798	+	23.24	TTS (NM_001166660)	TTS (NM_001166660)	26755	NM_181303	54413	Hs.438877	NM_018977	ENSG00000196338	NLGN3	HNL3	neuroligin 3	protein-coding
Merged-11-20007587-2	chr11	20007341	20007833	+	23.24	intron (NM_182964, intron 11 of 37)	intron (NM_182964, intron 11 of 37)	-14969	NM_001111019	89797	Hs.64341	NM_145117	ENSG00000166833	NAV2	HELAD1|POMFIL2|RAINB1|STEERIN2|UNC53H2	neuron navigator 2	protein-coding
Merged-2-169755668-2	chr2	169755443	169755893	+	23.24	Intergenic	LTR38A1|LTR|ERV1	21836	NM_144711	151230	Hs.655150	NM_144711	ENSG00000213160	KLHL23	DITHP	kelch like family member 23	protein-coding
Merged-3-7249910-2	chr3	7249706	7250114	+	23.235	intron (NM_000844, intron 2 of 9)	intron (NM_000844, intron 2 of 9)	285374	NR_046606	100873937	Hs.570608	NR_046606	ENSG00000236202	GRM7-AS1	-	GRM7 antisense RNA 1	ncRNA
Merged-2-72695059-2	chr2	72694838	72695280	+	23.215	intron (NR_135774, intron 6 of 19)	intron (NR_135774, intron 6 of 19)	130974	NM_015189	23233	Hs.303454	NM_015189	ENSG00000144036	EXOC6B	SEC15B|SEC15L2|SEMDJL3	exocyst complex component 6B	protein-coding
Merged-16-8720593-2	chr16	8720390	8720796	+	23.2	promoter-TSS (NM_001127448)	promoter-TSS (NM_001127448)	-120	NM_001127448	18	Hs.336768	NM_000663	ENSG00000183044	ABAT	GABA-AT|GABAT|NPD009	4-aminobutyrate aminotransferase	protein-coding
Merged-1-183676750-2	chr1	183676519	183676981	+	23.2	intron (NM_001297670, intron 1 of 17)	MIR|SINE|MIR	-23434	NM_203454	403314	Hs.97335	NM_203454	ENSG00000173627	APOBEC4	C1orf169	apolipoprotein B mRNA editing enzyme catalytic polypeptide like 4	protein-coding
Merged-3-45881412-2	chr3	45881110	45881715	+	23.2	intron (NM_001276379, intron 2 of 9)	intron (NM_001276379, intron 2 of 9)	-5092	NM_001256369	10803	Hs.225946	NM_006641	ENSG00000173585	CCR9	CC-CKR-9|CDw199|GPR-9-6|GPR28	C-C motif chemokine receptor 9	protein-coding
Merged-X-9660071-2	chrX	9659836	9660307	+	23.18	intron (NM_001139466, intron 5 of 17)	intron (NM_001139466, intron 5 of 17)	105776	NM_000273	4935	Hs.74124	NM_000273	ENSG00000101850	GPR143	NYS6|OA1	G protein-coupled receptor 143	protein-coding
Merged-2-16260187-2	chr2	16259962	16260413	+	23.17	Intergenic	Intergenic	209760	NR_126559	104797537	Hs.435748	NR_126559	ENSG00000236289	GACAT3	LINC01458|lncRNA-AC130710	gastric cancer associated transcript 3	ncRNA
Merged-15-69275468-2	chr15	69275260	69275677	+	23.17	Intergenic	Intergenic	-23444	NM_017705	54852	Hs.591096	NM_017705	ENSG00000137819	PAQR5	MPRG	progestin and adipoQ receptor family member 5	protein-coding
Merged-12-64734120-2	chr12	64733908	64734332	+	23.16	intron (NM_002076, intron 9 of 13)	intron (NM_002076, intron 9 of 13)	25286	NM_002076	2799	Hs.334534	NM_002076	ENSG00000135677	GNS	G6S	glucosamine (N-acetyl)-6-sulfatase	protein-coding
Merged-19-10882174-2	chr19	10881890	10882458	+	23.155	intron (NM_001370089, intron 1 of 14)	MIR|SINE|MIR	9745	NM_001370089	10498	Hs.323213	NM_199141	ENSG00000142453	CARM1	PRMT4	coactivator associated arginine methyltransferase 1	protein-coding
Merged-6-112437184-2	chr6	112436982	112437387	+	23.155	Intergenic	Intergenic	89854	NM_001013734	442247	Hs.448264	NM_001013734	ENSG00000251258	RFPL4B	RNF211	ret finger protein like 4B	protein-coding
Merged-12-30755246-2	chr12	30754987	30755505	+	23.14	promoter-TSS (NM_001319846)	promoter-TSS (NM_001319846)	172	NR_135046	645485	Hs.232332	NR_135046	ENSG00000246331	LOC645485	-	uncharacterized LOC645485	ncRNA
Merged-3-117557883-2	chr3	117557675	117558091	+	23.125	Intergenic	Intergenic	133042	NR_146652	105374057	Hs.518179	NR_146652	ENSG00000241213	LINC02024	-	long intergenic non-protein coding RNA 2024	ncRNA
Merged-1-202348472-2	chr1	202348213	202348732	+	23.105	promoter-TSS (NM_001167857)	promoter-TSS (NM_001167857)	-227	NM_001331029	4660	Hs.444403	NM_002481	ENSG00000077157	PPP1R12B	MYPT2|PP1bp55	protein phosphatase 1 regulatory subunit 12B	protein-coding
Merged-4-124019119-2	chr4	124018883	124019356	+	23.1	Intergenic	Intergenic	244855	NR_027106	285419	Hs.535763	NR_027105	ENSG00000249464	LINC01091	-	long intergenic non-protein coding RNA 1091	ncRNA
Merged-2-168166839-2	chr2	168166624	168167055	+	23.095	intron (NM_013233, intron 3 of 17)	intron (NM_013233, intron 3 of 17)	80756	NM_013233	27347	Hs.276271	NM_013233	ENSG00000198648	STK39	DCHT|PASK|SPAK	serine/threonine kinase 39	protein-coding
Merged-13-27521798-2	chr13	27521550	27522047	+	23.095	Intergenic	L1ME3F|LINE|L1	-71196	NM_001166263	219402	Hs.534582	NM_152912	ENSG00000122033	MTIF3	IF3mt	mitochondrial translational initiation factor 3	protein-coding
Merged-3-14289764-2	chr3	14289558	14289970	+	23.075	Intergenic	Charlie30a|DNA|hAT-Charlie	62804	NR_110135	101927565	Hs.306905	NR_110135	ENSG00000251576	LINC01267	-	long intergenic non-protein coding RNA 1267	ncRNA
Merged-14-59188103-2	chr14	59187739	59188467	+	23.055	promoter-TSS (NM_001270520)	promoter-TSS (NM_001270520)	-564	NM_001270520	23002	Hs.19156	NM_014992	ENSG00000100592	DAAM1	-	dishevelled associated activator of morphogenesis 1	protein-coding
Merged-4-152156539-2	chr4	152156322	152156756	+	23.055	Intergenic	Intergenic	55721	NR_121627	100996286	Hs.322462	NR_121627	ENSG00000245954	LINC02273	-	long intergenic non-protein coding RNA 2273	ncRNA
Merged-10-9796614-2	chr10	9796313	9796916	+	23.055	Intergenic	Intergenic	-262108	NR_120636	101928298	Hs.385576	NR_120636	ENSG00000224788	LINC02670	-	long intergenic non-protein coding RNA 2670	ncRNA
Merged-7-132030303-2	chr7	132030018	132030588	+	23.05	Intergenic	Intergenic	120083	NR_110836	101928782	Hs.571369	NR_110836	ENSG00000224865	LOC101928782	-	uncharacterized LOC101928782	ncRNA
Merged-21-16376863-2	chr21	16376662	16377064	+	23.04	intron (NR_027790, intron 4 of 7)	intron (NR_027790, intron 4 of 7)	-42340	NR_136545	388815	Hs.473394	NR_027790		MIR99AHG	C21orf34|C21orf35|LINC00478|MONC	mir-99a-let-7c cluster host gene	ncRNA
Merged-2-79383905-2	chr2	79383652	79384159	+	23.04	Intergenic	Intergenic	116939	NR_110289	101927987	Hs.574704	NR_110289	ENSG00000229385	LOC101927987	-	uncharacterized LOC101927987	ncRNA
Merged-14-72560657-2	chr14	72560343	72560971	+	23.01	intron (NR_135235, intron 18 of 18)	intron (NR_135235, intron 18 of 18)	43837	NR_106994	102465832		NR_106994	ENSG00000273830	MIR7843	hsa-mir-7843	microRNA 7843	ncRNA
Merged-7-137510680-2	chr7	137510413	137510948	+	22.965	intron (NM_001321710, intron 21 of 32)	intron (NM_001321710, intron 21 of 32)	-166947	NM_001321387	5764	Hs.371249	NM_002825	ENSG00000105894	PTN	HARP|HB-GAM|HBBM|HBGF-8|HBGF8|HBNF|HBNF-1|NEGF1|OSF-1	pleiotrophin	protein-coding
Merged-13-80362152-2	chr13	80361845	80362460	+	22.965	Intergenic	Intergenic	-21026	NM_005842	10253	Hs.18676	NM_005842	ENSG00000136158	SPRY2	IGAN3|hSPRY2	sprouty RTK signaling antagonist 2	protein-coding
Merged-3-168609135-2	chr3	168608910	168609361	+	22.945	intron (NR_021485, intron 4 of 15)	intron (NR_021485, intron 4 of 15)	57281	NR_030294	693136		NR_030294	ENSG00000207717	MIR551B	MIRN551B|mir-551b	microRNA 551b	ncRNA
Merged-19-5829190-2	chr19	5828901	5829479	+	22.945	TTS (NM_004558)	TTS (NM_004558)	5388	NM_004558	4902	Hs.234775	NM_004558	ENSG00000171119	NRTN	NTN	neurturin	protein-coding
Merged-8-141072657-2	chr8	141072412	141072903	+	22.925	Intergenic	LTR33|LTR|ERVL	-55932	NM_001352890	22898	Hs.18166	NM_014957	ENSG00000105339	DENND3	-	DENN domain containing 3	protein-coding
Merged-13-43697512-2	chr13	43697307	43697717	+	22.925	intron (NM_001347969, intron 1 of 16)	intron (NM_001347969, intron 1 of 16)	-68035	NM_001127615	55068	Hs.128258	NM_017993	ENSG00000120658	ENOX1	CNOX|PIG38|bA64J21.1|cCNOX	ecto-NOX disulfide-thiol exchanger 1	protein-coding
Merged-6-22544639-2	chr6	22544428	22544850	+	22.875	Intergenic	Intergenic	-24927	NM_138574	154150	Hs.629246	NM_138574	ENSG00000112273	HDGFL1	HRP-1|Hdgfrp1|PWWP1|dJ309H15.1	HDGF like 1	protein-coding
Merged-11-37072725-2	chr11	37072519	37072931	+	22.865	Intergenic	Intergenic	-474446	NM_001243786	5897	Hs.714519	NM_000536	ENSG00000175097	RAG2	RAG-2	recombination activating 2	protein-coding
Merged-15-70741255-2	chr15	70741038	70741472	+	22.845	intron (NM_018003, intron 1 of 18)	intron (NM_018003, intron 1 of 18)	22303	NM_018003	55075	Hs.108049	NM_018003	ENSG00000137831	UACA	NUCLING	uveal autoantigen with coiled-coil domains and ankyrin repeats	protein-coding
Merged-10-70891022-2	chr10	70890803	70891242	+	22.8	Intergenic	LTR28|LTR|ERV1	-2457	NM_000281	5092	Hs.3192	NM_000281	ENSG00000166228	PCBD1	DCOH|PCBD|PCD|PHS	pterin-4 alpha-carbinolamine dehydratase 1	protein-coding
Merged-3-138011940-2	chr3	138011723	138012157	+	22.8	intron (NM_016369, intron 1 of 4)	intron (NM_016369, intron 1 of 4)	1775	NM_016369	51208	Hs.655324	NM_016369	ENSG00000066405	CLDN18	SFTA5|SFTPJ	claudin 18	protein-coding
Merged-1-63792262-2	chr1	63792018	63792507	+	22.8	intron (NM_005012, intron 1 of 8)	intron (NM_005012, intron 1 of 8)	18245	NM_005012	4919	Hs.128753	NM_005012	ENSG00000185483	ROR1	NTRKR1|dJ537F10.1	receptor tyrosine kinase like orphan receptor 1	protein-coding
Merged-5-107969173-2	chr5	107968944	107969402	+	22.76	intron (NM_001163315, intron 7 of 8)	MER58A|DNA|hAT-Charlie	-298236	NM_001962	1946	Hs.288741	NM_001962	ENSG00000184349	EFNA5	AF1|EFL5|EPLG7|GLC1M|LERK7|RAGS	ephrin A5	protein-coding
Merged-4-57465761-2	chr4	57465545	57465978	+	22.76	non-coding (NR_125907, exon 6 of 6)	non-coding (NR_125907, exon 6 of 6)	39889	NR_125907	101928851	Hs.555072	NR_125907	ENSG00000248505	LINC02380	-	long intergenic non-protein coding RNA 2380	ncRNA
Merged-3-64613293-2	chr3	64613079	64613508	+	22.75	intron (NM_001318781, intron 21 of 38)	intron (NM_001318781, intron 21 of 38)	51947	NR_110150	101929335	Hs.476604	NR_110150	ENSG00000241158	ADAMTS9-AS1	-	ADAMTS9 antisense RNA 1	ncRNA
Merged-X-145843510-2	chrX	145843271	145843750	+	22.745	Intergenic	Intergenic	22162	NM_001144009	84631	Hs.106688	NM_032539	ENSG00000185985	SLITRK2	CXorf1|CXorf2|SLITL1|TMEM257	SLIT and NTRK like family member 2	protein-coding
Merged-7-32588954-2	chr7	32588727	32589182	+	22.745	TTS (NM_015060)	TTS (NM_015060)	93465	NM_015060	23080	Hs.128056	NM_015060	ENSG00000105778	AVL9	KIAA0241	AVL9 cell migration associated	protein-coding
Merged-4-141154296-2	chr4	141154020	141154572	+	22.735	Intergenic	Intergenic	-20827	NM_020724	57484	Hs.659104	NM_020724	ENSG00000170153	RNF150	-	ring finger protein 150	protein-coding
Merged-9-86335002-2	chr9	86334619	86335385	+	22.655	intron (NM_001185074, intron 6 of 19)	L1MEb|LINE|L1	19408	NM_024617	79670	Hs.597057	NM_024617	ENSG00000083223	TUT7	PAPD6|TENT3B|ZCCHC6	terminal uridylyl transferase 7	protein-coding
Merged-9-18970622-2	chr9	18970405	18970839	+	22.65	intron (NM_001287049, intron 1 of 3)	intron (NM_001287049, intron 1 of 3)	62587	NM_153707	158297	Hs.731593	NM_153707	ENSG00000155875	SAXO1	C9orf138|FAM154A	stabilizer of axonemal microtubules 1	protein-coding
Merged-4-52996962-2	chr4	52996626	52997298	+	22.64	intron (NM_152540, intron 5 of 8)	intron (NM_152540, intron 5 of 8)	134645	NM_023940	65997	Hs.8035	NM_023940	ENSG00000128045	RASL11B	-	RAS like family 11 member B	protein-coding
Merged-2-88066697-2	chr2	88066486	88066909	+	22.64	Intergenic	Intergenic	-1128	NM_001330364	150572	Hs.516176	NM_198274	ENSG00000115593	SMYD1	BOP|KMT3D|ZMYND18|ZMYND22	SET and MYND domain containing 1	protein-coding
Merged-16-78605739-2	chr16	78605524	78605954	+	22.63	intron (NM_001291997, intron 7 of 7)	intron (NM_001291997, intron 7 of 7)	506085	NM_016373	51741	Hs.461453	NM_016373	ENSG00000186153	WWOX	D16S432E|EIEE28|FOR|FRA16D|HHCMA56|PRO0128|SCAR12|SDR41C1|WOX1	WW domain containing oxidoreductase	protein-coding
Merged-7-92827679-2	chr7	92827448	92827911	+	22.6	intron (NM_001259, intron 2 of 7)	intron (NM_001259, intron 2 of 7)	6280	NM_001259	1021	Hs.119882	NM_001259	ENSG00000105810	CDK6	MCPH12|PLSTIRE	cyclin dependent kinase 6	protein-coding
Merged-9-69216161-2	chr9	69215914	69216409	+	22.6	intron (NM_001369870, intron 3 of 23)	intron (NM_001369870, intron 3 of 23)	11006	NM_001369874	9414	Hs.50382	NM_004817	ENSG00000119139	TJP2	C9DUPq21.11|DFNA51|DUP9q21.11|PFIC4|X104|ZO2	tight junction protein 2	protein-coding
Merged-6-43794146-2	chr6	43793908	43794384	+	22.595	Intergenic	Intergenic	22178	NM_001287044	7422	Hs.73793	NM_003376	ENSG00000112715	VEGFA	MVCD1|VEGF|VPF	vascular endothelial growth factor A	protein-coding
Merged-10-85124725-2	chr10	85124523	85124928	+	22.595	Intergenic	Intergenic	74180	NR_120668	101929624	Hs.588831	NR_120667	ENSG00000237267	LINC01519	-	long intergenic non-protein coding RNA 1519	ncRNA
Merged-7-831856-2	chr7	831637	832075	+	22.59	promoter-TSS (NM_001130965)	promoter-TSS (NM_001130965)	-620	NM_001130965	23353	Hs.438072	NM_025154	ENSG00000164828	SUN1	UNC84A	Sad1 and UNC84 domain containing 1	protein-coding
Merged-13-49561160-2	chr13	49560946	49561375	+	22.565	intron (NR_148016, intron 4 of 13)	intron (NR_148016, intron 4 of 13)	24398	NR_148016	55213	Hs.508021	NM_018191	ENSG00000136144	RCBTB1	CLLD7|CLLL7|GLP|RDEOA	RCC1 and BTB domain containing protein 1	protein-coding
Merged-12-21628074-2	chr12	21627869	21628280	+	22.56	Intergenic	Intergenic	-23227	NM_021957	2998	Hs.82614	NM_021957	ENSG00000111713	GYS2	-	glycogen synthase 2	protein-coding
Merged-12-10143416-2	chr12	10143216	10143616	+	22.545	Intergenic	Intergenic	-13147	NM_197947	64581	Hs.143929	NM_022570	ENSG00000172243	CLEC7A	BGR|CANDF4|CD369|CLECSF12|DECTIN1|SCARE2	C-type lectin domain containing 7A	protein-coding
Merged-3-42078091-2	chr3	42077878	42078305	+	22.525	Intergenic	Intergenic	-9109	NM_001349245	22906	Hs.535711	NM_014965	ENSG00000182606	TRAK1	EIEE68|MILT1|OIP106	trafficking kinesin protein 1	protein-coding
Merged-11-103924321-2	chr11	103924093	103924549	+	22.515	intron (NM_025208, intron 6 of 6)	intron (NM_025208, intron 6 of 6)	74415	NR_039842	100616457		NR_039842	ENSG00000264200	MIR4693	-	microRNA 4693	ncRNA
Merged-20-9331843-2	chr20	9331537	9332150	+	22.505	intron (NM_000933, intron 1 of 35)	intron (NM_000933, intron 1 of 35)	24043	NM_000933	5332	Hs.472101	NM_000933	ENSG00000101333	PLCB4	ARCND2|PI-PLC	phospholipase C beta 4	protein-coding
Merged-2-52500675-2	chr2	52500455	52500896	+	22.47	Intergenic	Intergenic	130027	NR_135239	105374596		NR_135239	ENSG00000225444	LINC01867	-	long intergenic non-protein coding RNA 1867	ncRNA
Merged-2-168254727-2	chr2	168254505	168254949	+	22.465	Intergenic	Intergenic	-7132	NM_013233	27347	Hs.276271	NM_013233	ENSG00000198648	STK39	DCHT|PASK|SPAK	serine/threonine kinase 39	protein-coding
Merged-8-97618299-2	chr8	97618014	97618584	+	22.45	Intergenic	MIRb|SINE|MIR	-25885	NM_001363136	92140	Hs.377155	NM_178812	ENSG00000147649	MTDH	3D3|AEG-1|AEG1|LYRIC|LYRIC/3D3	metadherin	protein-coding
Merged-6-125003278-2	chr6	125003061	125003495	+	22.43	intron (NR_104440, intron 2 of 6)	intron (NR_104440, intron 2 of 6)	19910	NR_104440	154214	Hs.12876	NM_152553	ENSG00000146373	RNF217	C6orf172|IBRDC1|OSTL|dJ84N20.1	ring finger protein 217	protein-coding
Merged-2-216532488-2	chr2	216532285	216532692	+	22.42	Intergenic	Intergenic	33644	NM_000998	6168	Hs.433701	NM_000998	ENSG00000197756	RPL37A	L37A	ribosomal protein L37a	protein-coding
Merged-11-12177938-2	chr11	12177732	12178145	+	22.41	intron (NR_144420, intron 3 of 27)	MER21C|LTR|ERVL	14255	NR_106739	102466906		NR_106739	ENSG00000275373	MIR6124	hsa-mir-6124	microRNA 6124	ncRNA
Merged-8-37736782-2	chr8	37736504	37737061	+	22.4	non-coding (NR_125821, exon 2 of 2)	non-coding (NR_125821, exon 2 of 2)	148	NM_001362878	11160	Hs.669261	NM_007175	ENSG00000147475	ERLIN2	C8orf2|Erlin-2|NET32|SPFH2|SPG18	ER lipid raft associated 2	protein-coding
Merged-7-132024426-2	chr7	132024202	132024650	+	22.4	Intergenic	Intergenic	114206	NR_110836	101928782	Hs.571369	NR_110836	ENSG00000224865	LOC101928782	-	uncharacterized LOC101928782	ncRNA
Merged-2-29629073-2	chr2	29628864	29629282	+	22.39	intron (NM_004304, intron 3 of 28)	intron (NM_004304, intron 3 of 28)	-153696	NR_136317	105374389	Hs.196534	NR_136317		LOC105374389	-	uncharacterized LOC105374389	ncRNA
Merged-2-5111768-2	chr2	5111543	5111994	+	22.335	Intergenic	Intergenic	-455546	NR_034134	727982	Hs.444391	NR_034134	ENSG00000231532	LINC01249	-	long intergenic non-protein coding RNA 1249	ncRNA
Merged-1-202473420-2	chr1	202473150	202473690	+	22.305	intron (NM_032104, intron 1 of 12)	intron (NM_032104, intron 1 of 12)	10706	NM_032104	4660	Hs.444403	NM_002481	ENSG00000077157	PPP1R12B	MYPT2|PP1bp55	protein phosphatase 1 regulatory subunit 12B	protein-coding
Merged-3-46574603-2	chr3	46574368	46574839	+	22.3	promoter-TSS (NM_001174136)	promoter-TSS (NM_001174136)	68	NM_001174136	6997	Hs.385870	NM_003212	ENSG00000241186	TDGF1	CR|CR-1|CRGF|CRIPTO	teratocarcinoma-derived growth factor 1	protein-coding
Merged-6-162721413-2	chr6	162721116	162721710	+	22.295	intron (NM_004562, intron 1 of 11)	intron (NM_004562, intron 1 of 11)	-5719	NM_001080378	135138	Hs.25791	NM_152410	ENSG00000112530	PACRG	GLUP|HAK005771|PACRG2.1|PARK2CRG	parkin coregulated	protein-coding
Merged-22-44262371-2	chr22	44262142	44262601	+	22.25	intron (NM_001099294, intron 4 of 4)	intron (NM_001099294, intron 4 of 4)	50580	NM_001099294	85352	Hs.6829	NM_001099294	ENSG00000138944	SHISAL1	KIAA1644	shisa like 1	protein-coding
Merged-5-122362424-2	chr5	122362049	122362799	+	22.25	intron (NM_001308107, intron 1 of 8)	intron (NM_001308107, intron 1 of 8)	-28665	NR_131761	9627	Hs.426463	NM_005460	ENSG00000064692	SNCAIP	SYPH1|Sph1	synuclein alpha interacting protein	protein-coding
Merged-2-110947070-2	chr2	110946852	110947288	+	22.245	intron (NM_001142807, intron 12 of 17)	intron (NM_001142807, intron 12 of 17)	168518	NR_122074	400997	Hs.652337	NR_122074	ENSG00000204581	ACOXL-AS1	-	ACOXL antisense RNA 1	ncRNA
Merged-3-33156690-2	chr3	33156433	33156948	+	22.24	intron (NM_015551, intron 4 of 4)	intron (NM_015551, intron 4 of 4)	42732	NM_006371	10491	Hs.517888	NM_006371	ENSG00000170275	CRTAP	CASP|LEPREL3|OI7|P3H5	cartilage associated protein	protein-coding
Merged-6-36132056-2	chr6	36131709	36132404	+	22.23	intron (NR_072996, intron 2 of 9)	intron (NR_072996, intron 2 of 9)	1543	NR_072996	5603	Hs.178695	NM_002754	ENSG00000156711	MAPK13	MAPK 13|MAPK-13|PRKM13|SAPK4|p38delta	mitogen-activated protein kinase 13	protein-coding
Merged-1-25468172-2	chr1	25467968	25468376	+	22.23	intron (NM_018202, intron 6 of 10)	intron (NM_018202, intron 6 of 10)	37275	NM_018202	55219	Hs.189782	NM_018202	ENSG00000204178	MACO1	MACOILIN|TMEM57	macoilin 1	protein-coding
Merged-12-13668272-2	chr12	13668050	13668494	+	22.23	intron (NM_000834, intron 4 of 12)	intron (NM_000834, intron 4 of 12)	-291527	NR_036555	283422	Hs.448717	NM_182558	ENSG00000180861	LINC01559	C12orf36	long intergenic non-protein coding RNA 1559	ncRNA
Merged-19-8514308-2	chr19	8514076	8514540	+	22.22	promoter-TSS (NM_001146175)	promoter-TSS (NM_001146175)	-141	NM_032370	84330	Hs.515114	NM_032370	ENSG00000133250	ZNF414	ZFP414	zinc finger protein 414	protein-coding
Merged-17-77300511-2	chr17	77300310	77300712	+	22.21	intron (NM_001113492, intron 1 of 11)	intron (NM_001113492, intron 1 of 11)	12620	NM_001113492	10801	Hs.440932	NM_006640	ENSG00000184640	SEPTIN9	AF17q25|MSF|MSF1|NAPB|PNUTL4|SEPT9|SINT1|SeptD1	septin 9	protein-coding
Merged-1-19449179-2	chr1	19448956	19449402	+	22.21	5' UTR (NM_001206541, exon 2 of 9)	5' UTR (NM_001206541, exon 2 of 9)	35116	NM_001282162	832	Hs.432760	NM_004930	ENSG00000077549	CAPZB	CAPB|CAPPB|CAPZ	capping actin protein of muscle Z-line subunit beta	protein-coding
Merged-21-26124947-2	chr21	26124569	26125326	+	22.165	intron (NM_001136131, intron 1 of 15)	intron (NM_001136131, intron 1 of 15)	15443	NM_001136016	351	Hs.434980	NM_000484	ENSG00000142192	APP	AAA|ABETA|ABPP|AD1|APPI|CTFgamma|CVAP|PN-II|PN2|preA4	amyloid beta precursor protein	protein-coding
Merged-2-72269522-2	chr2	72269293	72269752	+	22.165	intron (NR_135773, intron 19 of 21)	intron (NR_135773, intron 19 of 21)	-121660	NM_019885	56603	Hs.91546	NM_019885	ENSG00000003137	CYP26B1	CYP26A2|P450RAI-2|P450RAI2|RHFCA	cytochrome P450 family 26 subfamily B member 1	protein-coding
Merged-17-1986953-2	chr17	1986740	1987167	+	22.16	intron (NM_178568, intron 1 of 1)	MIR3|SINE|MIR	-30763	NR_135642	105371485	Hs.655867	NR_135642	ENSG00000228133	LOC105371485	-	uncharacterized LOC105371485	ncRNA
Merged-3-100454825-2	chr3	100454608	100455043	+	22.15	intron (NM_001085451, intron 3 of 3)	intron (NM_001085451, intron 3 of 3)	-37794	NM_018004	55076	Hs.658956	NM_018004	ENSG00000181458	TMEM45A	DERP7|DNAPTP4	transmembrane protein 45A	protein-coding
Merged-3-69739117-2	chr3	69738830	69739405	+	22.145	promoter-TSS (NM_001354604)	promoter-TSS (NM_001354604)	-347	NM_198159	4286	Hs.166017	NM_000248	ENSG00000187098	MITF	CMM8|COMMAD|MI|WS2|WS2A|bHLHe32	melanocyte inducing transcription factor	protein-coding
Merged-9-37668333-2	chr9	37668089	37668578	+	22.14	5' UTR (NM_001371223, exon 1 of 16)	5' UTR (NM_001371223, exon 1 of 16)	324	NM_001371223
Merged-8-124921480-2	chr8	124921251	124921710	+	22.135	Intergenic	LTR21A|LTR|ERV1	-20528	NR_027321	157381	Hs.638933	NR_027321	ENSG00000249816	LINC00964	-	long intergenic non-protein coding RNA 964	ncRNA
Merged-17-21370607-2	chr17	21370361	21370854	+	22.105	Intergenic	Intergenic	-5750	NM_021012	3768	Hs.200629	NM_021012	ENSG00000184185	KCNJ12	IRK-2|IRK2|KCNJN1|Kir2.2|Kir2.2v|hIRK|hIRK1|hkir2.2x|kcnj12x	potassium voltage-gated channel subfamily J member 12	protein-coding
Merged-2-43937608-2	chr2	43937406	43937811	+	22.1	intron (NM_133259, intron 23 of 37)	intron (NM_133259, intron 23 of 37)	58381	NM_133259	10128	Hs.368084	NM_133259	ENSG00000138095	LRPPRC	CLONE-23970|GP130|LRP130|LSFC	leucine rich pentatricopeptide repeat containing	protein-coding
Merged-14-38442427-2	chr14	38442215	38442640	+	22.1	Intergenic	LTR52|LTR|ERVL	-186334	NM_175060	161198	Hs.525307	NM_175060	ENSG00000176435	CLEC14A	C14orf27|CEG1|EGFR-5	C-type lectin domain containing 14A	protein-coding
Merged-2-66507809-2	chr2	66507603	66508016	+	22.095	intron (NM_002398, intron 7 of 12)	intron (NM_002398, intron 7 of 12)	-66221	NR_110156	100507073	Hs.667940	NR_110156	ENSG00000232046	LINC01798	-	long intergenic non-protein coding RNA 1798	ncRNA
Merged-17-75289618-2	chr17	75289351	75289885	+	22.09	promoter-TSS (NM_021734)	promoter-TSS (NM_021734)	-169	NM_021734	60386	Hs.514470	NM_021734	ENSG00000125454	SLC25A19	DNC|MCPHA|MUP1|THMD3|THMD4|TPC	solute carrier family 25 member 19	protein-coding
Merged-1-101217618-2	chr1	101217409	101217828	+	22.08	Intergenic	Intergenic	18910	NR_104626	101928370	Hs.534209	NR_104626		LOC101928370	-	uncharacterized LOC101928370	ncRNA
Merged-12-66726841-2	chr12	66726630	66727052	+	22.075	intron (NM_001366724, intron 1 of 23)	intron (NM_001366724, intron 1 of 23)	-47765	NM_001366722	23426	Hs.505946	NM_021150	ENSG00000155974	GRIP1	FRASRS3|GRIP	glutamate receptor interacting protein 1	protein-coding
Merged-4-128529301-2	chr4	128529023	128529579	+	22.07	Intergenic	L2c|LINE|L2	101285	NR_125882	100507487	Hs.549644	NR_125882	ENSG00000251432	LINC02615	-	long intergenic non-protein coding RNA 2615	ncRNA
Merged-5-170151375-2	chr5	170151080	170151671	+	22.045	Intergenic	Intergenic	45478	NM_012188	2299	Hs.87236	NM_012188	ENSG00000168269	FOXI1	FKH10|FKHL10|FREAC-6|FREAC6|HFH-3|HFH3	forkhead box I1	protein-coding
Merged-13-39453015-2	chr13	39452775	39453255	+	22.04	intron (NM_005780, intron 2 of 3)	intron (NM_005780, intron 2 of 3)	150178	NM_005780	10186	Hs.507798	NM_005780	ENSG00000183722	LHFPL6	LHFP	LHFPL tetraspan subfamily member 6	protein-coding
Merged-2-204129969-2	chr2	204129581	204130357	+	22.035	Intergenic	Intergenic	193221	NM_012092	29851	Hs.56247	NM_012092	ENSG00000163600	ICOS	AILIM|CD278|CVID1	inducible T cell costimulator	protein-coding
Merged-13-108226495-2	chr13	108226270	108226720	+	22.035	intron (NM_032859, intron 1 of 1)	LTR87|LTR|ERVL?	8103	NM_032859	84945	Hs.183528	NM_032859	ENSG00000139826	ABHD13	BEM46L1|C13orf6|bA153I24.2	abhydrolase domain containing 13	protein-coding
Merged-13-32060699-2	chr13	32060444	32060954	+	22	intron (NM_023037, intron 1 of 60)	intron (NM_023037, intron 1 of 60)	28925	NM_023037	10129	Hs.507669	NM_023037	ENSG00000073910	FRY	13CDNA73|214K23.2|C13orf14|CG003|bA207N4.2|bA37E23.1	FRY microtubule binding protein	protein-coding
Merged-6-43328743-2	chr6	43328541	43328946	+	21.98	Intergenic	Intergenic	-19917	NM_001366068	401262	Hs.653165	NM_206922	ENSG00000146215	CRIP3	CRP-3|TLP|TLP-A|h6LIMo	cysteine rich protein 3	protein-coding
Merged-1-164473727-2	chr1	164473522	164473933	+	21.955	Intergenic	Intergenic	-85633	NM_001204963	5087	Hs.557097	NM_002585	ENSG00000185630	PBX1	CAKUHED	PBX homeobox 1	protein-coding
Merged-5-108641778-2	chr5	108641535	108642021	+	21.95	Intergenic	L2a|LINE|L2	86483	NR_046368	100652853	Hs.133009	NR_046368	ENSG00000272523	LINC01023	HP07349	long intergenic non-protein coding RNA 1023	ncRNA
Merged-9-27713240-2	chr9	27713039	27713442	+	21.95	Intergenic	Intergenic	-139374	NM_145005	203228	Hs.493639	NM_018325	ENSG00000147894	C9orf72	ALSFTD|DENND9|DENNL72|FTDALS|FTDALS1	C9orf72-SMCR8 complex subunit	protein-coding
Merged-9-93453308-2	chr9	93453044	93453572	+	21.95	non-coding (NR_136229, exon 1 of 3)	non-coding (NR_136229, exon 1 of 3)	273	NM_198841	158293	Hs.350364	NM_198841	ENSG00000188938	FAM120AOS	C9orf10OS	family with sequence similarity 120A opposite strand	protein-coding
Merged-10-10001369-2	chr10	10001015	10001724	+	21.95	Intergenic	Intergenic	-57353	NR_120636	101928298	Hs.385576	NR_120636	ENSG00000224788	LINC02670	-	long intergenic non-protein coding RNA 2670	ncRNA
Merged-3-122974946-2	chr3	122974744	122975148	+	21.93	intron (NR_046079, intron 1 of 22)	intron (NR_046079, intron 1 of 22)	1188	NM_001256347	54437	Hs.210870	NM_018987	ENSG00000082684	SEMA5B	SEMAG|SemG	semaphorin 5B	protein-coding
Merged-4-14156108-2	chr4	14155897	14156319	+	21.925	Intergenic	Intergenic	44140	NR_033931	152742	Hs.135435	NR_033931	ENSG00000248698	LINC01085	-	long intergenic non-protein coding RNA 1085	ncRNA
Merged-1-22031441-2	chr1	22031048	22031834	+	21.915	TTS (NR_023918)	TTS (NR_023918)	-5393	NR_110692	101928043	Hs.617422	NR_110692	ENSG00000228397	LINC01635	-	long intergenic non-protein coding RNA 1635	ncRNA
Merged-10-122474696-2	chr10	122474489	122474903	+	21.91	intron (NM_002775, intron 1 of 8)	intron (NM_002775, intron 1 of 8)	13143	NM_002775	5654	Hs.501280	NM_002775	ENSG00000166033	HTRA1	ARMD7|CADASIL2|CARASIL|HtrA|L56|ORF480|PRSS11	HtrA serine peptidase 1	protein-coding
Merged-16-82848258-2	chr16	82848040	82848477	+	21.9	intron (NM_001220488, intron 2 of 14)	MER65C|LTR|ERV1	74939	NR_110938	101928446	Hs.684007	NR_110938	ENSG00000260862	LOC101928446	-	uncharacterized LOC101928446	ncRNA
Merged-11-100759319-2	chr11	100759117	100759522	+	21.9	intron (NM_001367945, intron 1 of 25)	intron (NM_001367945, intron 1 of 25)	-71364	NR_133571	100128386	Hs.635125	NR_133571	ENSG00000248027	LOC100128386	-	uncharacterized LOC100128386	ncRNA
Merged-22-33605835-2	chr22	33605635	33606035	+	21.85	intron (NM_133642, intron 4 of 14)	intron (NM_133642, intron 4 of 14)	99085	NR_145833	109616998		NR_145833	ENSG00000253007	SNORA50B	-	small nucleolar RNA, H/ACA box 50B	snoRNA
Merged-8-125181115-2	chr8	125180898	125181333	+	21.85	intron (NR_146191, intron 5 of 8)	intron (NR_146191, intron 5 of 8)	89255	NM_173685	286053	Hs.388297	NM_173685	ENSG00000156831	NSMCE2	C8orf36|MMS21|NSE2|ZMIZ7	NSE2 (MMS21) homolog, SMC5-SMC6 complex SUMO ligase	protein-coding
Merged-1-154626716-2	chr1	154626502	154626930	+	21.85	intron (NM_001365045, intron 1 of 14)	MIRb|SINE|MIR	1255	NM_001025107	103	Hs.12341	NM_001111	ENSG00000160710	ADAR	ADAR1|AGS6|DRADA|DSH|DSRAD|G1P1|IFI-4|IFI4|K88DSRBP|P136	adenosine deaminase RNA specific	protein-coding
Merged-19-24087203-2	chr19	24086819	24087587	+	21.835	promoter-TSS (NM_001278664)	promoter-TSS (NM_001278664)	16	NM_001278662	9534	Hs.434406	NM_004876	ENSG00000213096	ZNF254	BMZF-5|HD-ZNF1|ZNF539|ZNF91L	zinc finger protein 254	protein-coding
Merged-9-13010081-2	chr9	13009861	13010301	+	21.81	Intergenic	Intergenic	-37448	NR_132976	106635615		NR_132976		SNORD137	-	small nucleolar RNA, C/D box 137	snoRNA
Merged-4-113059997-2	chr4	113059781	113060213	+	21.81	intron (NM_001354232, intron 1 of 46)	intron (NM_001354232, intron 1 of 46)	10344	NM_001148	287	Hs.620557	NM_001148	ENSG00000145362	ANK2	ANK-2|LQT4|brank-2	ankyrin 2	protein-coding
Merged-10-119724639-2	chr10	119724432	119724846	+	21.795	Intergenic	Intergenic	-1408	NM_001243195	22876	Hs.369755	NM_014937	ENSG00000198825	INPP5F	MSTP007|MSTPO47|SAC2|hSAC2	inositol polyphosphate-5-phosphatase F	protein-coding
Merged-6-159000123-2	chr6	158999894	159000352	+	21.76	promoter-TSS (NM_031924)	promoter-TSS (NM_031924)	64	NM_001346418	83861	Hs.154628	NM_031924	ENSG00000130363	RSPH3	CILD32|RSHL2|RSP3|dJ111C20.1	radial spoke head 3	protein-coding
Merged-17-55451428-2	chr17	55451152	55451704	+	21.75	Intergenic	L2b|LINE|L2	-29593	NM_012329	23531	Hs.463483	NM_012329	ENSG00000108960	MMD	MMA|MMD1|PAQR11	monocyte to macrophage differentiation associated	protein-coding
Merged-3-101377935-2	chr3	101377711	101378159	+	21.75	intron (NM_001282803, intron 3 of 20)	MER85|DNA|PiggyBac	-57360	NM_016247	50939	Hs.209249	NM_016247	ENSG00000081148	IMPG2	IPM200|RP56|SPACRCAN|VMD5	interphotoreceptor matrix proteoglycan 2	protein-coding
Merged-12-45992054-2	chr12	45991725	45992383	+	21.73	Intergenic	CpG	-1480	NM_004719	9169	Hs.210367	NM_004719	ENSG00000139218	SCAF11	CASP11|SFRS2IP|SIP1|SRRP129|SRSF2IP	SR-related CTD associated factor 11	protein-coding
Merged-5-6431871-2	chr5	6431595	6432148	+	21.7	Intergenic	MLT1B|LTR|ERVL-MaLR	-16988	NM_001145161	134111	Hs.126856	NM_001145161	ENSG00000215218	UBE2QL1	-	ubiquitin conjugating enzyme E2 Q family like 1	protein-coding
Merged-3-50612112-2	chr3	50611752	50612473	+	21.7	promoter-TSS (NM_145071)	promoter-TSS (NM_145071)	250	NM_001243926	7867	Hs.234521	NM_004635	ENSG00000114738	MAPKAPK3	3PK|MAPKAP-K3|MAPKAP3|MAPKAPK-3|MDPT3|MK-3	MAPK activated protein kinase 3	protein-coding
Merged-15-36775477-2	chr15	36775269	36775686	+	21.7	intron (NM_032499, intron 11 of 11)	intron (NM_032499, intron 11 of 11)	43029	NR_027320	161635	Hs.659822	NR_027320		CSNK1A1P1	CSNK1A1P	casein kinase 1 alpha 1 pseudogene 1	pseudo
Merged-8-58529949-2	chr8	58529747	58530151	+	21.7	Intergenic	HERVL32-int|LTR|ERVL	-22975	NM_001348339	6386	Hs.200804	NM_005625	ENSG00000137575	SDCBP	MDA-9|MDA9|ST1|SYCL|TACIP18	syndecan binding protein	protein-coding
Merged-3-171643206-2	chr3	171642993	171643420	+	21.68	intron (NM_002662, intron 22 of 26)	intron (NM_002662, intron 22 of 26)	167277	NM_001130081	5337	Hs.382865	NM_002662	ENSG00000075651	PLD1	CVDD	phospholipase D1	protein-coding
Merged-12-121687139-2	chr12	121686870	121687408	+	21.675	Intergenic	CpG	-14495	NM_001363685	283385	Hs.434154	NM_173855	ENSG00000139714	MORN3	-	MORN repeat containing 3	protein-coding
Merged-9-84226272-2	chr9	84226067	84226477	+	21.66	Intergenic	MER112|DNA|hAT-Charlie	114486	NM_001199633	64078	Hs.535966	NM_022127	ENSG00000197506	SLC28A3	CNT3	solute carrier family 28 member 3	protein-coding
Merged-15-34102215-2	chr15	34101896	34102535	+	21.64	promoter-TSS (NM_020154)	promoter-TSS (NM_020154)	132	NM_152595	161779	Hs.156317	NM_152595	ENSG00000182405	PGBD4	-	piggyBac transposable element derived 4	protein-coding
Merged-13-50400240-2	chr13	50400035	50400445	+	21.635	intron (NR_109974, intron 3 of 6)	L1MC3|LINE|L1	127209	NR_125753	103689915	Hs.722230	NR_125753	ENSG00000186047	DLEU1-AS1	LINC01308	DLEU1 antisense RNA 1	ncRNA
Merged-1-193851326-2	chr1	193850952	193851701	+	21.63	Intergenic	Intergenic	546581	NR_125789	101929184	Hs.146728	NR_125789	ENSG00000232077	LINC01031	TCONS_00000361	long intergenic non-protein coding RNA 1031	ncRNA
Merged-6-45987088-2	chr6	45986847	45987330	+	21.62	intron (NM_001370649, intron 1 of 5)	intron (NM_001370649, intron 1 of 5)	28772	NM_016929	53405	Hs.485489	NM_016929	ENSG00000112782	CLIC5	DFNB102|DFNB103|MST130|MSTP130	chloride intracellular channel 5	protein-coding
Merged-6-88268819-2	chr6	88268453	88269185	+	21.61	Intergenic	Intergenic	-101470	NM_001370547	1268	Hs.75110	NM_016083	ENSG00000118432	CNR1	CANN6|CB-R|CB1|CB1A|CB1K5|CB1R|CNR	cannabinoid receptor 1	protein-coding
Merged-15-58797742-2	chr15	58797541	58797944	+	21.595	intron (NM_001040450, intron 2 of 8)	intron (NM_001040450, intron 2 of 8)	26440	NM_001040453	54629	Hs.591122	NM_019092	ENSG00000128923	MINDY2	FAM63B	MINDY lysine 48 deubiquitinase 2	protein-coding
Merged-7-7869253-2	chr7	7869010	7869496	+	21.595	intron (NM_001302350, intron 4 of 4)	intron (NM_001302350, intron 4 of 4)	99499	NR_110018	100505921	Hs.634989	NR_110018		LOC100505921	-	uncharacterized LOC100505921	ncRNA
Merged-5-16539398-2	chr5	16539172	16539624	+	21.59	intron (NM_001034850, intron 3 of 8)	intron (NM_001034850, intron 3 of 8)	-30400	NM_019000	54463	Hs.481704	NM_019000	ENSG00000154153	RETREG1	FAM134B|JK-1|JK1	reticulophagy regulator 1	protein-coding
Merged-4-151112107-2	chr4	151111889	151112325	+	21.575	Intergenic	HERVL40-int|LTR|ERVL	8280	NR_000007	8944		NR_000007	ENSG00000208797	SNORD73A	RNU73|RNU73A|U73|U73a	small nucleolar RNA, C/D box 73A	snoRNA
Merged-11-106287303-2	chr11	106287071	106287535	+	21.57	Intergenic	Intergenic	35896	NR_120551	101928535	Hs.409078	NR_120551	ENSG00000254811	LOC101928535	-	uncharacterized LOC101928535	ncRNA
Merged-15-62998676-2	chr15	62998472	62998881	+	21.56	Intergenic	MIR|SINE|MIR	-44071	NM_001018007	7168	Hs.133892	NM_000366	ENSG00000140416	TPM1	C15orf13|CMD1Y|CMH3|HEL-S-265|HTM-alpha|LVNC9|TMSA	tropomyosin 1	protein-coding
Merged-2-107564187-2	chr2	107563947	107564427	+	21.55	Intergenic	Intergenic	34768	NR_146968	105373537		NR_146968	ENSG00000224568	LINC01886	-	long intergenic non-protein coding RNA 1886	ncRNA
Merged-1-62069112-2	chr1	62068851	62069373	+	21.525	intron (NM_001350145, intron 31 of 43)	intron (NM_001350145, intron 31 of 43)	-9674	NR_036058	100422902		NR_036058	ENSG00000263908	MIR3116-1	-	microRNA 3116-1	ncRNA
Merged-1-7518048-2	chr1	7517838	7518259	+	21.515	intron (NM_001349608, intron 5 of 21)	intron (NM_001349608, intron 5 of 21)	-128294	NR_146201	102725193	Hs.666120	NR_146199	ENSG00000237728	LOC102725193	-	uncharacterized LOC102725193	ncRNA
Merged-7-158763823-2	chr7	158763593	158764054	+	21.5	intron (NM_020728, intron 9 of 21)	intron (NM_020728, intron 9 of 21)	-59019	NM_017760	54892	Hs.18616	NM_017760	ENSG00000146918	NCAPG2	3KS|CAP-G2|CAPG2|LUZP5|MTB|hCAP-G2	non-SMC condensin II complex subunit G2	protein-coding
Merged-4-86960806-2	chr4	86960593	86961020	+	21.475	intron (NM_001166693, intron 2 of 20)	intron (NM_001166693, intron 2 of 20)	25804	NM_001166693	4299	Hs.480190	NM_005935	ENSG00000172493	AFF1	AF4|MLLT2|PBM1	AF4/FMR2 family member 1	protein-coding
Merged-7-123210010-2	chr7	123209797	123210224	+	21.45	Intergenic	MER49|LTR|ERV1	-10039	NM_001324400	6561	Hs.489849	NM_022444	ENSG00000081800	SLC13A1	NAS1|NaSi-1	solute carrier family 13 member 1	protein-coding
Merged-4-118771052-2	chr4	118770840	118771264	+	21.45	intron (NM_014822, intron 8 of 22)	intron (NM_014822, intron 8 of 22)	65074	NM_001318066	9871	Hs.189641	NM_014822	ENSG00000150961	SEC24D	CLCRP2	SEC24 homolog D, COPII coat complex component	protein-coding
Merged-4-172149531-2	chr4	172149311	172149751	+	21.45	intron (NM_001034845, intron 2 of 12)	intron (NM_001034845, intron 2 of 12)	-335924	NR_134656	441052	Hs.386236	NR_134656		LOC441052	-	uncharacterized LOC441052	ncRNA
Merged-15-51315118-2	chr15	51314899	51315338	+	21.44	intron (NM_000103, intron 1 of 9)	L2b|LINE|L2	-1011	NR_107013	102465855		NR_107013	ENSG00000283614	MIR7973-2	hsa-mir-7973-2	microRNA 7973-2	ncRNA
Merged-11-57150599-2	chr11	57150391	57150808	+	21.44	Intergenic	MLT1J|LTR|ERVL-MaLR	-31354	NM_001005210	219527	Hs.199853	NM_001005210	ENSG00000183908	LRRC55	-	leucine rich repeat containing 55	protein-coding
Merged-16-53099581-2	chr16	53099214	53099949	+	21.43	intron (NM_025134, intron 1 of 38)	(TCCTTCC)n|Simple_repeat|Simple_repeat	-31431	NM_001352127	80205	Hs.59159	NM_015287	ENSG00000177200	CHD9	AD013|CHD-9|CReMM|KISH2|PRIC320	chromodomain helicase DNA binding protein 9	protein-coding
Merged-18-62659652-2	chr18	62659442	62659863	+	21.395	Intergenic	HAL1|LINE|L1	-55889	NM_194449	23239	Hs.465337	NM_194449	ENSG00000081913	PHLPP1	PHLPP|PLEKHE1|PPM3A|SCOP	PH domain and leucine rich repeat protein phosphatase 1	protein-coding
Merged-10-87586322-2	chr10	87586121	87586524	+	21.375	Intergenic	LTR44|LTR|ERV1	-73556	NM_001015880	9060	Hs.524491	NM_004670	ENSG00000198682	PAPSS2	ATPSK2|BCYM4|SK2	3'-phosphoadenosine 5'-phosphosulfate synthase 2	protein-coding
Merged-1-77899879-2	chr1	77899676	77900083	+	21.37	intron (NM_001172309, intron 1 of 11)	intron (NM_001172309, intron 1 of 11)	-10340	NR_103535	374987	Hs.632414	NM_199343	ENSG00000235927	NEXN-AS1	C1orf118	NEXN antisense RNA 1	ncRNA
Merged-7-137828668-2	chr7	137828455	137828882	+	21.355	intron (NM_001321708, intron 1 of 32)	intron (NM_001321708, intron 1 of 32)	17664	NM_001321709	9162	Hs.242947	NM_004717	ENSG00000157680	DGKI	DGK-IOTA	diacylglycerol kinase iota	protein-coding
Merged-X-2342451-2	chrX	2342214	2342689	+	21.34	intron (NM_145177, intron 3 of 6).2	intron (NM_145177, intron 3 of 6).2	158088	NM_001171135	9189	Hs.131452	NM_004729	ENSG00000214717	ZBED1	ALTE|DREF|TRAMP|hDREF	zinc finger BED-type containing 1	protein-coding
Merged-18-30559249-2	chr18	30559036	30559463	+	21.33	Intergenic	Intergenic	260339	NR_031684	100302131		NR_031684	ENSG00000283218	MIR302F	MIRN302F|hsa-mir-302f	microRNA 302f	ncRNA
Merged-7-134440260-2	chr7	134440037	134440484	+	21.325	Intergenic	Intergenic	18840	NM_001628	231	Hs.521212	NM_001628	ENSG00000085662	AKR1B1	ADR|ALDR1|ALR2|AR	aldo-keto reductase family 1 member B	protein-coding
Merged-8-101455109-2	chr8	101454886	101455333	+	21.3	Intergenic	Intergenic	-37330	NM_001330593	79977	Hs.661088	NM_024915	ENSG00000083307	GRHL2	BOM|DFNA28|ECTDS|PPCD4|TFCP2L3	grainyhead like transcription factor 2	protein-coding
Merged-8-24417633-2	chr8	24417426	24417840	+	21.285	intron (NR_125808, intron 1 of 5)	intron (NR_125808, intron 1 of 5)	-23393	NM_003817	8756	Hs.116147	NM_003817	ENSG00000069206	ADAM7	ADAM 7|ADAM-7|EAPI|GP-83|GP83	ADAM metallopeptidase domain 7	protein-coding
Merged-8-23508992-2	chr8	23508697	23509287	+	21.27	Intergenic	Intergenic	-19964	NM_001317814	51312	Hs.596025	NM_016612	ENSG00000147454	SLC25A37	HT015|MFRN|MFRN1|MSC|MSCP|PRO1278|PRO1584|PRO2217	solute carrier family 25 member 37	protein-coding
Merged-2-5520848-2	chr2	5520640	5521056	+	21.265	Intergenic	Intergenic	170270	NR_110580	102723818	Hs.128107	NR_110580		LINC01248	-	long intergenic non-protein coding RNA 1248	ncRNA
Merged-6-89483174-2	chr6	89482962	89483387	+	21.255	intron (NM_001242809, intron 1 of 15)	L3|LINE|CR1	49996	NM_014942	22881	Hs.702213	NM_014942	ENSG00000135299	ANKRD6	-	ankyrin repeat domain 6	protein-coding
Merged-11-9784819-2	chr11	9784554	9785085	+	21.225	intron (NM_030962, intron 37 of 39)	MLT1O|LTR|ERVL-MaLR	-25286	NR_033972	440028	Hs.677541	NR_033972	ENSG00000245522	LINC02709	-	long intergenic non-protein coding RNA 2709	ncRNA
Merged-2-76668134-2	chr2	76667827	76668441	+	21.205	Intergenic	Intergenic	-317831	NR_110284	101927907	Hs.382185	NR_110284	ENSG00000234653	LOC101927907	-	uncharacterized LOC101927907	ncRNA
Merged-3-129184384-2	chr3	129184096	129184672	+	21.2	promoter-TSS (NM_001127194)	promoter-TSS (NM_001127194)	-488	NM_001127193	7555	Hs.518249	NM_003418	ENSG00000169714	CNBP	CNBP1|DM2|PROMM|RNF163|ZCCHC22|ZNF9	CCHC-type zinc finger nucleic acid binding protein	protein-coding
Merged-11-10771736-2	chr11	10771449	10772024	+	21.195	intron (NM_014633, intron 19 of 24)	intron (NM_014633, intron 19 of 24)	20490	NM_001346279	9646	Hs.725151	NM_014633	ENSG00000198730	CTR9	SH2BP1|TSBP|p150|p150TSP	CTR9 homolog, Paf1/RNA polymerase II complex component	protein-coding
Merged-14-27040836-2	chr14	27040563	27041110	+	21.185	Intergenic	Intergenic	132194	NR_036193	100423019		NR_036193	ENSG00000265165	MIR4307	-	microRNA 4307	ncRNA
Merged-14-101948033-2	chr14	101947817	101948249	+	21.155	Intergenic	CpG	-16540	NM_001376	1778	Hs.614080	NM_001376	ENSG00000197102	DYNC1H1	CMT2O|DHC1|DHC1a|DNCH1|DNCL|DNECL|DYHC|Dnchc1|HL-3|SMALED1|p22	dynein cytoplasmic 1 heavy chain 1	protein-coding
Merged-9-119334498-2	chr9	119334252	119334745	+	21.155	intron (NM_014618, intron 1 of 7)	intron (NM_014618, intron 1 of 7)	34937	NM_014618	1620	Hs.532316	NM_014618	ENSG00000078725	BRINP1	DBC1|DBCCR1|FAM5A	BMP/retinoic acid inducible neural specific 1	protein-coding
Merged-11-28039059-2	chr11	28038859	28039260	+	21.13	intron (NM_031217, intron 13 of 16)	MIR1_Amn|SINE|MIR	-17756	NR_030341	693195		NR_030341	ENSG00000207874	MIR610	MIRN610|hsa-mir-610	microRNA 610	ncRNA
Merged-4-25099682-2	chr4	25099436	25099929	+	21.12	Intergenic	Intergenic	60767	NM_016955	51091	Hs.253305	NM_016955	ENSG00000109618	SEPSECS	LP|PCH2D|SLA|SLA/LP	Sep (O-phosphoserine) tRNA:Sec (selenocysteine) tRNA synthase	protein-coding
Merged-4-71199262-2	chr4	71199047	71199477	+	21.115	intron (NM_001098484, intron 1 of 25)	intron (NM_001098484, intron 1 of 25)	11976	NM_001134742	8671	Hs.5462	NM_003759	ENSG00000080493	SLC4A4	HNBC1|KNBC|NBC1|NBC2|NBCe1-A|SLC4A5|hhNMC|kNBC1|pNBC	solute carrier family 4 member 4	protein-coding
Merged-13-30757213-2	chr13	30757009	30757417	+	21.1	intron (NM_001204406, intron 5 of 5)	intron (NM_001204406, intron 5 of 5)	21705	NM_001629	241	Hs.507658	NM_001629	ENSG00000132965	ALOX5AP	FLAP	arachidonate 5-lipoxygenase activating protein	protein-coding
Merged-7-70064180-2	chr7	70063973	70064387	+	21.09	intron (NM_015570, intron 2 of 18)	intron (NM_015570, intron 2 of 18)	465705	NM_015570	26053	Hs.21631	NM_015570	ENSG00000158321	AUTS2	FBRSL2|MRD26	activator of transcription and developmental regulator AUTS2	protein-coding
Merged-1-198272655-2	chr1	198272448	198272863	+	21.08	intron (NM_133494, intron 5 of 9)	intron (NM_133494, intron 5 of 9)	115657	NM_133494	140609	Hs.24119	NM_133494	ENSG00000151414	NEK7	-	NIMA related kinase 7	protein-coding
Merged-4-38024346-2	chr4	38024141	38024551	+	21.075	intron (NM_001253912, intron 6 of 20)	intron (NM_001253912, intron 6 of 20)	63948	NM_006607	10744	Hs.668806	NM_006607	ENSG00000250254	PTTG2	-	pituitary tumor-transforming 2	protein-coding
Merged-20-22717637-2	chr20	22717433	22717841	+	21.05	Intergenic	Intergenic	-32293	NR_146528	105372566	Hs.555065	NR_146527		LINC01747	-	long intergenic non-protein coding RNA 1747	ncRNA
Merged-5-83479542-2	chr5	83479313	83479771	+	21.05	intron (NM_001164098, intron 1 of 13)	intron (NM_001164098, intron 1 of 13)	7798	NM_001126336	1462	Hs.643801	NM_004385	ENSG00000038427	VCAN	CSPG2|ERVR|GHAP|PG-M|WGN|WGN1	versican	protein-coding
Merged-13-90315223-2	chr13	90315007	90315439	+	21.025	Intergenic	MER77|LTR|ERVL	84041	NR_030754	693207		NR_030754	ENSG00000283783	MIR622	MIRN622|hsa-mir-622	microRNA 622	ncRNA
Merged-11-18608595-2	chr11	18608381	18608809	+	21.02	3' UTR (NM_194285, exon 6 of 6)	3' UTR (NM_194285, exon 6 of 6)	8806	NM_001355570	100506540	Hs.585529	NM_001355570	ENSG00000247595	SPTY2D1OS	SPTY2D1-AS1	SPTY2D1 opposite strand	protein-coding
Merged-2-99671321-2	chr2	99671027	99671615	+	21	intron (NM_001025108, intron 11 of 23)	intron (NM_001025108, intron 11 of 23)	-181304	NR_135652	51455	Hs.443077	NM_016316	ENSG00000135945	REV1	AIBP80|REV1L	REV1 DNA directed polymerase	protein-coding
Merged-6-131851415-2	chr6	131851140	131851690	+	21	intron (NM_006208, intron 4 of 24)	L1MC5|LINE|L1	43395	NM_006208	5167	Hs.527295	NM_006208	ENSG00000197594	ENPP1	ARHR2|COLED|M6S1|NPP1|NPPS|PC-1|PCA1|PDNP1	ectonucleotide pyrophosphatase/phosphodiesterase 1	protein-coding
Merged-6-144265123-2	chr6	144264887	144265360	+	21	Intergenic	Intergenic	-26614	NM_007124	7402	Hs.133135	NM_007124	ENSG00000152818	UTRN	DMDL|DRP|DRP1	utrophin	protein-coding
Merged-7-17988377-2	chr7	17988150	17988604	+	21	Intergenic	Intergenic	39469	NM_175886	221823	Hs.169284	NM_175886	ENSG00000229937	PRPS1L1	PRPS1|PRPS3|PRPSL|PRS-III	phosphoribosyl pyrophosphate synthetase 1 like 1	protein-coding
Merged-3-149898939-2	chr3	149898705	149899174	+	21	intron (NM_183383, intron 4 of 8)	L2a|LINE|L2	71956	NM_053024	5217	Hs.91747	NM_002628	ENSG00000070087	PFN2	D3S1319E|PFL	profilin 2	protein-coding
Merged-1-209516293-2	chr1	209516076	209516511	+	20.955	Intergenic	Intergenic	-67421	NM_020439	57172	Hs.199068	NM_020439	ENSG00000008118	CAMK1G	CLICK3|CLICKIII|VWS1|dJ272L16.1	calcium/calmodulin dependent protein kinase IG	protein-coding
Merged-2-80548562-2	chr2	80548343	80548781	+	20.95	intron (NM_001282599, intron 5 of 11)	intron (NM_001282599, intron 5 of 11)	235183	NM_001282599	1496	Hs.167368	NM_004389	ENSG00000066032	CTNNA2	CAP-R|CAPR|CDCBM9|CT114|CTNR	catenin alpha 2	protein-coding
Merged-22-41022774-2	chr22	41022398	41023151	+	20.935	Intergenic	CpG	50947	NR_132979	106635682		NR_132979		SNORD140	-	small nucleolar RNA, C/D box 140	snoRNA
Merged-17-29732665-2	chr17	29732462	29732868	+	20.905	intron (NM_033389, intron 2 of 14)	intron (NM_033389, intron 2 of 14)	28767	NM_001282131	85464	Hs.654754	NM_033389	ENSG00000141298	SSH2	SSH-2|SSH-2L	slingshot protein phosphatase 2	protein-coding
Merged-3-38725822-2	chr3	38725602	38726042	+	20.9	intron (NM_006514, intron 16 of 26)	intron (NM_006514, intron 16 of 26)	68188	NM_006514	6336	Hs.250443	NM_006514	ENSG00000185313	SCN10A	FEPS2|Nav1.8|PN3|SNS|hPN3	sodium voltage-gated channel alpha subunit 10	protein-coding
Merged-1-179104703-2	chr1	179104460	179104946	+	20.9	3' UTR (NM_005158, exon 12 of 12)	3' UTR (NM_005158, exon 12 of 12)	22633	NM_022371	64222	Hs.584957	NM_022371	ENSG00000186283	TOR3A	ADIR|ADIR2	torsin family 3 member A	protein-coding
Merged-13-44348158-2	chr13	44347943	44348374	+	20.9	Intergenic	Zaphod|DNA|hAT-Tip100	-25492	NM_001346980	387923	Hs.377972	NM_001010897	ENSG00000151778	SERP2	C13orf21|bA269C23.1	stress associated endoplasmic reticulum protein family member 2	protein-coding
Merged-9-23543575-2	chr9	23543369	23543782	+	20.89	intron (NR_121602, intron 14 of 27)	LTR33B|LTR|ERVL	128824	NR_121602	101929563	Hs.533220	NR_121602	ENSG00000283982	LOC101929563	-	uncharacterized LOC101929563	ncRNA
Merged-15-40824857-2	chr15	40824654	40825061	+	20.885	intron (NM_001130143, intron 1 of 4)	L2|LINE|L2	3851	NM_017726	54866	Hs.192927	NM_017726	ENSG00000166143	PPP1R14D	CPI17-like|GBPI-1|GBPI1	protein phosphatase 1 regulatory inhibitor subunit 14D	protein-coding
Merged-4-108830755-2	chr4	108830549	108830962	+	20.875	intron (NM_198721, intron 31 of 36)	intron (NM_198721, intron 31 of 36)	-67702	NM_001146590	64850	Hs.106576	NM_031279	ENSG00000164089	ETNPPL	AGXT2L1	ethanolamine-phosphate phospho-lyase	protein-coding
Merged-1-99439919-2	chr1	99439688	99440151	+	20.87	Intergenic	MLT1E2|LTR|ERVL-MaLR	47885	NR_125951	101928270	Hs.576048	NR_125951	ENSG00000224445	LINC01708	-	long intergenic non-protein coding RNA 1708	ncRNA
Merged-3-185503191-2	chr3	185502988	185503394	+	20.87	Intergenic	Intergenic	-4156	NM_080652	90407	Hs.677570	NM_080652	ENSG00000163900	TMEM41A	2900010K02Rik	transmembrane protein 41A	protein-coding
Merged-6-111032978-2	chr6	111032775	111033181	+	20.85	Intergenic	MER65C|LTR|ERV1	14576	NR_002932	442245	Hs.551627	NR_002932		GSTM2P1	-	glutathione S-transferase mu 2 pseudogene 1	pseudo
Merged-16-66070753-2	chr16	66070534	66070973	+	20.85	Intergenic	MLT1F2|LTR|ERVL-MaLR	-295938	NM_001795	1003	Hs.76206	NM_001795	ENSG00000179776	CDH5	7B4|CD144	cadherin 5	protein-coding
Merged-2-190747298-2	chr2	190747065	190747531	+	20.845	Intergenic	Intergenic	88140	NM_001321315	4664	Hs.107474	NM_005966	ENSG00000138386	NAB1	-	NGFI-A binding protein 1	protein-coding
Merged-4-153553292-2	chr4	153553022	153553563	+	20.8	intron (NM_001131007, intron 4 of 34)	intron (NM_001131007, intron 4 of 34)	-86876	NR_134873	100419170	Hs.382102	NR_134873	ENSG00000250771	LOC100419170	-	toll like receptor 2 pseudogene	pseudo
Merged-1-84797837-2	chr1	84797604	84798071	+	20.8	Intergenic	Intergenic	95369	NM_012152	23566	Hs.527909	NM_012152	ENSG00000171517	LPAR3	EDG7|Edg-7|GPCR|HOFNH30|LP-A3|LPA3|RP4-678I3	lysophosphatidic acid receptor 3	protein-coding
Merged-2-167310654-2	chr2	167310417	167310892	+	20.795	Intergenic	Intergenic	123282	NM_001199144	129446	Hs.73680	NM_152381	ENSG00000163092	XIRP2	CMYA3	xin actin binding repeat containing 2	protein-coding
Merged-11-62706587-2	chr11	62706273	62706902	+	20.79	promoter-TSS (NM_032667)	promoter-TSS (NM_032667)	-272	NM_032667	26580	Hs.533709	NM_032667	ENSG00000168000	BSCL2	GNG3LG|HMN5|PELD|SPG17	BSCL2 lipid droplet biogenesis associated, seipin	protein-coding
Merged-20-33423533-2	chr20	33423199	33423867	+	20.785	intron (NM_003098, intron 2 of 7)	intron (NM_003098, intron 2 of 7)	20359	NM_003098	6640	Hs.31121	NM_003098	ENSG00000101400	SNTA1	LQT12|SNT1|TACIP1|dJ1187J4.5	syntrophin alpha 1	protein-coding
Merged-1-205122258-2	chr1	205122040	205122476	+	20.78	promoter-TSS (NM_005057)	promoter-TSS (NM_005057)	-280	NM_001193273	5929	Hs.519230	NM_005057	ENSG00000117222	RBBP5	RBQ3|SWD1	RB binding protein 5, histone lysine methyltransferase complex subunit	protein-coding
Merged-2-85190082-2	chr2	85189869	85190295	+	20.77	intron (NM_031283, intron 3 of 11)	L2c|LINE|L2	3673	NR_046797	100874334	Hs.693125	NR_046797	ENSG00000231134	TCF7L1-IT1	-	TCF7L1 intronic transcript 1	ncRNA
Merged-1-46285049-2	chr1	46284803	46285296	+	20.77	intron (NM_006369, intron 4 of 9)	intron (NM_006369, intron 4 of 9)	18317	NM_006369	10489	Hs.144941	NM_006369	ENSG00000132128	LRRC41	MUF1|PP7759	leucine rich repeat containing 41	protein-coding
Merged-7-72784408-2	chr7	72784155	72784662	+	20.76	intron (NM_001145440, intron 6 of 13)	MIRb|SINE|MIR	43792	NM_001145440	441250	Hs.488614	NM_001145440	ENSG00000277149	TYW1B	LINC00069|NCRNA00069|RSAFD2	tRNA-yW synthesizing protein 1 homolog B	protein-coding
Merged-2-231761952-2	chr2	231761720	231762184	+	20.74	intron (NM_002601, intron 1 of 4)	intron (NM_002601, intron 1 of 4)	19330	NR_110994	5147	Hs.516808	NM_002601	ENSG00000156973	PDE6D	JBTS22|PDED	phosphodiesterase 6D	protein-coding
Merged-20-49748007-2	chr20	49747725	49748289	+	20.725	Intergenic	Intergenic	-34129	NM_004776	9334	Hs.370487	NM_004776	ENSG00000158470	B4GALT5	B4Gal-T5|BETA4-GALT-IV|beta4Gal-T5|beta4GalT-V|gt-V	beta-1,4-galactosyltransferase 5	protein-coding
Merged-7-123644018-2	chr7	123643786	123644250	+	20.705	Intergenic	Intergenic	-11848	NM_207163	442721	Hs.592260	NM_207163	ENSG00000170807	LMOD2	C-LMOD|CLMOD	leiomodin 2	protein-coding
Merged-9-123503485-2	chr9	123503265	123503705	+	20.675	intron (NM_001352968, intron 12 of 18)	intron (NM_001352968, intron 12 of 18)	-17863	NR_106972	102465688		NR_106972	ENSG00000274932	MIR7150	hsa-mir-7150	microRNA 7150	ncRNA
Merged-6-81402543-2	chr6	81402332	81402755	+	20.675	Intergenic	Intergenic	350138	NM_017633	55603	Hs.10784	NM_017633	ENSG00000112773	TENT5A	C6orf37|FAM46A|OI18|XTP11	terminal nucleotidyltransferase 5A	protein-coding
Merged-3-145094674-2	chr3	145094467	145094881	+	20.65	Intergenic	MER65B|LTR|ERV1	974511	NR_146297	109729161		NR_146297	ENSG00000240032	LNCSRLR	lncRNA-SRLR	lncRNA sorafenib resistance in renal cell carcinoma associated	ncRNA
Merged-6-50450117-2	chr6	50449913	50450322	+	20.64	Intergenic	Intergenic	-263427	NM_172238	83741	Hs.434107	NM_172238	ENSG00000008197	TFAP2D	TFAP2BL1	transcription factor AP-2 delta	protein-coding
Merged-3-188686935-2	chr3	188686729	188687142	+	20.63	intron (NM_005578, intron 6 of 10)	intron (NM_005578, intron 6 of 10)	-1846	NR_029502	407020		NR_029502	ENSG00000207651	MIR28	MIRN28|hsa-mir-28|miR-28	microRNA 28	ncRNA
Merged-12-106238387-2	chr12	106238155	106238620	+	20.61	3' UTR (NM_006825, exon 2 of 2)	3' UTR (NM_006825, exon 2 of 2)	9633	NM_006825	10970	Hs.74368	NM_006825	ENSG00000136026	CKAP4	CLIMP-63|ERGIC-63|p63	cytoskeleton associated protein 4	protein-coding
Merged-11-104451471-2	chr11	104451228	104451715	+	20.595	Intergenic	Intergenic	157831	NR_120585	102723895	Hs.48803	NR_120585	ENSG00000256422	LINC02552	-	long intergenic non-protein coding RNA 2552	ncRNA
Merged-2-31921034-2	chr2	31920738	31921330	+	20.59	intron (NM_001137602, intron 2 of 7)	MLT1B|LTR|ERVL-MaLR	89630	NR_126032	51072	Hs.444969	NM_015955	ENSG00000162959	MEMO1	C2orf4|CGI-27|MEMO|NS5ATP7	mediator of cell motility 1	protein-coding
Merged-2-45040879-2	chr2	45040662	45041097	+	20.585	Intergenic	Intergenic	-31427	NM_016932	10736	Hs.101937	NM_016932	ENSG00000170577	SIX2	-	SIX homeobox 2	protein-coding
Merged-3-188199147-2	chr3	188198946	188199348	+	20.55	intron (NM_001167672, intron 1 of 9)	MLT1G3|LTR|ERVL-MaLR	-13786	NM_005578	4026	Hs.720220	NM_005578	ENSG00000145012	LPP	-	LIM domain containing preferred translocation partner in lipoma	protein-coding
Merged-1-32759027-2	chr1	32758779	32759276	+	20.55	intron (NM_001369553, intron 1 of 6)	intron (NM_001369553, intron 1 of 6)	5028	NM_001369553	57648	Hs.591502	NM_020888	ENSG00000162522	KIAA1522	-	KIAA1522	protein-coding
Merged-11-30480015-2	chr11	30479805	30480226	+	20.55	intron (NM_001584, intron 3 of 5)	intron (NM_001584, intron 3 of 5)	100478	NM_001584	744	Hs.289795	NM_001584	ENSG00000066382	MPPED2	239FB|C11orf8	metallophosphoesterase domain containing 2	protein-coding
Merged-12-115136030-2	chr12	115135822	115136238	+	20.52	Intergenic	Intergenic	-451855	NM_005996	6926	Hs.744016	NM_005996	ENSG00000135111	TBX3	TBX3-ISO|UMS|XHL	T-box transcription factor 3	protein-coding
Merged-5-122320186-2	chr5	122319977	122320395	+	20.505	intron (NM_001308107, intron 1 of 8)	intron (NM_001308107, intron 1 of 8)	7949	NM_005460	9627	Hs.426463	NM_005460	ENSG00000064692	SNCAIP	SYPH1|Sph1	synuclein alpha interacting protein	protein-coding
Merged-8-41158444-2	chr8	41158204	41158684	+	20.505	Intergenic	Intergenic	112699	NR_049801	100847068		NR_049801	ENSG00000263372	MIR548AO	-	microRNA 548ao	ncRNA
Merged-5-173766534-2	chr5	173766319	173766750	+	20.5	Intergenic	Intergenic	-20325	NR_108027	101928136	Hs.449267	NR_108027	ENSG00000253686	LINC01484	-	long intergenic non-protein coding RNA 1484	ncRNA
Merged-7-55895227-2	chr7	55894973	55895482	+	20.45	intron (NM_182633, intron 1 of 6)	L2|LINE|L2	7771	NM_001366796	349075	Hs.660834	NM_182633	ENSG00000178665	ZNF713	-	zinc finger protein 713	protein-coding
Merged-2-25937174-2	chr2	25936941	25937407	+	20.45	intron (NM_002254, intron 5 of 7)	intron (NM_002254, intron 5 of 7)	45323	NM_002254	3797	Hs.21611	NM_002254	ENSG00000084731	KIF3C	-	kinesin family member 3C	protein-coding
Merged-2-163626775-2	chr2	163626571	163626980	+	20.435	intron (NM_001321825, intron 1 of 1)	MER41B|LTR|ERV1	109233	NM_001321825	55137	Hs.593650	NM_018086	ENSG00000182263	FIGN	-	fidgetin, microtubule severing factor	protein-coding
Merged-11-73198785-2	chr11	73198537	73199034	+	20.43	Intergenic	L1MC3|LINE|L1	-19496	NM_176072	5029	Hs.339	NM_002564	ENSG00000175591	P2RY2	HP2U|P2RU1|P2U|P2U1|P2UR|P2Y2|P2Y2R	purinergic receptor P2Y2	protein-coding
Merged-22-26887606-2	chr22	26887369	26887844	+	20.405	Intergenic	Intergenic	-15686	NR_110540	101929539	Hs.517505	NR_110540	ENSG00000235271	LINC01422	-	long intergenic non-protein coding RNA 1422	ncRNA
Merged-10-79160043-2	chr10	79159829	79160258	+	20.38	intron (NM_020338, intron 3 of 24)	intron (NM_020338, intron 3 of 24)	91077	NM_020338	57178	Hs.193118	NM_020338	ENSG00000108175	ZMIZ1	MIZ|RAI17|TRAFIP10|ZIMP10	zinc finger MIZ-type containing 1	protein-coding
Merged-17-50511916-2	chr17	50511685	50512147	+	20.365	intron (NM_001366294, intron 1 of 18)	intron (NM_001366294, intron 1 of 18)	3477	NM_032133	84073	Hs.398196	NM_032133	ENSG00000136449	MYCBPAP	AMAP-1|AMAP1	MYCBP associated protein	protein-coding
Merged-10-49300724-2	chr10	49300511	49300937	+	20.355	intron (NM_001135196, intron 1 of 2)	intron (NM_001135196, intron 1 of 2)	1554	NM_001135196	118461	Hs.585480	NM_199459	ENSG00000177354	C10orf71	CEFIP	chromosome 10 open reading frame 71	protein-coding
Merged-7-96236345-2	chr7	96236127	96236563	+	20.35	intron (NM_001160210, intron 3 of 17)	L2c|LINE|L2	-16589	NR_030322	693176		NR_030322	ENSG00000208025	MIR591	MIRN591|hsa-mir-591	microRNA 591	ncRNA
Merged-1-179047591-2	chr1	179047331	179047851	+	20.345	intron (NM_001324310, intron 2 of 7)	intron (NM_001324310, intron 2 of 7)	21467	NM_001324311	9917	Hs.5737	NM_014864	ENSG00000116199	FAM20B	gxk1	FAM20B glycosaminoglycan xylosylkinase	protein-coding
Merged-12-31773621-2	chr12	31773417	31773826	+	20.33	Intergenic	Intergenic	18677	NM_001013699	440093	Hs.448697	NM_001013699	ENSG00000188375	H3F3C	H3.5	H3 histone family member 3C	protein-coding
[truncated: 2,718 more rows]
