# Supplementary material for: The nuclear receptor ERR cooperates with the cardiogenic factor GATA4 to orchestrate cardiomyocyte maturation
Source: Nat Commun. 2022 Apr 13;13:1991. doi: 10.1038/s41467-022-29733-3 (PMC9008061; doi:10.1038/s41467-022-29733-3)
Supplement: Supplementary file 7 — Source Data [file 41467_2022_29733_MOESM7_ESM.xlsx]

## Sheet: Fig. 1a
	Normalized to RPLP0
	Day	MEF2C
	0	0.00361948	0.00399755	0.00432425	0.00510691	0.00611542	0.0013433	0.00142647	0.00615795	0.00752896
	2	0.00048603	0.000564789	0.000813633	0.000919625	0.00085606	0.000451391	0.000339728	0.000919625	0.00136205
	4	0.00236054	0.00386138	0.00422549	0.00164998	0.00215714	0.00207885	0.00625836	0.0101433
	6	0.324585	0.517632	0.946058	0.806642	0.469761	0.233258	0.470848	0.337587
	8	0.66742	0.287175	2.32947	1.84463	0.293887	0.424352	1.4811	2.38943
	15	0.718636	0.950439	1.26576	0.961483	0.697372	0.852635	1.03526	0.806642
	Normalized to RPLP0
	Day	GATA4
	0	0.000186311	0.000197846	0.000200145	0.000260457	0.000335051	0.000369194	0.000347669	0.000361596	0.000340514
	2	0.056589	0.0451228	0.0443989	0.0460709	0.0490365	0.0976209	0.106333	0.114758	0.130007
	4	0.107073	0.0719597	0.124137	0.103187	0.0971708	0.101297	0.125869	0.139661
	6	0.459032	0.527289	0.550953	0.487452	0.604299	0.922316	0.713672	0.672062
	8	0.97041	0.779165	1.39797	0.986233	2.20891	2.12383	2.14355	2.70695
	15	1.39797	1.73307	0.988514	0.937354	2.44528	3.01746	1.49485	1.59844
	Normalized to RPLP0
	Day	ESRRA
	0	0.00352051	0.00459198	0.00418662	0.00442533	0.00466686	0.00322459	0.00310039	0.00864851	0.00843147
	2	0.00454974	0.00475392	0.00509512	0.00666121	0.00583925	0.00264962	0.00297409	0.0105985	0.00961832
	4	0.00233343	0.00185633	0.0023013	0.00316554	0.00135265	0.00146319	0.00424506	0.0043745
	6	0.00257122	0.00257716	0.00730618	0.0049558	0.00487629	0.00417695	0.00403467	0.00413853
	8	0.0144112	0.00854917	0.0169802	0.016176	0.0065695	0.00728932	0.0216423	0.0253829
	15	0.0130181	0.0149539	0.0149885	0.0150928	0.01005	0.00929068	0.0262174	0.0226659
	Normalized to RPLP0
	Day	ESRRB
	0	0.0016538	0.00186492	0.00219231	0.00197126	0.00195764	0.0013652	0.001183	0.00236054	0.00200804
	2	0.000105048	0.000138291	0.000228846	0.000362433	0.000230438	0.000406817	0.000301268	0.000381332	0.000650273
	4	0.000158855	0.000114688	0.00016033	0.000183746	0.000304768	0.000370048	0.000132352	0.000216502
	6	0.000272146	0.000276583	0.000852114	0.000334277	0.000653285	0.00147678	0.000647275	0.000733288
	8	0.002399	0.0010227	0.00534844	0.00770494	0.00575886	0.00708999	0.0033076	0.00453924
	15	0.00432425	0.00561434	0.013139	0.0123159	0.0117597	0.013261	0.0126914	0.014082
	Normalized to RPLP0
	Day	ESRRG
	0	0.00336153	0.00379943	0.00377319	0.00946401	0.0066305	0.00812547	0.00901577	0.00186062	0.0021822
	2	0.0116247	0.00918397	0.00933371	0.0065695	0.00537321	0.0119239	0.00977514	0.00641946	0.00605916
	4	0.00625836	0.0066305	0.00464534	0.00566647	0.00670754	0.00772277	0.00280069	0.00372124
	6	0.00833463	0.0099116	0.0386515	0.021148	0.0393725	0.0335704	0.0027494	0.00442533
	8	0.0951711	0.0285572	0.323088	0.302848	0.0559391	0.0778406	0.179244	0.242043
	15	0.361817	0.600124	0.434271	0.360149	0.182167	0.191224	0.539614	0.343885
	Normalized to RPLP0
	Day	PPARGC1A
	0	0.000872031	0.000706674	0.000832651	0.000659351	0.000852114	0.000706674	0.000813633
	2	0.00013389	0.00021451	0.000292353	0.000316246	0.000207682	4.02682e-05	3.46528e-05
	4	0.000211069	0.000201537	0.000191992	0.000168691	0.000233655	0.000388446
	6	0.0155171	0.0195955	0.0534129	0.0290229	0.0245183	0.0183255
	8	0.0863696	0.0433848	0.231112	0.171943	0.0338821	0.0494918
	15	0.151774	0.23761	0.256435	0.185995	0.0967228	0.104386
	Normalized to RPLP0
	Day	PPARGC1B
	0	0.00219231	0.00209331	0.00234966	0.00178483	0.00264962	0.00221778	0.00222291
	2	0.000719858	0.000915385	0.00121907	0.000572673	0.000519712	0.000226741	0.000238014
	4	0.000440064	0.000244141	0.000518513	0.000645781	0.000184171	0.000212046
	6	0.000252167	0.000215504	0.000215504	0.000132046	0.000155227	0.000326642
	8	0.000902783	0.000496243	0.00219231	0.00197582	0.00137153	0.00148362
	15	0.00156098	0.00262524	0.00183501	0.00168077	0.00199416	0.00226438

## Sheet: Fig. 1e
	Normalized AU
	PDK4		COX6A2		MDH1		CKMT2		TNNI1		TNNI3
	Ad-GFP	Ad-ERRγ	Ad-GFP	Ad-ERRγ	Ad-GFP	Ad-ERRγ	Ad-GFP	Ad-ERRγ	Ad-GFP	Ad-ERRγ	Ad-GFP	Ad-ERRγ
	0.890938	2.02801	0.932966	1.96323	0.922362	1.53695	0.862843	5.37837	0.839901	0.491396	0.983554	0.958872
	0.880705	1.69748	0.939455	2.41144	0.99085	2.10926	0.942025	5.91278	1.14734	0.813168	0.95005	1.06886
	1.22836	1.34108	1.12758	2.67566	1.08679	2.17861	1.19513	6.07901	1.01276	0.881658	1.0664	1.13504
	0.990758	0.852598	0.984983	5.32029	0.934246	4.38287	1.01733	9.37044	0.965357	1.29456	0.97459	1.36876
	1.00924	0.979378	1.01502	6.37093	1.06575	4.96528	0.982673	11.1177	1.03464	1.66148	1.02541	1.69686
	0.785063	2.05748	0.747932	2.21041	0.815005	3.59223	0.742531	6.98304	0.79058	0.986905	0.809433	2.41437
	1.21494	2.09103	1.25207	1.87165	1.18499	3.4459	1.25747	5.91286	1.20942	0.839527	1.19057	2.18099
		2.22049	1	2.35269		3.73614		7.26279	1.03884	1.04559	1	2.59965
			1.04306	3.53898					0.989641	0.62	1.18165	1.58374
			0.94	2.21528					0.971516	0.67	0.592193	1.29009
			1.02	2.02439						1.16606	1.22615	1.00985
			0.942733	2.30935							0.78	1.17893
			0.869498	1.29079							1.10052	1.75101
			1.18777	1.24394							1.11588	1.34
				1.41905								1.86

## Sheet: Fig. 1f
	Normalized to AU	CPT1B
	Maturation cocktail	WT-Control															ERRα/γ KO-1															ERRα/γ KO-6
	-	0.5393	1.3821	1.0786	0.9022	0.8764	1.2214	0.8733	0.9197	1.207							0.5214	0.6551	0.768	0.5148	0.4268	0.5918	0.5727	0.4164	0.3728							0.8629	0.628	0.7922	0.5623	0.6378	0.5468	0.2917	0.6403	0.6456
	+	2.4015	3.2873	3.5984	3.5731	2.2458	2.1945	4.3122	3.1288	5.2668	5.1613	4.1039	3.6996	1.7787	1.69	1.6775	1.0662	1.9296	1.8739	2.8176	1.0915	1.3807	1.2946	1.1478	1.4783	1.0954	1.5594	1.515	0.4431	0.5896	0.5451	1.1577	0.9488	0.6284	1.5674	1.1704	1.4892	1.0878	1.0357	1.4973	1.2632	1.0714	1.2445	0.8515	0.8795	0.5166
	Normalized to AU	ACSL1
	Maturation cocktail	WT-Control															ERRα/γ KO-1															ERRα/γ KO-6
	-	0.8266	1.2746	0.8988	0.8941	0.6729	1.433	0.842	0.9571	1.201							0.6004	0.641	0.6467	0.7194	0.8876	0.909	0.4879	0.376	0.3909							1.1014	0.7779	1.0567	0.7438	0.6567	0.6018	0.4156	0.6458	0.5287
	+	8.9131	21.5313	12.4108	17.7103	8.571	7.173	5.5906	1.0554	8.7769	5.5596	5.2708	6.0142	17.4019	16.3428	21.4263	5.4008	12.3228	10.09	6.7333	4.8193	5.0337	7.4028	5.8454	9.1721	9.0302	12.007	6.9067	3.0861	3.7124	2.1626	5.3739	6.8757	4.6822	9.5902	7.9562	14.1669	6.3493	5.4059	6.6879	5.1745	4.5875	6.6381	5.2036	4.6829	3.7444
	Normalized AU	FABP3
	Maturation cocktail	WT-Control															ERRα/γ KO-1															ERRα/γ KO-6
	-	0.8436	1.0114	1.1449	0.9424	0.894	1.1636	0.5539	1.5665	0.8796							0.167	0.1515	0.1521	0.1564	0.2202	0.192	0.1419	0.1037	0.1107							0.1685	0.1706	0.1877	0.1551	0.1644	0.1403	0.1214	0.1883	0.1377
	+	2.7886	3.3345	2.6999	3.6844	1.8614	2.3718	2.0594	1.2495	3.491	3.6381	3.1346	3.0185	3.4013	2.4088	3.0218	1.3445	1.2799	1.2846	1.4629	1.1786	0.9234	1.4382	1.0965	1.2945	1.4321	1.8198	0.9842	0.5873	0.7481	0.6565	0.8595	1.0154	0.9313	1.0949	1.0804	1.1929	0.7512	0.9233	1.05	1.1193	1.0652	0.9662	0.7654	1.0142	0.6722
	Normalized AU	CKMT2
	Maturation cocktail	WT-Control															ERRα/γ KO-1															ERRα/γ KO-6
	-	0.9278	1.023	1.0492	1.0429	0.8438	1.1133	0.8616	0.9601	1.1783							0.1425	0.1443	0.153				0.128	0.1467	0.1722				0.1053	0.0914	0.0862	0.1606	0.1412	0.2025	0.1346	0.134	0.1025	0.0871	0.147	0.1234
	+	4.3284	7.8032	5.1386	6.3562	3.5439	4.115	3.1231	1.6493	6.3769	5.0942	4.0556	4.5108	4.1401	3.8074	4.8848	0.6642	0.8878	0.4334	0.5731	1.1334	0.4157	0.3739	0.9279	1.1681	0.7895	1.1577	0.6448	0.7409	0.6371	0.5158	0.6503	0.5182	0.4284	0.9632	0.7896	0.5661	0.3721	0.6588	0.4875	0.4663	0.3957	0.3965	0.8934	0.4956	0.9095
	Normalized AU	TNNI3
	Maturation cocktail	WT-Control															ERRα/γ KO-1															ERRα/γ KO-6
	-	0.6971	0.9138	1.3891	0.8779	0.7106	1.4116	0.2736	2.1377	0.5887							0.0142	0.0051	0.009	0.0067	0.0105	0.0057	0.1975	0.1725	0.1194							0.0104	0.0205	0.0084	0.0032	0.005	0.004	0.1272	0.2315	0.2499
	+	3.7352	6.2082	5.7544	6.0158	4.4476	4.9667	3.0748	0.8513	3.3229	5.733	3.2462	3.7305	16.7572	11.0045	9.5187	0.5078	0.6559	0.4737	1.0036	0.2702	0.2588	0.2947	0.804	0.6574	0.311	0.4821	0.4129	5.4458	6.4719	2.2452	0.2067	0.2441	0.2567	1.1359	0.8803	0.451	0.2168	0.1895	0.4847	0.1705	0.1288	0.1488	5.9509	10.7242	4.2488
	Normalized AU	MYBPC3
	Maturation cocktail	WT-Control															ERRα/γ KO-1															ERRα/γ KO-6
	-	0.9254	1.2662	0.8085	0.7715	0.9333	1.2953	0.7638	1.2047	1.0314							0.3673	0.3709	0.4294	0.3447	0.3682	0.4397	0.3291	0.2268	0.2181							0.4135	0.3321	0.4416	0.3468	0.3939	0.3846	0.1679	0.354	0.3052
	+	0.7852	1.6382	1.4315	1.4903	0.9382	0.7578	1.7325	1.2124	2.1531	2.5148	2.1377	2.2486	1.3583	1.055	1.1616	0.7188	1.0866	0.902	1.1205	0.6743	0.8361	0.948	0.5909	0.7885	0.81	1.1465	0.856	0.3991	0.3455	0.3776	0.4296	0.4773	0.3078	0.5863	0.5349	0.6165	0.9703	0.8811	0.8678	0.9494	0.633	0.8595	0.3469	0.3803	0.3796
	Normalized AU	TTN
	Maturation cocktail	WT-Control															ERRα/γ KO-1															ERRα/γ KO-6
	-	0.8708	1.2085	0.9207	0.9294	0.7301	1.3405	0.7743	1.1859	1.0398							0.6165	0.6549	0.6958	0.4127	0.5031	0.4771	0.5678	0.4061	0.4838							0.8542	0.6829	0.6191	0.3777	0.3873	0.3814	0.3918	0.6289	0.5919
	+	2.7281	2.4652	1.7263	1.7979	1.1746	2.2158	1.3763	0.3254	2.1504	1.9118	1.8665	1.5879	1.5311	1.3086	1.6151	1.5594	1.552	1.8328	2.1571	1.6528	1.4952	0.8294	0.684	1.2256	0.8126	1.0834	0.7972	0.5391	0.6355	0.0567	1.4459	1.1815	1.1973	1.6396	1.7699	1.6506	0.7074	0.7304	0.9087	0.7421	0.4695	0.6841	0.614	0.6466	0.5293
	Normalized AU	ATP1A3
	Maturation cocktail	WT-Control															ERRα/γ KO-1															ERRα/γ KO-6
	-	0.7564	0.3515	1.8921	0.9059	0.7575	1.3367	0.1252	2.5112	0.3636							0.0036	0.0012	0.002	0.0015	0.0026	0.0023	0.0108	0.0062	0.0055							0.0004	0.0023	0.0022	0.0019	0.0024	0.0006	0.0075	0.0125	0.0056
	+	3.1423	3.4895	2.9501	3.1629	1.9308	2.6989	1.0646	0.3734	2.8183	2.497	1.7703	1.825	0.9557	0.6121	0.8449	0.0056	0.0107	0.0108	0.0128	0.0067	0.005	0.007	0.0202	0.0159	0.009	0.0143	0.0089	0.0208	0.01	0.0076	0.0045	0.0032	0.0043	0.0313	0.0174	0.0122	0.0047	0.0046	0.0083	0.005	0.0052	0.0053	0.0205	0.0286	0.0134
	Normalized AU	RYR2
	Maturation cocktail	WT-Control															ERRα/γ KO-1															ERRα/γ KO-6
	-	0.8795	1.2267	0.8939	0.964	0.8578	1.1782	0.858	0.8755	1.2665							0.3246	0.41	0.4508	0.2618	0.2696	0.2761	0.3012	0.2283	0.2242							0.5571	0.395	0.4836	0.2619	0.2681	0.2749	0.1873	0.303	0.3056
	+	0.9839	1.8423	1.6583	1.1727	1.0041	0.8637	1.5679	0.422	2.1929	1.7938	1.9068	1.37	1.6039	1.4505	1.4135	0.7735	0.8809	0.8244	0.9676	0.802	0.6436	0.5944	0.4492	0.5341	0.5482	0.6483	0.4117	0.4403	0.4553	0.3819	0.5649	0.5406	0.4423	0.4741	0.4575	0.5398	0.5196	0.5449	0.5224	0.5936	0.3535	0.3626	0.4025	0.3857	0.4042

## Sheet: Fig. 2d
	GO Biological Process	enrichment
	mitochondrial ATP synthesis coupled proton transport	4.61
	cristae formation	4.44
	ventricular cardiac muscle tissue morphogenesis	4.21
	sarcomere organization	4.14
	tricarboxylic acid cycle	4.06
	aerobic electron transport chain	3.24
	mitochondrial ATP synthesis coupled electron transport	3.17
	actin-mediated cell contraction	2.8
	cardiac muscle contraction	2.74

## Sheet: Fig.3d
		Normalized to AU
			WT Control								ERRα/γ KO-6								ERRα/γ KO-1
		FABP3	0.605	0.696	0.702	0.891	1.866	1.222	1.264	0.754	0.248	0.267	0.191	0.238	0.298	0.291			0.24	0.199	0.287	0.299	0.238	0.206
		MYH7	0.514	0.534	0.593	1.023	1.612	1.282	1.506	0.936	0.123	0.144	0.112	0.131	0.175	0.122			0.171	0.229	0.355	0.156	0.235	0.227
		MYL3	0.581	0.786	0.968	1.074	1.601	0.673	0.925	1.392	0.11	0.108	0.189	0.218	0.192	0.223			0.081	0.066	0.094	0.151	0.067	0.127
		TNNC1	0.662	0.637	0.83	1.016	1.77	0.861	1.121	1.103	0.555	0.583	0.502	0.577	0.674	0.478			0.699	0.577	0.401	0.683	0.678	0.578
		LMOD2	0.248	0.524	0.521	0.556	1.065	1.427	3.004	0.655	0.016	0.023	0.023	0.024	0.017	0.021			0.032	0.101	0.088	0.087	0.078	0.04
		PLN	1.035	0.661	0.571	0.729	1.507	1.142	1.401	0.955	0.368	0.381	0.42	0.557	0.497	0.559			0.426	0.701	1.04	0.646	0.805	0.458
		ANKRD1	0.066	0.202	0.327	0.471	2.939	0.954	2.916	0.126	0.019	0.017	0.016	0.022	0.023	0.028			0.023	0.069	0.027	0.102	0.07	0.081
		CSRP3	1.019	1.111	0.71	0.989	1.459	0.938	0.952	0.821	0.111	0.115	0.101	0.11	0.1	0.093			0.079	0.114	0.187	0.118	0.1	0.069
		SMYD1	1.084	0.786	0.746	1.049	1.31	1.139	0.945	0.94	0.438	0.364	0.395	0.461	0.661	0.458			0.695	0.841	0.711	0.783	0.793	0.53
		NPPA	0.362	0.403	0.563	0.495	2.542	0.839	1.913	0.883	0.015	0.014	0.053	0.049	0.023	0.072			0.011	0.022	0.023	0.068	0.032	0.033
		NPPB	0.236	0.481	0.712	0.698	2.097	1.777			0.008	0.012	0.03	0.027	0.01	0.037			0.007	0.007	0.005	0.013	0.009	0.01
		GATA6	1.13	0.812	0.997	0.616	1.029	1.407	1.19	0.82	2.829	1.837	2.215	2.546	2.464	2.22			1.327	1.421	0.865	1.474	1.818	0.685
		ACTG1	0.715	0.586	0.669	0.602	1.607	1.387	1.543	0.892	1.518	1.111	2.031	1.963	2.075	2.6			1.072	1.58	1.564	2.482	2.135	1.222
		BCL6	0.694	0.567	0.487	0.556	1.259	1.754	1.939	0.744	1.038	0.877	1.237	1.376	1.338	1.175			1.36	3.254	3.406	2.346	3.284	1.647

## Sheet: Fig. 4e
ATAC change	region	# peaks	dataset
down	Intergenic	1757	KO1
down	intron	1397	KO1
down	promoter-TSS	91	KO1
down	exon	45	KO1
down	TTS	30	KO1
down	3'	22	KO1
down	non-coding	21	KO1
down	5'	2	KO1
up	intron	446	KO1
up	promoter-TSS	409	KO1
up	Intergenic	295	KO1
up	exon	58	KO1
up	TTS	36	KO1
up	5'	27	KO1
up	non-coding	21	KO1
up	3'	13	KO1
down	Intergenic	2459	KO6
down	intron	1819	KO6
down	promoter-TSS	81	KO6
down	exon	53	KO6
down	TTS	38	KO6
down	3'	27	KO6
down	non-coding	26	KO6
down	5'	6	KO6
up	promoter-TSS	902	KO6
up	intron	697	KO6
up	Intergenic	445	KO6
up	exon	79	KO6
up	5'	55	KO6
up	TTS	54	KO6
up	non-coding	39	KO6
up	3'	29	KO6

## Sheet: Fig. 5d
			Biological process
			GO term	enrichment
			regulation of sodium ion transport	3.38
			cardiac muscle cell action potential	3.14
			sodium ion transmembrane transport	2.95
			actin-mediated cell contraction	2.83
			cellular component assembly involved in morphogenesis	2.79
			cardiac chamber morphogenesis	2.72
			muscle cell development	2.58
			cardiac muscle tissue development	2.53
			muscle organ development	2.21
			regulation of ion transmembrane transport	2.02
			Cellular component
			GO term	enrichment
			sarcomere	2.44

## Sheet: Fig. 5f
	Normalized AU
		NC									siGATA4 #1							siGATA4 #2
	GATA4	0.975	1.129	0.896	0.706	1.116	1.178	0.802	0.984	1.214	0.514	0.474	0.506	0.506	0.218	0.404	0.539	0.482	0.44	0.515	0.263	0.547	0.551	0.426
	ESRRG	1.087	1.047	0.866	1.008	0.936	1.056	0.947	1.008	1.045	1.132	1.029	0.878	0.938	0.952	1.008	1.292	0.754	0.964	1.118	1.289	1.374	0.939	1.039
	TNNI3	0.923	0.91	1.168	0.998	1.159	0.843	1	0.962	1.038	0.36	0.412	0.689	0.501	0.519	0.827	0.562	0.414	0.365	0.258	0.501	0.362	0.658	0.463
	TTN	1.181	1.043	0.776	1.09	1.124	0.786	1.111	0.952	0.936	0.657	0.554	0.653	0.569	0.689	0.687	0.463	0.437	0.42	0.32	0.659	0.715	0.604	0.839
	MYBPC3	1.205	1.023	0.772	0.995	1.091	0.914	0.999	0.934	1.067	0.839	0.902	1.047	0.697	0.844	0.807	0.94	0.764	0.766	0.881	0.971	0.96	0.746	0.651
	RYR2	1.152	1.018	0.83	1.039	1.051	0.909	0.949	0.902	1.149	0.826	0.799	0.605	0.719	0.843	0.899	0.788	0.554	0.559	0.691	1.134	1.078	0.856	0.947
	KCNQ1	1.456	0.787	0.756	0.975	0.873	1.151	1.236	0.755	1.009	0.691	0.719	0.693	0.594	0.845	0.771	0.963	0.58	0.608	0.968	1.117	1.125	1.036	1.215
	FABP3	1.033	0.946	1.021	1.003	1.008	0.989	1.103	0.779	1.118	1.215	1.179	1.507	1.014	1.173	1.24	1.433	1.024	1.039	0.969	1.639	1.499	1.396	1.632
	CPT1B	0.867	1.479	0.653	1.038	1.029	0.933	1.105	0.886	1.009	1.663	1.562	1.498	0.652	0.65	0.793	1.108	1.965	2.12	3.073	1.508	1.451	1.075	1.055

## Sheet: Fig.6a
	Normalized AU
	TNNI3 expression levels
	LacZ	PGC-1α/LacZ	GATA4	PGC-1α/GATA4	GFP/LacZ KO6	PGC-1α/LacZ KO6	GATA4/GFP KO6	PGC-1α/GATA4 KO6	GFP/LacZ KO1	PGC-1α/LacZ KO1	GATA4/GFP KO1	PGC-1α/GATA4 KO1
	0.829	3.823	2.062	13.343	0.033	0.266	0.032	0.386	0.034	0.358	0.016	0.153
	0.682	4.25	1.75	12.282	0.024	0.318	0.025	0.325	0.046	0.343	0.026	0.138
	1.018	3.89	2.029	10.738	0.025	0.275	0.036	0.211	0.045	0.312	0.022	0.105
	0.908	4.16	4.84	14.286
	1.058	5.097	3.53	13.749
	1.504	4.723	3.648	11.85

## Sheet: Fig. 6c
	% of input
		WT					ERRα/γ KO
	TNNI3	0.6634	1.2736		0.8088	0.9112	0.2954	0.449	0.6778	0.6736	0.6114
	MYH6-7	0.4064	1.4918	0.7274	0.5482	1.4928	0.4684	0.546	0.6312	0.6206	0.9382
	CPT1B	0.1878	0.7126	0.4854	0.2654	0.47	0.1478	0.2926	0.4976	0.5938	0.4432
	POU5F1	0.1674	0.6134		0.2086	0.3906	0.1814	0.2414	0.3678	0.4952	0.22

[truncated: 37 more sheets: Fig. 6d, Fig. 6e, Fig. 6g, Fig. 6h, Fig. 6i, Fig.7a, Fig.7b, Fig.7c, Fig. 7d, Fig.7e, Fig. 7f, Fig. 7g, Supplementary Fig. 1a, Suppelementary Fig. 1b, Supplementary Fig. 1d, Supplementary Fig. 1e, Supplementary Fig. 1f, Supplementary Fig. 1h, Supplementary Fig. 2a, Supplementary Fig. 2b …]
